# Supplementary material for: Profiling and annotation of human kidney glomerulus proteome
Source: Proteome Sci. 2013 Apr 8;11:13. doi: 10.1186/1477-5956-11-13 (PMC3639854; doi:10.1186/1477-5956-11-13)
Supplement: Additional file 2 — High-confidence, non-redundant dataset of proteins identified in human kidney glomerulus. Proteins were identified using Mascot version 2.2.01 searching against the IPI_human protein sequence database (version 3.70), and reported by integrating all the results of 90 fractions prepared by 1-D and 2-D pre-fractionation of 2 mg of protein extracted from a highly purified preparation of normal human kidney glomerulus. See Additional file 1 and the Methods section for details. [file 1477-5956-11-13-S2.xls]

## Sheet: Description 
Additional file 2
Cui et al
High-confidence, non-redundant dataset of proteins identified in human kidney glomerulus
Proteins were identified using Mascot ver. 2.2.01 searching against the IPI_human protein sequence database (ver. 3.70), and are reported by integrating all the results with 90 fractions prepared by 1-D and 2-D prefractionation of 2 mg protein extracted from a highly purified preparation of normal human kidney glomerulus. See Additional file 1 and Methods section for details. Comparison of protei…

## Sheet: Total Protein IDs
ID	Accession	Gene symbol	Protein description	Protein score	Peptide match	Protein coverage	Calculated Mw	Calculated pI	Protein length	SpC/L	NSAF	Relative abundance
1	IPI00418471	VIM	Vimentin	14218	283	71.2	53676	5.06	466	0.607296	0.0145432	2761.98
2	IPI00021439	ACTB	Actin, cytoplasmic 1	14190	348	72.8	42052	5.29	375	0.928	0.0222232	4220.54
3	IPI00013808	ACTN4	Alpha-actinin-4	8964	217	58.8	105245	5.27	911	0.2382	0.00570427	1083.33
4	IPI00479743	POTEE	Isoform 1 of POTE ankyrin domain family member E	8909	207	10.2	122882	5.83	1075	0.192558	0.00461127	875.754
5	IPI00843765	SPTAN1	Isoform 3 of Spectrin alpha chain, brain	7040	182	49.2	282906	5.21	2452	0.0742251	0.0017775	337.576
6	IPI00555809	ACT	Pseudogene candidate	6307	108	17	26180	5.93	230	0.469565	0.0112449	2135.58
7	IPI00220327	KRT1	Keratin, type II cytoskeletal 1	5430	104	50.2	66170	8.15	644	0.161491	0.00386729	734.46
8	IPI00784154	HSPD1	60 kDa heat shock protein, mitochondrial	4797	116	45.9	61187	5.7	573	0.202443	0.004848	920.712
9	IPI00291175	VCL	Isoform 1 of Vinculin	4596	115	41.2	117220	5.83	1066	0.10788	0.00258345	490.638
10	IPI00298994	TLN1	Talin-1	4387	99	35.5	271766	5.77	2541	0.038961	0.000933017	177.195
11	IPI00219219	LGALS1	Galectin-1	4105	60	41.5	15048	5.34	135	0.444444	0.0106433	2021.33
12	IPI00019359	KRT9	Keratin, type I cytoskeletal 9	3940	81	53.6	62255	5.14	623	0.130016	0.00311355	591.313
13	IPI00654755	HBB	Hemoglobin subunit beta	3405	84	80.3	16102	6.75	147	0.571429	0.0136842	2598.86
14	IPI00009865	KRT10	Keratin, type I cytoskeletal 10	3372	77	48.3	59020	5.13	584	0.131849	0.00315745	599.651
15	IPI00303476	ATP5B	ATP synthase subunit beta, mitochondrial	3248	83	69.2	56525	5.26	529	0.1569	0.00375735	713.58
16	IPI00010800	NES	Nestin	3194	93	39.7	177788	4.35	1621	0.057372	0.00137391	260.928
17	IPI00023006	ACTC1	Actin, alpha cardiac muscle 1	2814	163	67.9	42334	5.23	377	0.432361	0.0103539	1966.38
18	IPI00008603	ACTA2	Actin, aortic smooth muscle	2792	160	67.9	42381	5.23	377	0.424403	0.0101634	1930.19
19	IPI00019502	MYH9	Isoform 1 of Myosin-9	2727	64	20.3	227646	5.5	1960	0.0326531	0.000781957	148.506
20	IPI00921118	ACTN1	Actinin alpha 1 isoform 3	2702	71	35.3	107644	5.38	930	0.0763441	0.00182824	347.213
21	IPI00247063	MME	Neprilysin	2590	73	42	86144	5.54	750	0.0973333	0.00233088	442.672
22	IPI00021304	KRT2	Keratin, type II cytoskeletal 2 epidermal	2586	66	52.7	66110	8.07	645	0.102326	0.00245043	465.377
23	IPI00024284	HSPG2	Basement membrane-specific heparan sulfate proteoglycan core protein	2532	66	13.6	479221	6.06	4391	0.0150307	0.000359948	68.3598
24	IPI00005614	SPTBN1	Isoform Long of Spectrin beta chain, brain 1	2512	64	27.2	275237	5.39	2364	0.0270728	0.000648323	123.127
25	IPI00015148	RAP1B	Ras-related protein Rap-1b	2501	65	63	21040	5.65	184	0.353261	0.00845969	1606.63
26	IPI00027193	CLIC5	Isoform 2 of Chloride intracellular channel protein 5	2436	60	32.2	46816	4.71	410	0.146341	0.0035045	665.561
27	IPI00216308	VDAC1	Voltage-dependent anion-selective channel protein 1	2403	56	66.4	30868	8.62	283	0.19788	0.00473871	899.958
28	IPI00027230	HSP90B1	Endoplasmin	2391	64	33.5	92696	4.76	803	0.0797011	0.00190864	362.481
29	IPI00298281	LAMC1	Laminin subunit gamma-1	2377	59	24.2	183191	5.01	1609	0.0366687	0.000878122	166.769
30	IPI00011416	ECH1	Delta(3,5)-Delta(2,4)-dienoyl-CoA isomerase, mitochondrial	2373	57	49.1	36136	8.16	328	0.17378	0.0041616	790.354
31	IPI00871535	SPTAN1	Isoform 2 of Spectrin alpha chain, brain	2363	62	23.8	285717	5.23	2477	0.0250303	0.000599411	113.838
32	IPI00034205	AIF1L	Isoform 1 of Allograft inflammatory factor 1-like	2334	47	40	17114	6.63	150	0.313333	0.00750353	1425.04
33	IPI00019345	RAP1A	Ras-related protein Rap-1A	2283	57	48.4	21316	6.38	184	0.309783	0.0074185	1408.89
34	IPI00845263	FN1	fibronectin 1 isoform 2 preproprotein	2219	63	25.7	269633	5.36	2421	0.0260223	0.000623167	118.349
35	IPI00384542	NID1	Isoform 2 of Nidogen-1	2138	62	43.8	123765	5.26	1114	0.0556553	0.0013328	253.12
36	IPI00946286	COL6A3	alpha 3 type VI collagen isoform 4 precursor	2126	51	15.6	279628	8.4	2570	0.0198444	0.000475221	90.2521
37	IPI00297779	CCT2	T-complex protein 1 subunit beta	2091	45	54.4	57794	6.01	535	0.0841121	0.00201427	382.542
38	IPI00440493	ATP5A1	ATP synthase subunit alpha, mitochondrial	2062	45	38.2	59828	9.16	553	0.0813743	0.00194871	370.09
39	IPI00013508	ACTN1	Alpha-actinin-1	2034	58	22.6	103563	5.25	892	0.0650224	0.00155712	295.722
40	IPI00017726	HSD17B10	Isoform 1 of 3-hydroxyacyl-CoA dehydrogenase type-2	2029	42	80.8	27134	7.66	261	0.16092	0.00385361	731.862
41	IPI00216318	YWHAB	Isoform Long of 14-3-3 protein beta/alpha	2028	45	69.5	28179	4.76	246	0.182927	0.00438063	831.951
42	IPI00021405	LMNA	Isoform A of Lamin-A/C	2019	51	35.8	74380	6.57	664	0.0768072	0.00183934	349.319
43	IPI00942539	ACTN4	Putative uncharacterized protein ACTN4	1966	51	55.6	39035	5.1	342	0.149123	0.00357111	678.211
44	IPI00216952	LMNA	Isoform C of Lamin-A/C	1954	61	48.1	65153	6.4	572	0.106643	0.00255383	485.014
45	IPI00410714	HBA1	HBA2 Hemoglobin subunit alpha	1886	58	81	15305	8.72	142	0.408451	0.00978134	1857.63
46	IPI00465248	ENO1	Isoform alpha-enolase of Alpha-enolase	1839	42	38.5	47481	7.01	434	0.0967742	0.00231749	440.129
47	IPI00374563	AGRN	Agrin	1824	49	17.8	222861	6.02	2045	0.0239609	0.000573801	108.974
48	IPI00000816	YWHAE	14-3-3 protein epsilon	1789	47	72.5	29326	4.63	255	0.184314	0.00441384	838.259
49	IPI00009960	IMMT	Isoform 1 of Mitochondrial inner membrane protein	1755	44	35.8	84026	6.08	758	0.0580475	0.00139009	264
50	IPI00759776	ACTN1	actinin, alpha 1 isoform a	1721	48	30.3	106129	5.25	914	0.0525164	0.00125763	238.845
51	IPI00302592	FLNA	Isoform 2 of Filamin-A	1678	43	14.6	282581	5.69	2639	0.0162941	0.000390201	74.1053
52	IPI00027438	FLOT1	Flotillin-1	1656	37	50.4	47554	7.08	427	0.0866511	0.00207507	394.089
53	IPI00554538	TPP1	Putative uncharacterized protein TPP1	1653	35	16.9	60901	5.94	555	0.0630631	0.0015102	286.811
54	IPI00217871	ALDH4A1	Delta-1-pyrroline-5-carboxylate dehydrogenase, mitochondrial	1637	39	31.1	62137	8.25	563	0.0692718	0.00165888	315.048
55	IPI00745872	ALB	Isoform 1 of Serum albumin	1629	50	45.5	71317	5.92	609	0.0821018	0.00196613	373.399
56	IPI00003865	HSPA8	Isoform 1 of Heat shock cognate 71 kDa protein	1617	43	38.2	71082	5.37	646	0.0665635	0.00159402	302.731
57	IPI00021812	AHNAK	Neuroblast differentiation-associated protein AHNAK	1612	53	9.2	629213	5.8	5890	0.0089983	0.000215486	40.9243
58	IPI00646773	GSN	Isoform 2 of Gelsolin	1595	40	40.6	80876	5.58	731	0.0547196	0.00131039	248.865
59	IPI00001539	ACAA2	3-ketoacyl-CoA thiolase, mitochondrial	1590	31	40.1	42354	8.32	397	0.0780856	0.00186995	355.134
60	IPI00024145	VDAC2	Isoform 2 of Voltage-dependent anion-selective channel protein 2	1550	37	56.5	30849	6.81	283	0.130742	0.00313094	594.615
61	IPI00024067	CLTC	Isoform 1 of Clathrin heavy chain 1	1547	44	30.7	193260	5.48	1675	0.0262687	0.000629067	119.47
62	IPI00291136	COL6A1	Collagen alpha-1(VI) chain	1536	37	29.6	109602	5.26	1028	0.0359922	0.000861921	163.693
63	IPI00005563	TINAGL1	Isoform 1 of Tubulointerstitial nephritis antigen-like	1532	37	37.7	53721	6.54	467	0.0792291	0.00189733	360.334
64	IPI00017334	PHB	Prohibitin	1517	40	49.3	29843	5.57	272	0.147059	0.00352168	668.824
65	IPI00304925	HSPA1A	HSPA1B Heat shock 70 kDa protein 1A/1B	1493	38	37.9	70294	5.48	641	0.0592824	0.00141966	269.616
66	IPI00909140	TUBB	Tubulin beta chain	1474	43	57.4	50095	4.78	444	0.0968468	0.00231923	440.459
67	IPI00792677	TUBA1B	Tubulin alpha-ubiquitous chain	1444	33	54.6	46797	4.96	416	0.0793269	0.00189968	360.779
68	IPI00021263	YWHAZ	14-3-3 protein zeta/delta	1441	35	62	27899	4.73	245	0.142857	0.00342106	649.714
69	IPI00216493	HNRNPH3	Isoform 3 of Heterogeneous nuclear ribonucleoprotein H3	1441	40	47.8	31505	6.76	297	0.13468	0.00322524	612.525
70	IPI00383581	GANAB	Neutral alpha-glucosidase AB	1420	35	31.7	113539	5.68	995	0.0351759	0.000842372	159.98
71	IPI00011454	GANAB	Isoform 2 of Neutral alpha-glucosidase AB	1417	35	32.4	109825	5.82	966	0.0362319	0.00086766	164.783
72	IPI00829896	HBD	Hemoglobin Lepore-Baltimore (Fragment)	1410	30	76.2	11509	6.17	105	0.285714	0.00684212	1299.43
73	IPI00026944	NID1	Isoform 1 of Nidogen-1	1393	39	30.2	139142	5.12	1247	0.0312751	0.000748957	142.239
74	IPI00844287	NES	Nestin	1389	42	45.8	66169	5.22	594	0.0707071	0.00169325	321.576
75	IPI00007765	HSPA9	Stress-70 protein, mitochondrial	1384	30	35.3	73920	5.87	679	0.0441826	0.00105806	200.943
76	IPI00009771	LMNB2	Lamin-B2	1376	32	26.9	70020	5.5	620	0.0516129	0.001236	234.735
77	IPI00031008	TNC	Isoform 1 of Tenascin	1374	38	16.7	246345	4.79	2201	0.0172649	0.000413449	78.5207
78	IPI00010796	P4HB	Protein disulfide-isomerase	1364	39	44.7	57480	4.76	508	0.0767717	0.00183848	349.157
79	IPI00296922	LAMB2	Laminin subunit beta-2	1356	28	11.9	202982	6.07	1798	0.0155729	0.00037293	70.8254
80	IPI00024993	ECHS1	Enoyl-CoA hydratase, mitochondrial	1338	29	48.3	31823	8.34	290	0.1	0.00239474	454.8
81	IPI00455315	ANXA2	Isoform 1 of Annexin A2	1332	35	52.2	38808	7.57	339	0.103245	0.00247245	469.558
82	IPI00943326	HSPG2	Basement membrane-specific heparan sulfate proteoglycan core protein variant	1323	35	8.6	477539	6.04	4374	0.00800183	0.000191623	36.3923
83	IPI00010810	ETFA	Electron transfer flavoprotein subunit alpha, mitochondrial	1322	27	55.3	35400	8.62	333	0.0810811	0.00194168	368.757
84	IPI00940432	IMMT	inner membrane protein, mitochondrial isoform 2	1319	34	35.2	73380	5.78	659	0.0515933	0.00123553	234.646
85	IPI00021440	ACTG1	Actin, cytoplasmic 2	1313	38	56.3	42108	5.31	375	0.101333	0.00242667	460.864
86	IPI00783665	LAMA5	Laminin subunit alpha-5	1309	31	7.6	412085	6.63	3695	0.00838972	0.000200912	38.1564
87	IPI00843975	EZR	Ezrin	1305	31	28.3	69484	5.94	586	0.052901	0.00126684	240.594
88	IPI00186711	PLEC	Isoform 2 of Plectin-1	1303	40	10.3	520095	5.6	4574	0.00874508	0.000209422	39.7726
89	IPI00180675	TUBA1A	Tubulin alpha-1A chain	1257	28	47.5	50788	4.94	451	0.0620843	0.00148676	282.359
90	IPI00017855	ACO2	Aconitate hydratase, mitochondrial	1231	33	34.5	86113	7.36	780	0.0423077	0.00101316	192.415
91	IPI00220701	COL6A3	Isoform 2 of Collagen alpha-3(VI) chain	1230	30	11.1	322805	6.98	2971	0.0100976	0.000241812	45.9239
92	IPI00894365	ACTB	Actin, cytoplasmic 1	1220	39	42.5	39543	5.4	351	0.111111	0.00266082	505.333
93	IPI00473011	HBD	Hemoglobin subunit delta	1218	25	47.6	16159	7.85	147	0.170068	0.00407269	773.469
94	IPI00339225	FN1	Isoform 5 of Fibronectin	1202	31	16.1	246528	5.48	2211	0.0140208	0.000335762	63.7666
95	IPI00396593	PDLIM2	Isoform 1 of PDZ and LIM domain protein 2	1195	34	58.5	37835	9	352	0.0965909	0.0023131	439.295
96	IPI00396378	HNRNPA2B1	Isoform B1 of Heterogeneous nuclear ribonucleoproteins A2/B1	1192	22	40.5	37464	8.97	353	0.0623229	0.00149247	283.445
97	IPI00465436	CAT	Catalase	1179	30	37.8	59947	6.9	527	0.056926	0.00136323	258.899
98	IPI00169383	PGK1	Phosphoglycerate kinase 1	1167	28	45.3	44985	8.3	417	0.0671463	0.00160798	305.381
99	IPI00011229	CTSD	Cathepsin D	1159	28	27.4	45037	6.1	412	0.0679612	0.00162749	309.087
100	IPI00027107	TUFM	Tu translation elongation factor, mitochondrial precursor	1159	28	34.9	50185	7.26	455	0.0615385	0.00147369	279.877
101	IPI00398776	PLEC	Isoform 7 of Plectin-1	1135	29	7.1	514231	5.61	4515	0.00642303	0.000153815	29.212
102	IPI00218918	ANXA1	Annexin A1	1132	26	46.8	38918	6.57	346	0.0751445	0.00179952	341.757
103	IPI00216219	TJP1	Isoform Long of Tight junction protein ZO-1	1111	30	17	195682	6.24	1748	0.0171625	0.000410997	78.0549
104	IPI00003362	HSPA5	HSPA5 protein	1102	32	31.6	72492	5.07	655	0.048855	0.00116995	222.192
105	IPI00032103	GATM	Isoform Mitochondrial of Glycine amidinotransferase, mitochondrial	1097	28	42.6	48938	8.26	423	0.0661939	0.00158517	301.05
106	IPI00026268	GNB1	Guanine nucleotide-binding protein G(I)/G(S)/G(T) subunit beta-1	1088	23	44.1	38151	5.6	340	0.0676471	0.00161997	307.659
107	IPI00396383	VWA1	Isoform 1 of von Willebrand factor A domain-containing protein 1	1080	22	33.5	46889	7.18	445	0.0494382	0.00118392	224.845
108	IPI00398002	PLEC	Isoform 3 of Plectin-1	1076	27	7.4	519655	5.59	4570	0.0059081	0.000141484	26.87
109	IPI00029468	ACTR1A	Alpha-centractin	1061	27	43.9	42701	6.19	376	0.0718085	0.00171963	326.585
110	IPI00007752	TUBB2C	Tubulin beta-2C chain	1057	36	57.3	50255	4.79	445	0.0808989	0.00193732	367.928
111	IPI00014375	ENPEP	Glutamyl aminopeptidase	1048	26	15.3	109717	5.34	957	0.0271682	0.000650609	123.561
112	IPI00328415	CYB5R3	Isoform 1 of NADH-cytochrome b5 reductase 3	1045	24	33.6	34441	7.18	301	0.0797342	0.00190943	362.631
113	IPI00003348	GNB2	Guanine nucleotide-binding protein G(I)/G(S)/G(T) subunit beta-2	1043	20	44.1	38048	5.6	340	0.0588235	0.00140867	267.529
114	IPI00217963	KRT16	Keratin, type I cytoskeletal 16	1039	30	41	51578	4.99	473	0.0634249	0.00151886	288.457
115	IPI00298497	FGB	Fibrinogen beta chain	1020	28	38.1	56577	8.54	491	0.0570265	0.00136564	259.356
116	IPI00465028	TPI1	TPI1 triosephosphate isomerase 1 isoform 2	1010	24	61.5	31057	5.65	286	0.0839161	0.00200957	381.65
117	IPI00746667	HLA-DRB1	HLA class II histocompatibility antigen, DRB1-11 beta chain	1008	25	46.6	30483	6.71	266	0.093985	0.0022507	427.444
118	IPI00011932	HSPA12A	Heat shock 70 kDa protein 12A	1003	22	28.3	75217	6.32	675	0.0325926	0.000780509	148.231
119	IPI00746165	WDR1	Isoform 1 of WD repeat-containing protein 1	1002	22	42.7	66836	6.17	606	0.0363036	0.000869378	165.109
120	IPI00013847	UQCRC1	Cytochrome b-c1 complex subunit 1, mitochondrial	997	24	35.4	53297	5.94	480	0.05	0.00119737	227.4
121	IPI00022774	VCP	Transitional endoplasmic reticulum ATPase	996	21	21.7	89950	5.14	806	0.0260546	0.00062394	118.496
122	IPI00027701	ACADS	Short-chain specific acyl-CoA dehydrogenase, mitochondrial	985	27	43.9	44611	8.13	412	0.065534	0.00156937	298.049
123	IPI00930715	TUBB2A	Homo sapiens tubulin, beta polypeptide (TUBB), mRNA	977	33	51.9	50264	4.78	445	0.0741573	0.00177588	337.267
124	IPI00553169	FLNA	Putative uncharacterized protein FLNA	970	25	15.5	248149	5.65	2315	0.0107991	0.000258611	49.1145
125	IPI00218782	CAPZB	F-actin capping protein subunit beta	969	21	29.6	37858	5.77	335	0.0626866	0.00150118	285.099
126	IPI00030363	ACAT1	Acetyl-CoA acetyltransferase, mitochondrial	969	21	40.5	45456	8.98	427	0.0491803	0.00117774	223.672
127	IPI00216279	GATM	Isoform Cytoplasmic of Glycine amidinotransferase, mitochondrial	965	26	45.3	45311	6.61	391	0.0664962	0.00159241	302.425
128	IPI00797038	PCK2	Isoform 1 of Phosphoenolpyruvate carboxykinase [GTP], mitochondrial	961	25	32.7	71483	7.57	640	0.0390625	0.000935446	177.656
129	IPI00295400	WARS	Isoform 1 of Tryptophanyl-tRNA synthetase, cytoplasmic	955	18	28.9	53474	5.83	471	0.0382166	0.000915188	173.809
130	IPI00002406	BCAM	Basal cell adhesion molecule	951	25	29.5	68161	5.53	628	0.0398089	0.000953321	181.051
131	IPI00217561	ITGB1	Isoform Beta-1C of Integrin beta-1	948	30	25.6	94981	5.31	825	0.0363636	0.000870815	165.382
132	IPI00220301	PRDX6	Peroxiredoxin-6	942	24	50.9	25133	6	224	0.107143	0.0025658	487.286
133	IPI00021458	EHD3	EH domain-containing protein 3	928	26	35	61971	6.06	546	0.047619	0.00114035	216.571
134	IPI00031091	EFHD1	EF-hand domain-containing protein D1	921	19	41	27025	5.34	239	0.0794979	0.00190377	361.556
135	IPI00219757	GSTP1	Glutathione S-transferase P	921	24	51.4	23569	5.43	210	0.114286	0.00273685	519.771
136	IPI00016801	GLUD1	Glutamate dehydrogenase 1, mitochondrial	913	33	35.3	61701	7.66	558	0.0591398	0.00141625	268.968
137	IPI00291006	MDH2	Malate dehydrogenase, mitochondrial	913	22	45	35937	8.92	338	0.0650888	0.00155871	296.024
138	IPI00141318	CKAP4	Isoform 1 of Cytoskeleton-associated protein 4	909	18	28.4	66097	5.63	602	0.0299003	0.000716036	135.987
139	IPI00952909	SEPT11	Isoform 1 of Septin-11	907	23	38	49652	6.36	429	0.0536131	0.00128389	243.832
140	IPI00218694	CALD1	Isoform 2 of Caldesmon	903	21	23.4	65725	6.37	564	0.037234	0.000891659	169.34
141	IPI00418240	NEBL	nebulette non-muscle isoform	902	20	35.9	31575	8.54	270	0.0740741	0.00177388	336.889
142	IPI00219018	GAPDH	Glyceraldehyde-3-phosphate dehydrogenase	901	17	38.8	36201	8.57	335	0.0507463	0.00121524	230.794
143	IPI00013945	UMOD	Isoform 1 of Uromodulin	895	24	18.4	72451	5.05	640	0.0375	0.000898028	170.55
144	IPI00300725	KRT6A	Keratin, type II cytoskeletal 6A	893	25	21.8	60293	8.09	564	0.0443262	0.0010615	201.596
145	IPI00010414	PDLIM1	PDZ and LIM domain protein 1	892	24	38.9	36505	6.56	329	0.0729483	0.00174692	331.769
146	IPI00299145	KRT6C	Keratin, type II cytoskeletal 6C	889	25	21.8	60273	8.09	564	0.0443262	0.0010615	201.596
147	IPI00335824	TJP1	Isoform Short of Tight junction protein ZO-1	882	25	14	187194	6.32	1668	0.014988	0.000358924	68.1655
148	IPI00015911	DLD	Dihydrolipoyl dehydrogenase, mitochondrial	880	20	29.9	54713	7.95	509	0.0392927	0.00094096	178.703
149	IPI00296053	FH	Isoform Mitochondrial of Fumarate hydratase, mitochondrial	866	26	37.5	54773	8.85	510	0.0509804	0.00122085	231.859
150	IPI00028004	PSMB3	Proteasome subunit beta type-3	860	17	31.7	23219	6.14	205	0.0829268	0.00198588	377.151
151	IPI00329801	ANXA5	Annexin A5	849	23	47.8	35971	4.94	320	0.071875	0.00172122	326.887
152	IPI00216694	PLS3	Plastin-3	848	29	40.6	71279	5.41	630	0.0460317	0.00110234	209.352
153	IPI00026230	HNRNPH2	Heterogeneous nuclear ribonucleoprotein H2	843	20	35.9	49517	5.89	449	0.0445434	0.0010667	202.584
154	IPI00009253	NAPA	Alpha-soluble NSF attachment protein	841	23	63.4	33667	5.23	295	0.0779661	0.00186709	354.59
155	IPI00026964	UQCRFS1	Cytochrome b-c1 complex subunit Rieske, mitochondrial	837	14	23	29934	8.55	274	0.0510949	0.00122359	232.38
156	IPI00645452	TUBB	Tubulin, beta	829	23	43	48135	4.7	426	0.0539906	0.00129294	245.549
157	IPI00072918	COL6A3	322 kDa protein	826	20	8.8	323698	6.48	2976	0.00672043	0.000160937	30.5645
158	IPI00384444	KRT14	Keratin, type I cytoskeletal 14	823	27	41.1	51872	5.09	472	0.0572034	0.00136987	260.161
159	IPI00006663	ALDH2	Aldehyde dehydrogenase, mitochondrial	820	23	36	56859	6.63	517	0.0444874	0.00106536	202.329
160	IPI00029469	ACTR1B	Beta-centractin	817	23	36.7	42381	5.98	376	0.0611702	0.00146487	278.202
161	IPI00010320	CBX1	Chromobox protein homolog 1	814	15	23.8	21519	4.85	185	0.0810811	0.00194168	368.757
162	IPI00020436	RAB11B	Ras-related protein Rab-11B	811	17	40.8	24588	5.64	218	0.0779817	0.00186746	354.661
163	IPI00018219	TGFBI	Transforming growth factor-beta-induced protein ig-h3	808	22	25.9	75261	7.62	683	0.0322108	0.000771367	146.495
164	IPI00013881	HNRNPH1	Heterogeneous nuclear ribonucleoprotein H	806	20	32.7	49484	5.89	449	0.0445434	0.0010667	202.584
165	IPI00305383	UQCRC2	Cytochrome b-c1 complex subunit 2, mitochondrial	798	23	33.8	48584	8.74	453	0.0507726	0.00121587	230.914
166	IPI00419237	LAP3	Isoform 1 of Cytosol aminopeptidase	793	24	35.8	56530	8.03	519	0.0462428	0.0011074	210.312
167	IPI00018465	CCT7	T-complex protein 1 subunit eta	788	17	25.4	59842	7.55	543	0.0313076	0.000749735	142.387
168	IPI00215965	HNRNPA1	Isoform A1-B of Heterogeneous nuclear ribonucleoprotein A1	788	12	20.2	38837	9.17	372	0.0322581	0.000772498	146.71
169	IPI00304840	COL6A2	Isoform 2C2 of Collagen alpha-2(VI) chain	787	21	16.6	109709	5.85	1019	0.0206084	0.000493519	93.7272
170	IPI00455134	HNRNPA3	Isoform 2 of Heterogeneous nuclear ribonucleoprotein A3	781	11	19.4	37234	8.46	356	0.0308989	0.000739949	140.528
171	IPI00396399	TGFB1I1	Isoform 2 of Transforming growth factor beta-1-induced transcript 1 protein	780	20	39	49450	7.72	444	0.045045	0.00107871	204.865
172	IPI00930226	ACTG1	Actin, cytoplasmic 2	779	26	41.9	40116	5.23	356	0.0730337	0.00174897	332.157
173	IPI00739539	POTEF	POTE ankyrin domain family member F	778	34	10	123020	5.83	1075	0.0316279	0.000757407	143.844
174	IPI00075248	CALM2	CALM1;CALM3 Calmodulin	776	16	25.5	16827	4.09	149	0.107383	0.00257154	488.376
175	IPI00025252	PDIA3	Protein disulfide-isomerase A3	775	22	30.5	57146	5.98	505	0.0435644	0.00104325	198.131
176	IPI00033494	MYL12B	Myosin regulatory light chain 12B	771	19	57	19824	4.71	172	0.110465	0.00264535	502.395
177	IPI00871621	COL6A3	132 kDa protein	770	21	20	132185	6.08	1203	0.0174564	0.000418035	79.3915
178	IPI00738107	HLA-DRB1	HLA class II histocompatibility antigen, DRB1-1 beta chain	764	18	36.5	30294	7.62	266	0.0676692	0.0016205	307.759
179	IPI00298547	PARK7	Protein DJ-1	760	21	67.7	20050	6.33	189	0.111111	0.00266082	505.333
180	IPI00217683	AKAP12	A kinase (PRKA) anchor protein 12 isoform 2	758	18	14.3	182150	4.4	1684	0.0106888	0.00025597	48.6128
181	IPI00289159	GLS	Isoform 1 of Glutaminase kidney isoform, mitochondrial	756	15	20.8	74269	7.85	669	0.0224215	0.000536938	101.973
182	IPI00018146	YWHAQ	14-3-3 protein theta	752	21	37.1	28032	4.68	245	0.0857143	0.00205264	389.829
183	IPI00847989	PKM2	Pyruvate kinase	751	19	36	50565	7.55	458	0.0414847	0.000993452	188.672
184	IPI00293665	KRT6B	Keratin, type II cytoskeletal 6B	748	24	23.6	60315	8.09	564	0.0425532	0.00101904	193.532
185	IPI00335168	MYL6	MYL6B Isoform Non-muscle of Myosin light polypeptide 6	748	19	64.9	17090	4.56	151	0.125828	0.00301325	572.265
186	IPI00018534	HIST1H2BL	Histone H2B type 1-L	746	16	19.8	13944	10.31	126	0.126984	0.00304094	577.524
187	IPI00215983	CA1	Carbonic anhydrase 1	746	18	48.7	28909	6.59	261	0.0689655	0.00165155	313.655
188	IPI00016342	RAB7A	Ras-related protein Rab-7a	744	19	50.7	23760	6.4	207	0.0917874	0.00219807	417.449
189	IPI00936002	ALDH7A1	Alpha-aminoadipic semialdehyde dehydrogenase	742	21	36.6	55845	6.44	511	0.0410959	0.000984141	186.904
190	IPI00021842	APOE	Apolipoprotein E	741	21	42	36246	5.65	317	0.0662461	0.00158642	301.287
191	IPI00374151	PRDX3	peroxiredoxin 3 isoform b	741	22	47.1	26107	7.04	238	0.092437	0.00221363	420.403
192	IPI00216049	HNRNPK	Isoform 1 of Heterogeneous nuclear ribonucleoprotein K	738	18	37.6	51230	5.39	463	0.0388769	0.000931001	176.812
193	IPI00216319	YWHAH	14-3-3 protein eta	736	18	45.9	28372	4.76	246	0.0731707	0.00175225	332.78
194	IPI00645078	UBA1	Ubiquitin-like modifier-activating enzyme 1	732	20	16.7	118858	5.49	1058	0.0189036	0.000452692	85.9735
195	IPI00020418	RRAS	Ras-related protein R-Ras	730	14	28	23637	6.43	218	0.0642202	0.00153791	292.073
196	IPI00218236	PPP1CB	Serine/threonine-protein phosphatase PP1-beta catalytic subunit	728	25	47.7	37961	5.84	327	0.0764526	0.00183084	347.706
197	IPI00003527	SLC9A3R1	Na(+)/H(+) exchange regulatory cofactor NHE-RF1	721	14	33.8	39130	5.55	358	0.0391061	0.000936491	177.855
198	IPI00027626	CCT6A	T-complex protein 1 subunit zeta	721	21	29.9	58444	6.23	531	0.039548	0.000947073	179.864
199	IPI00026314	GSN	Isoform 1 of Gelsolin	718	15	19.9	86043	5.9	782	0.0191816	0.00045935	87.2379
200	IPI00022314	SOD2	Superoxide dismutase [Mn], mitochondrial	717	15	33.3	24878	8.35	222	0.0675676	0.00161807	307.297
201	IPI00163187	FSCN1	Fascin	716	14	24.3	55123	6.84	493	0.0283976	0.000680049	129.152
202	IPI00005705	PPP1CC	Isoform Gamma-1 of Serine/threonine-protein phosphatase PP1-gamma catalytic subunit	712	24	44.3	37701	6.13	323	0.0743034	0.00177938	337.932
203	IPI00550363	TAGLN2	Transgelin-2	710	17	52.8	22548	8.41	199	0.0854271	0.00204576	388.523
204	IPI00910842	RAI14	retinoic acid induced 14 isoform b	704	18	20.2	107466	5.7	951	0.0189274	0.000453264	86.082
205	IPI00299571	PDIA6	Isoform 2 of Protein disulfide-isomerase A6	702	16	33.5	54380	5.17	492	0.0325203	0.000778778	147.902
206	IPI00014177	SEPT2	Isoform 1 of Septin-2	702	18	49	41689	6.15	361	0.0498615	0.00119405	226.77
207	IPI00003406	DBN1	Isoform 1 of Drebrin	700	15	22.8	71842	4.41	649	0.0231125	0.000553484	105.116
208	IPI00876963	HLA-A	HLA class I histocompatibility antigen, A-2 alpha chain	700	18	36.2	41181	6.5	365	0.0493151	0.00118097	224.285
209	IPI00027423	PPP1CA	protein phosphatase 1, catalytic subunit, alpha isoform 3	697	25	44.6	39405	6.2	341	0.0733138	0.00175568	333.431
210	IPI00220642	YWHAG	14-3-3 protein gamma	696	19	54.7	28456	4.8	247	0.0769231	0.00184211	349.846
211	IPI00032513	KRT31	Keratin, type I cuticular Ha1	696	22	21.2	48633	4.84	416	0.0528846	0.00126645	240.519
212	IPI00895869	PCCA	propionyl-Coenzyme A carboxylase, alpha polypeptide isoform b	696	20	31.9	77569	6.96	702	0.02849	0.000682263	129.573
213	IPI00031461	GDI2	Rab GDP dissociation inhibitor beta	693	17	27.6	51577	8.37	449	0.0378619	0.000906695	172.196
214	IPI00010779	TPM4	Isoform 1 of Tropomyosin alpha-4 chain	690	21	23.4	28619	4.67	248	0.0846774	0.00202781	385.113
215	IPI00215687	GLS	Isoform 3 of Glutaminase kidney isoform, mitochondrial	688	13	20.2	66216	8.09	598	0.0217391	0.000520596	98.8696
216	IPI00006482	ATP1A1	Isoform Long of Sodium/potassium-transporting ATPase subunit alpha-1	684	15	9.4	114135	5.33	1023	0.0146628	0.000351135	66.6862
217	IPI00385034	SLC9A3R2	Isoform 1 of Na(+)/H(+) exchange regulatory cofactor NHE-RF2	679	16	28.8	37619	7.79	337	0.0474777	0.00113697	215.929
218	IPI00759832	YWHAB	Isoform Short of 14-3-3 protein beta/alpha	674	14	47.5	27947	4.76	244	0.057377	0.00137403	260.951
219	IPI00337736	KTN1	Isoform 2 of Kinectin	674	23	19.1	149804	5.57	1300	0.0176923	0.000423685	80.4646
220	IPI00555956	PSMB4	Proteasome subunit beta type-4	673	12	32.6	29242	5.72	264	0.0454545	0.00108852	206.727
221	IPI00217563	ITGB1	Isoform Beta-1A of Integrin beta-1	668	21	19.4	91664	5.27	798	0.0263158	0.000630195	119.684
222	IPI00031169	RAB2A	Ras-related protein Rab-2A	665	16	45.3	23702	6.08	212	0.0754717	0.00180735	343.245
223	IPI00031522	HADHA	Trifunctional enzyme subunit alpha, mitochondrial	662	15	11.9	83688	9.16	763	0.0196592	0.000470788	89.4102
224	IPI00939159	CAP1	Adenylyl cyclase-associated protein	660	14	28.9	47319	8.4	433	0.0323326	0.000774282	147.048
225	IPI00955461	HLA-DRB1	HLA class II histocompatibility antigen, DRB1-1 beta chain	658	15	38	30201	7.7	266	0.056391	0.00135042	256.466
226	IPI00003482	DECR1	2,4-dienoyl-CoA reductase, mitochondrial	655	18	46.3	36330	9.35	335	0.0537313	0.00128673	244.37
227	IPI00215995	ITGA3	Isoform Alpha-3A of Integrin alpha-3	652	27	12.6	117735	6.32	1051	0.0256898	0.000615205	116.837
228	IPI00006980	C14orf166	UPF0568 protein C14orf166	652	13	29.5	28165	6.19	244	0.0532787	0.00127589	242.311
229	IPI00412272	SH3BGRL2	SH3 domain-binding glutamic acid-rich-like protein 2	652	15	72	12375	6.29	107	0.140187	0.00335712	637.57
230	IPI00220271	AKR1A1	Alcohol dehydrogenase [NADP+]	651	17	45.8	36892	6.32	325	0.0523077	0.00125263	237.895
231	IPI00023673	LGALS3BP	Galectin-3-binding protein	645	15	24.6	66202	5.13	585	0.025641	0.000614037	116.615
232	IPI00953505	GATM	Putative uncharacterized protein GATM (Fragment)	644	16	27.2	45179	6.64	390	0.0410256	0.000982458	186.585
233	IPI00007983	PDLIM2	Isoform 3 of PDZ and LIM domain protein 2	644	15	31.7	39556	9.15	366	0.0409836	0.000981452	186.393
234	IPI00024911	ERP29	Endoplasmic reticulum resident protein 29	641	14	39.1	29032	6.77	261	0.0536398	0.00128454	243.954
235	IPI00298406	HADH	Isoform 2 of Hydroxyacyl-coenzyme A dehydrogenase, mitochondrial	639	17	46.9	42439	9.34	390	0.0435897	0.00104386	198.246
236	IPI00760554	HLA-A	HLA class I histocompatibility antigen, A-69 alpha chain	633	18	35.3	41236	6.42	365	0.0493151	0.00118097	224.285
237	IPI00218319	TPM3	Isoform 2 of Tropomyosin alpha-3 chain	631	21	32.3	29243	4.75	248	0.0846774	0.00202781	385.113
238	IPI00029628	RCN2	Reticulocalbin-2	629	10	36.3	36911	4.26	317	0.0315457	0.000755439	143.47
239	IPI00021727	C4BPA	C4b-binding protein alpha chain	629	14	22.4	69042	7.15	597	0.0234506	0.000561581	106.653
240	IPI00215901	AK2	Isoform 1 of Adenylate kinase 2, mitochondrial	629	15	39.7	26689	7.67	239	0.0627615	0.00150298	285.439
241	IPI00220709	TPM2	Isoform 2 of Tropomyosin beta chain	624	23	29.9	33027	4.63	284	0.0809859	0.0019394	368.324
242	IPI00000877	HYOU1	Hypoxia up-regulated protein 1	624	14	14.7	111494	5.16	999	0.014014	0.0003356	63.7357
243	IPI00022822	COL18A1	Isoform 2 of Collagen alpha-1(XVIII) chain	623	18	11.5	154607	5.45	1519	0.0118499	0.000283775	53.8934
244	IPI00246058	PDCD6IP	Programmed cell death 6-interacting protein	620	12	12.6	96590	6.13	868	0.0138249	0.00033107	62.8756
245	IPI00008274	CAP1	Isoform 1 of Adenylyl cyclase-associated protein 1	620	13	17.9	52222	8.27	475	0.0273684	0.000655403	124.472
246	IPI00020075	ABHD10	Abhydrolase domain-containing protein 10, mitochondrial	619	12	25.8	34253	8.8	306	0.0392157	0.000939115	178.353
247	IPI00007960	POSTN	Isoform 1 of Periostin	617	16	16	93883	7.27	836	0.0191388	0.000458324	87.0431
248	IPI00478231	RHOA	Transforming protein RhoA	615	13	28	22096	5.83	193	0.0673575	0.00161304	306.342
249	IPI00549805	ATP5A1	23 kDa protein	614	12	46.5	22943	9.68	217	0.0552995	0.00132428	251.502
250	IPI00290566	TCP1	T-complex protein 1 subunit alpha	613	13	24.6	60819	5.8	556	0.0233813	0.000559922	106.338
251	IPI00022200	COL6A3	Isoform 1 of Collagen alpha-3(VI) chain	607	15	5.9	345163	6.26	3177	0.00472144	0.000113066	21.4731
252	IPI00171903	HNRNPM	Isoform 1 of Heterogeneous nuclear ribonucleoprotein M	603	17	15.9	77749	8.84	730	0.0232877	0.00055768	105.912
253	IPI00016339	RAB5C	Ras-related protein Rab-5C	602	18	48.6	23696	8.64	216	0.0833333	0.00199562	379
254	IPI00037070	HSPA8	54 kDa protein	599	18	44.1	53655	5.62	494	0.0364372	0.000872578	165.717
255	IPI00220278	MYL9	Myosin regulatory light polypeptide 9	596	15	45.3	19871	4.8	172	0.0872093	0.00208844	396.628
256	IPI00218914	ALDH1A1	Retinal dehydrogenase 1	594	19	28.3	55454	6.3	501	0.0379242	0.000908186	172.479
257	IPI00395772	MYH9	Isoform 2 of Myosin-9	593	12	10.3	160790	5.76	1382	0.00868307	0.000207937	39.4906
258	IPI00954092	HLA-C	MHC class I antigen (Fragment)	590	17	34.6	35675	6.32	312	0.0544872	0.00130483	247.808
259	IPI00217143	SDHA	SDHA protein	590	14	28.3	57400	7.24	520	0.0269231	0.000644738	122.446
260	IPI00294578	TGM2	Isoform 1 of Protein-glutamine gamma-glutamyltransferase 2	589	13	25.2	78420	5.11	687	0.0189229	0.000453154	86.0611
261	IPI00003935	HIST2	H2BE Histone H2B type 2-E	589	13	11.9	13912	10.31	126	0.103175	0.00247077	469.238
262	IPI00026602	HLA-B	HLA class I histocompatibility antigen, B-41 alpha chain	588	19	38.7	40856	6.09	362	0.0524862	0.00125691	238.707
263	IPI00021841	APOA1	Apolipoprotein A-I	588	16	38.2	30759	5.56	267	0.0599251	0.00143505	272.539
264	IPI00743104	ITGA1	Integrin alpha-1	585	20	13.1	132304	5.91	1179	0.0169635	0.000406233	77.1501
265	IPI00024990	ALDH6A1	Methylmalonate-semialdehyde dehydrogenase [acylating], mitochondrial	585	21	40.4	58259	8.72	535	0.0392523	0.000939992	178.52
266	IPI00000105	MVP	Major vault protein	584	18	27.5	99551	5.34	893	0.0201568	0.000482703	91.673
267	IPI00011107	IDH2	Isocitrate dehydrogenase [NADP], mitochondrial	581	14	20.8	51333	8.88	452	0.0309735	0.000741734	140.867
268	IPI00219365	MSN	Moesin	578	12	14.6	67892	6.08	577	0.0207972	0.00049804	94.5858
269	IPI00257508	DPYSL2	Dihydropyrimidinase-related protein 2	577	16	28.1	62711	5.95	572	0.027972	0.000669858	127.217
270	IPI00005719	RAB1A	Isoform 1 of Ras-related protein Rab-1A	576	12	38.5	22891	5.93	205	0.0585366	0.0014018	266.224
271	IPI00000690	AIFM1	Isoform 1 of Apoptosis-inducing factor 1, mitochondrial	576	16	25	67144	9.04	613	0.0261011	0.000625055	118.708
272	IPI00217966	LDHA	Isoform 1 of L-lactate dehydrogenase A chain	575	13	30.7	36950	8.44	332	0.0391566	0.0009377	178.084
273	IPI00291262	CLU	Isoform 1 of Clusterin	573	14	17.6	53031	5.89	449	0.0311804	0.00074669	141.808
274	IPI00019329	DYNLL1	Dynein light chain 1, cytoplasmic	571	12	37.1	10530	6.89	89	0.134831	0.00322887	613.213
275	IPI00784985	IGK@	IGK@ protein	571	14	35.3	25790	6.14	235	0.0595745	0.00142666	270.945
276	IPI00027834	HNRNPL	Heterogeneous nuclear ribonucleoprotein L	563	14	29	64720	8.46	589	0.0237691	0.000569209	108.102
277	IPI00002412	PPT1	Palmitoyl-protein thioesterase 1	562	12	28.8	34627	6.07	306	0.0392157	0.000939115	178.353
278	IPI00743716	HLA-C	HLA class I histocompatibility antigen, Cw-12 alpha chain	560	15	27.6	41316	5.91	366	0.0409836	0.000981452	186.393
279	IPI00013981	YES1	Proto-oncogene tyrosine-protein kinase Yes	560	13	18.6	61276	6.32	543	0.0239411	0.000573327	108.884
280	IPI00479786	KHSRP	KH-type splicing regulatory protein	559	13	21.8	73355	6.85	711	0.0182841	0.000437857	83.1561
281	IPI00005171	HLA-DRA	HLA class II histocompatibility antigen, DR alpha chain	558	12	23.2	28760	4.91	254	0.0472441	0.00113137	214.866
282	IPI00013860	HIBADH	3-hydroxyisobutyrate dehydrogenase, mitochondrial	556	14	30.7	35705	8.38	336	0.0416667	0.000997809	189.5
283	IPI00018206	GOT2	Aspartate aminotransferase, mitochondrial	550	18	27	47844	9.14	430	0.0418605	0.00100245	190.381
284	IPI00220487	ATP5H	Isoform 1 of ATP synthase subunit d, mitochondrial	546	15	57.8	18537	5.21	161	0.0931677	0.00223113	423.727
285	IPI00025512	HSPB1	Heat shock protein beta-1	545	16	62	22826	5.98	205	0.0780488	0.00186907	354.966
286	IPI00219446	PEBP1	Phosphatidylethanolamine-binding protein 1	542	11	57.8	21158	7.01	187	0.0588235	0.00140867	267.529
287	IPI00022630	AIF1	Allograft inflammatory factor 1	537	10	36.7	16693	5.97	147	0.0680272	0.00162908	309.388
288	IPI00013079	EMILIN1	EMILIN-1	532	12	16.1	107913	5.07	1016	0.011811	0.000282844	53.7165
289	IPI00647837	ZNF185	Zinc finger protein 185	531	17	27.2	74480	6.68	690	0.0246377	0.000590009	112.052
290	IPI00000335	HINT2	Histidine triad nucleotide-binding protein 2, mitochondrial	530	11	42.9	17208	9.2	163	0.0674847	0.00161608	306.92
291	IPI00299116	PODXL	Podocalyxin-like protein 1 precursor	525	13	16.5	55992	5.36	528	0.0246212	0.000589615	111.977
292	IPI00743503	HLA-A	HLA class I histocompatibility antigen, A-34 alpha chain	524	16	26	41314	5.89	365	0.0438356	0.00104975	199.364
293	IPI00221226	ANXA6	Annexin A6	524	15	29.1	76168	5.42	673	0.0222883	0.000533746	101.367
294	IPI00291922	PSMA5	Proteasome subunit alpha type-5	521	16	50.6	26565	4.74	241	0.06639	0.00158987	301.942
295	IPI00156689	VAT1	Synaptic vesicle membrane protein VAT-1 homolog	520	13	32.8	42122	5.88	393	0.0330789	0.000792154	150.443
296	IPI00935352	POTEE	protein expressed in prostate, ovary, testis, and placenta 2	518	25	9.9	108729	6.26	952	0.0262605	0.000628871	119.433
297	IPI00003925	PDHB	Isoform 1 of Pyruvate dehydrogenase E1 component subunit beta, mitochondrial	517	11	20.3	39550	6.2	359	0.0306407	0.000733765	139.354
298	IPI00398775	PLEC	Isoform 9 of Plectin-1	517	19	5	516400	5.58	4533	0.00419148	0.000100375	19.0629
299	IPI00009866	KRT13	Isoform 1 of Keratin, type I cytoskeletal 13	517	15	23.4	49900	4.91	458	0.0327511	0.000784304	148.952
300	IPI00553138	VAMP2	Vesicle-associated membrane protein 2	516	8	34.5	12712	7.85	116	0.0689655	0.00165155	313.655
301	IPI00465439	ALDOA	Fructose-bisphosphate aldolase A	516	13	29.1	39851	8.3	364	0.0357143	0.000855265	162.429
302	IPI00941670	HLA-C	MHC class I antigen (Fragment)	515	16	47	21336	8.47	181	0.0883978	0.0021169	402.033
303	IPI00021369	CRYAB	Alpha-crystallin B chain	513	13	38.9	20146	6.76	175	0.0742857	0.00177895	337.851
304	IPI00219898	NPHS1	PRODH2 Isoform 2 of Nephrin	510	16	12.5	131548	5.33	1201	0.0133222	0.000319033	60.5895
305	IPI00513773	PTRF	Isoform 2 of Polymerase I and transcript release factor	509	9	22.7	33342	5.03	300	0.03	0.000718423	136.44
306	IPI00514023	PTRF	Polymerase I and transcript release factor	509	9	16.8	40459	5.2	363	0.0247934	0.000593738	112.76
307	IPI00026185	CAPZB	Isoform 1 of F-actin-capping protein subunit beta	508	11	28.9	31616	5.36	277	0.0397112	0.000950981	180.606
308	IPI00293564	HMGCL	Hydroxymethylglutaryl-CoA lyase, mitochondrial	508	11	23.1	34794	8.81	325	0.0338462	0.000810528	153.932
309	IPI00418163	C4B	complement component 4B preproprotein	504	10	7.3	194170	6.89	1744	0.00573394	0.000137313	26.078
310	IPI00220528	SNRPF	Small nuclear ribonucleoprotein F	504	11	55.8	9776	4.7	86	0.127907	0.00306304	581.721
311	IPI00031423	KRT33B	Keratin, type I cuticular Ha3-II	502	16	13.1	47325	4.81	404	0.039604	0.000948413	180.119
312	IPI00465256	AK3	GTP:AMP phosphotransferase mitochondrial	502	15	34.8	25550	9.15	227	0.0660793	0.00158243	300.529
313	IPI00217906	GNAI2	Isoform 2 of Guanine nucleotide-binding protein G(i) subunit alpha-2	499	12	30.7	39075	5.27	339	0.0353982	0.000847696	160.991
314	IPI00910888	NPNT	Homo sapiens nephronectin (NPNT), mRNA	498	15	14.5	67323	8.66	595	0.0252101	0.000603717	114.655
315	IPI00218820	TPM2	Isoform 3 of Tropomyosin beta chain	498	20	28.2	28666	4.61	248	0.0806452	0.00193124	366.774
316	IPI00020599	CALR	Calreticulin	497	17	39.3	48283	4.29	417	0.0407674	0.000976274	185.41
317	IPI00220739	PGRMC1	Membrane-associated progesterone receptor component 1	495	13	56.9	21772	4.56	195	0.0666667	0.00159649	303.2
318	IPI00002459	ANXA6	annexin VI isoform 2	495	15	28.5	75571	5.46	667	0.0224888	0.000538548	102.279
319	IPI00217975	LMNB1	Lamin-B1	495	9	17.2	66653	5.11	586	0.0153584	0.000367793	69.8498
320	IPI00418169	ANXA2	Isoform 2 of Annexin A2	493	16	31.7	40671	8.53	357	0.0448179	0.00107327	203.832
321	IPI00219871	NAA38	U6 snRNA-associated Sm-like protein LSm8	492	12	61.5	10396	4.34	96	0.125	0.00299343	568.5
322	IPI00219012	FYN	Isoform 1 of Tyrosine-protein kinase Fyn	489	13	21.8	61237	6.23	537	0.0242086	0.000579733	110.101
323	IPI00148768	TRIOBP	TRIO and F-actin binding protein isoform 1	488	12	17.9	74459	6.47	652	0.0184049	0.00044075	83.7055
324	IPI00294443	CLIC5	Isoform 1 of Chloride intracellular channel protein 5	487	14	48.2	28389	5.7	251	0.0557769	0.00133571	253.673
325	IPI00003269	ACTBL2	Beta-actin-like protein 2	486	18	18.6	42318	5.39	376	0.0478723	0.00114642	217.723
326	IPI00300567	DCI	Isoform 1 of 3,2-trans-enoyl-CoA isomerase, mitochondrial	485	12	29.5	33080	8.8	302	0.0397351	0.000951553	180.715
327	IPI00216592	HNRNPC	Isoform C1 of Heterogeneous nuclear ribonucleoproteins C1/C2	483	11	26.6	32375	4.94	293	0.0375427	0.00089905	170.744
328	IPI00022334	OAT	Ornithine aminotransferase, mitochondrial	482	11	21.2	48846	6.57	439	0.0250569	0.000600049	113.959
329	IPI00941747	CANX	Calnexin	482	15	19.1	67982	4.47	592	0.0253378	0.000606776	115.236
330	IPI00472282	HLA-B	HLA class I histocompatibility antigen, B-54 alpha chain	481	12	26.2	40640	5.89	362	0.0331492	0.000793837	150.762
331	IPI00007682	ATP6V1A	V-type proton ATPase catalytic subunit A	479	12	23.3	68660	5.35	617	0.0194489	0.000465752	88.4538
332	IPI00473006	HLA-C	HLA class I histocompatibility antigen, Cw-17 alpha chain	478	10	21	41612	6.33	372	0.0268817	0.000643748	122.258
333	IPI00472151	HLA-A	HLA class I histocompatibility antigen, A-23 alpha chain	478	13	24.9	40992	5.91	365	0.0356164	0.000852922	161.984
334	IPI00029601	CTTN	Src substrate cortactin	476	9	20.4	61720	5.24	550	0.0163636	0.000391867	74.4218
335	IPI00008964	RAB1B	Ras-related protein Rab-1B	475	10	28.9	22328	5.55	201	0.0497512	0.00119141	226.269
336	IPI00009867	KRT5	Keratin, type II cytoskeletal 5	475	17	19.8	62568	7.59	590	0.0288136	0.000690011	131.044
337	IPI00291928	RAB14	Ras-related protein Rab-14	475	15	50.7	24110	5.85	215	0.0697674	0.00167075	317.302
338	IPI00024623	ACADSB	Short/branched chain specific acyl-CoA dehydrogenase, mitochondrial	474	11	28.2	47797	6.53	432	0.025463	0.000609772	115.806
339	IPI00789605	MYL6	MYL6B Isoform Smooth muscle of Myosin light polypeptide 6	472	13	43.7	17121	4.46	151	0.0860927	0.0020617	391.55
340	IPI00219622	PSMA2	Proteasome subunit alpha type-2	472	12	32.5	25996	6.92	234	0.0512821	0.00122807	233.231
341	IPI00027505	ITGAV	Isoform 1 of Integrin alpha-V	471	16	13.5	117048	5.45	1048	0.0152672	0.00036561	69.4351
342	IPI00293033	NID2	NID2 protein	471	12	13.6	109410	5.38	969	0.0123839	0.000296563	56.322
343	IPI00009342	IQGAP1	Ras GTPase-activating-like protein IQGAP1	471	11	11.9	189761	6.08	1657	0.0066385	0.000158975	30.1919
344	IPI00301109	PPA2	Isoform 1 of Inorganic pyrophosphatase 2, mitochondrial	471	11	33.8	38409	7.07	334	0.0329341	0.000788688	149.784
345	IPI00002236	MFGE8	Lactadherin	471	15	29.2	43894	8.47	387	0.0387597	0.000928195	176.279
346	IPI00017256	RSU1	Ras suppressor protein 1	470	11	33.6	31521	8.57	277	0.0397112	0.000950981	180.606
347	IPI00550731	IGKC	Putative uncharacterized protein	468	9	20.9	26503	8.24	239	0.0376569	0.000901786	171.264
348	IPI00472013	HLA-A	HLA class I histocompatibility antigen, A-33 alpha chain	467	16	37.3	41151	6.22	365	0.0438356	0.00104975	199.364
349	IPI00045498	HNRPDL	Isoform 3 of Heterogeneous nuclear ribonucleoprotein D-like	466	18	36.5	27346	8.76	244	0.0737705	0.00176661	335.508
350	IPI00009634	SQRDL	Sulfide:quinone oxidoreductase, mitochondrial	465	10	21.1	50214	9.18	450	0.0222222	0.000532165	101.067
351	IPI00414676	HSP90AB1	Heat shock protein HSP 90-beta	464	16	18.6	83554	4.97	724	0.0220994	0.000529225	100.508
352	IPI00029623	PSMA6	Proteasome subunit alpha type-6	463	13	32.5	27838	6.34	246	0.0528455	0.00126551	240.341
353	IPI00337494	SLC25A24	Isoform 1 of Calcium-binding mitochondrial carrier protein SCaMC-1	461	11	23.9	53548	6	477	0.0230608	0.000552247	104.881
354	IPI00008770	GSTM4	Isoform 1 of Glutathione S-transferase Mu 4	458	10	25.7	25773	5.6	218	0.0458716	0.00109851	208.624
355	IPI00937615	EEF1G	TUT1 Elongation factor 1-gamma	457	13	30.9	50429	6.25	437	0.0297483	0.000712395	135.295
356	IPI00000792	CRYZ	Quinone oxidoreductase	454	17	53.5	35356	8.56	329	0.0516717	0.0012374	235.003
357	IPI00032140	SERPINH1	Serpin H1	453	11	29.7	46525	8.75	418	0.0263158	0.000630195	119.684
358	IPI00028091	ACTR3	Actin-related protein 3	451	10	20.6	47797	5.61	418	0.0239234	0.000572905	108.804
359	IPI00743342	FHL2	Four and a half LIM domains protein 2	450	11	36.2	34166	7.8	279	0.0394265	0.000944164	179.312
360	IPI00784295	HSP90AA1	Isoform 1 of Heat shock protein HSP 90-alpha	449	13	14.1	85006	4.94	732	0.0177596	0.000425296	80.7705
361	IPI00010896	CLIC1	Chloride intracellular channel protein 1	446	11	44.8	27248	5.09	241	0.0456432	0.00109304	207.585
362	IPI00937971	PAPLN	Isoform 5 of Papilin	441	8	8.6	139864	6.4	1262	0.00633914	0.000151806	28.8304
363	IPI00916533	PDLIM2	Putative uncharacterized protein PDLIM2	441	9	14.2	22758	4.71	212	0.0424528	0.00101664	193.075
364	IPI00428234	ITIH5	inter-alpha trypsin inhibitor heavy chain precursor 5 isoform 3	439	12	23.1	78674	9.09	702	0.017094	0.000409358	77.7436
365	IPI00939770	HLA-C	MHC class I antigen (Fragment)	438	15	27.2	38481	5.74	338	0.0443787	0.00106276	201.834
366	IPI00014581	TPM1	Isoform 1 of Tropomyosin alpha-1 chain	438	17	27.5	32746	4.69	284	0.0598592	0.00143347	272.239
367	IPI00941296	CTSB	CATHEPSIN B	436	7	21.7	30781	5.89	276	0.0253623	0.000607362	115.348
368	IPI00013895	S100A11	Protein S100-A11	435	10	56.2	11847	6.56	105	0.0952381	0.00228071	433.143
369	IPI00413108	RPSA	RPSAP15 33 kDa protein	432	10	35	33464	4.79	300	0.0333333	0.000798247	151.6
370	IPI00154742	IGLC2	IGL@ protein	432	12	21.4	25119	5.93	234	0.0512821	0.00122807	233.231
371	IPI00219217	LDHB	L-lactate dehydrogenase B chain	431	12	30.8	36900	5.71	334	0.0359281	0.000860386	163.401
372	IPI00021338	DLAT	Dihydrolipoyllysine-residue acetyltransferase component of pyruvate dehydrogenase complex, mitochondrial	429	10	10.5	69466	7.96	647	0.015456	0.00037013	70.2937
373	IPI00828004	COL18A1	Multi-functional protein MFP	427	9	38.3	26956	9.41	261	0.0344828	0.000825773	156.828
374	IPI00413060	SYNPO	Isoform 3 of Synaptopodin	427	12	19	73906	9.38	685	0.0175182	0.000419517	79.673
375	IPI00026182	CAPZA2	F-actin-capping protein subunit alpha-2	427	10	29.7	33157	5.57	286	0.034965	0.000837323	159.021
376	IPI00642355	TLN1	Talin 1	427	13	34.1	30437	6.03	261	0.0498084	0.00119278	226.529
377	IPI00295386	CBR1	Carbonyl reductase [NADPH] 1	427	13	33.6	30641	8.55	277	0.0469314	0.00112389	213.444
378	IPI00020986	LUM	Lumican	422	11	24.6	38747	6.16	338	0.0325444	0.000779354	148.012
379	IPI00011604	GCSH	Glycine cleavage system H protein, mitochondrial	421	6	17.3	19127	4.91	173	0.0346821	0.000830547	157.734
380	IPI00940293	COL4A2	Putative uncharacterized protein COL4A2 (Fragment)	421	14	15.3	79496	8.75	793	0.0176545	0.000422779	80.2926
381	IPI00218831	GSTM1	Isoform 1 of Glutathione S-transferase Mu 1	421	10	30.3	25923	6.24	218	0.0458716	0.00109851	208.624
382	IPI00791026	MYO1C	56 kDa protein	420	8	16.3	56638	10.3	490	0.0163265	0.000390978	74.2531
383	IPI00908776	ACTN4	Alpha-actinin-4	417	9	15.1	47950	8.61	417	0.0215827	0.000516851	98.1583
384	IPI00744692	TALDO1	Transaldolase	417	16	19.3	37688	6.36	337	0.0474777	0.00113697	215.929
385	IPI00001960	CLIC4	Chloride intracellular channel protein 4	415	15	45.5	28982	5.45	253	0.0592885	0.00141981	269.644
386	IPI00479722	PSME1	Proteasome activator complex subunit 1	415	8	19.3	28876	5.78	249	0.0321285	0.000769395	146.12
387	IPI00946857	HLA-C	MHC class I antigen (Fragment)	415	10	27.5	31836	5.52	273	0.03663	0.000877195	166.593
388	IPI00003766	ETHE1	Protein ETHE1, mitochondrial	415	11	58.3	28368	6.35	254	0.0433071	0.00103709	196.961
389	IPI00940343	TPM1	Tropomyosin 1 (Alpha), isoform CRA_f	414	15	21.5	37487	4.67	326	0.0460123	0.00110188	209.264
390	IPI00930140	MICA	MHC class I antigen	412	11	30.1	40823	6.03	362	0.0303867	0.000727684	138.199
391	IPI00220740	NPM1	Isoform 2 of Nucleophosmin	412	11	25.3	29617	4.47	265	0.0415094	0.000994044	188.785
392	IPI00246975	GSTM3	Glutathione S-transferase Mu 3	412	8	23.1	26998	5.37	225	0.0355556	0.000851464	161.707
393	IPI00013683	TUBB3	Tubulin beta-3 chain	410	11	18.2	50856	4.83	450	0.0244444	0.000585381	111.173
394	IPI00103467	ALDH1B1	Aldehyde dehydrogenase X, mitochondrial	410	9	24.8	57658	6.36	517	0.0174081	0.00041688	79.1721
395	IPI00004968	PRPF19	Pre-mRNA-processing factor 19	408	12	24	55603	6.14	504	0.0238095	0.000570177	108.286
396	IPI00026570	COX7A2	cytochrome c oxidase subunit VIIa polypeptide 2 (liver) precursor	408	8	40.9	12950	9.23	115	0.0695652	0.00166591	316.383
397	IPI00025418	COL7A1	Isoform 1 of Collagen alpha-1(VII) chain	407	12	6.5	296010	5.95	2944	0.00407609	9.76118e-05	18.538
398	IPI00028031	ACADVL	Very-long-chain specific acyl-CoAdehydrogenase, mitochondrial	405	11	16	75618	9.16	701	0.0156919	0.00037578	71.3666
399	IPI00073454	COL6A2	Isoform 2C2A~ of Collagen alpha-2(VI) chain	404	10	11.5	88366	5.66	828	0.0120773	0.00028922	54.9275
400	IPI00472138	HLA-B	HLA class I histocompatibility antigen, B-58 alpha chain	403	9	28.2	40597	5.9	362	0.0248619	0.000595378	113.072
401	IPI00549343	VAMP3	Vesicle-associated membrane protein 3	403	6	40	11359	8.89	100	0.06	0.00143685	272.88
402	IPI00000760	DDAH2	N(G),N(G)-dimethylarginine dimethylaminohydrolase 2	403	8	40.4	29911	5.66	285	0.0280702	0.000672208	127.663
403	IPI00302927	CCT4	ILK-2 T-complex protein 1 subunit delta	403	10	21.3	58401	7.96	539	0.0185529	0.000444294	84.3785
404	IPI00026516	OXCT1	Succinyl-CoA:3-ketoacid-coenzyme A transferase 1, mitochondrial	401	7	17.3	56578	7.14	520	0.0134615	0.000322369	61.2231
405	IPI00014230	C1QBP	Complement component 1 Q subcomponent-binding protein, mitochondrial	400	10	31.6	31742	4.74	282	0.035461	0.000849199	161.277
406	IPI00006070	CD34	Isoform CD34-F of Hematopoietic progenitor cell antigen CD34	399	7	11.7	41091	7	385	0.0181818	0.000435408	82.6909
407	IPI00011284	COMT	Isoform Membrane-bound of Catechol O-methyltransferase	399	10	41.7	30474	5.26	271	0.0369004	0.000883669	167.823
408	IPI00215743	RRBP1	Isoform 3 of Ribosome-binding protein 1	398	9	6.2	152780	8.69	1410	0.00638298	0.000152856	29.0298
409	IPI00954584	HLA-A	MHC class I antigen (Fragment)	397	10	28.6	31805	5.82	273	0.03663	0.000877195	166.593
410	IPI00908755	UBA1	Ubiquitin-activating enzyme E1	396	10	16.7	68578	6.01	603	0.0165837	0.000397138	75.4229
411	IPI00017672	PNP	PURINE NUCLEOSIDE PHOSPHORYLASE	396	10	31.1	32758	6.71	293	0.0341297	0.000817318	155.222
412	IPI00005087	TMOD3	Tropomodulin-3	394	10	35.8	39741	5.08	352	0.0284091	0.000680325	129.205
413	IPI00420108	DLST	DLSTP Dihydrolipoyllysine-residue succinyltransferase component of 2-oxoglutarate dehydrogenase complex, mitochondrial	394	7	10.4	49041	9.11	453	0.0154525	0.000370048	70.2781
414	IPI00001663	HTRA2	Isoform 1 of Serine protease HTRA2, mitochondrial	394	9	23.4	48868	10.07	458	0.0196507	0.000470583	89.3712
415	IPI00910738	KRT6B	Keratin, type II cytoskeletal 6B	393	11	16.9	55983	8.61	526	0.0209125	0.000500802	95.1103
416	IPI00743203	LAMB2	Similar to S-laminin	393	7	3.7	202988	5.98	1798	0.00389321	9.32325e-05	17.7063
417	IPI00639805	GSTM2	26 kDa protein	392	8	19.1	26423	5.4	220	0.0363636	0.000870815	165.382
418	IPI00062884	CTTN	cortactin isoform b	391	9	17	57603	5.18	513	0.0175439	0.00042013	79.7895
419	IPI00033025	SEPT7	51 kDa protein	391	7	18.1	50820	8.76	436	0.016055	0.000384477	73.0183
420	IPI00008494	ICAM1	Intercellular adhesion molecule 1	390	10	10.9	58587	8.31	532	0.018797	0.00045014	85.4887
421	IPI00004845	NIPSNAP3A	Protein NipSnap homolog 3A	390	14	46.6	28563	9.21	247	0.0566802	0.00135734	257.781
422	IPI00218372	PSMA7	Isoform 2 of Proteasome subunit alpha type-7	390	7	38.2	20238	8.54	178	0.0393258	0.000941753	178.854
423	IPI00873484	CAPZA1	Putative uncharacterized protein CAPZA1 (Fragment)	389	14	47.5	31922	5.81	276	0.0507246	0.00121472	230.696
424	IPI00217943	RAB6A	Isoform 2 of Ras-related protein Rab-6A	389	8	26.9	23648	5.42	208	0.0384615	0.000921055	174.923
425	IPI00798401	CORO1C	Coronin-1C	389	8	17.8	49974	6.58	437	0.0183066	0.000438397	83.2586
426	IPI00220706	HBG1	Hemoglobin subunit gamma-1	389	6	23.8	16187	6.64	147	0.0408163	0.000977446	185.633
427	IPI00472416	HLA-B	HLA class I histocompatibility antigen, B-45 alpha chain	388	10	22.9	40674	6.03	362	0.0276243	0.000661531	125.635
428	IPI00218407	ALDOB	Fructose-bisphosphate aldolase B	387	8	27.2	39961	8	364	0.021978	0.000526317	99.956
429	IPI00018963	PARVA	Isoform 1 of Alpha-parvin	385	7	15.6	42274	5.69	372	0.0188172	0.000450624	85.5806
430	IPI00893284	HLA-DPB1	Major histocompatibility complex, class II, DP beta 1	384	9	19.7	26500	8.61	229	0.0393013	0.000941165	178.742
431	IPI00294398	HADH	Isoform 1 of Hydroxyacyl-coenzyme A dehydrogenase, mitochondrial	383	9	24.8	34313	8.88	314	0.0286624	0.000686391	130.357
432	IPI00219682	STOM	Erythrocyte band 7 integral membrane protein	381	8	26	31882	7.71	288	0.0277778	0.000665206	126.333
433	IPI00012828	ACAA1	3-ketoacyl-CoA thiolase, peroxisomal	381	9	19.8	44834	8.76	424	0.0212264	0.000508318	96.5377
434	IPI00289876	STX7	Isoform 1 of Syntaxin-7	379	10	34.5	29911	5.41	261	0.0383142	0.000917526	174.253
435	IPI00384280	PCYOX1	Prenylcysteine oxidase 1	378	7	8.9	57003	5.8	505	0.0138614	0.000331944	63.0416
436	IPI00470535	CACNA2D1	Dihydropyridine receptor alpha 2 subunit	378	7	4.5	126369	5.21	1110	0.00630631	0.00015102	28.6811
437	IPI00909956	CCT5	T-complex protein 1 subunit epsilon	377	7	22.6	32544	8.79	283	0.024735	0.000592339	112.495
438	IPI00910364	NEBL	Homo sapiens nebulette (NEBL), transcript variant 2, mRNA	377	9	18.2	27214	7.14	236	0.0381356	0.000913249	173.441
439	IPI00005040	ACADM	Isoform 1 of Medium-chain specific acyl-CoA dehydrogenase, mitochondrial	376	11	30.2	47015	8.61	421	0.0261283	0.000625705	118.831
440	IPI00027350	PRDX2	Peroxiredoxin-2	372	10	31.3	22049	5.66	198	0.0505051	0.00120947	229.697
441	IPI00384938	IGHG1	LOC100294459 Putative uncharacterized protein DKFZp686N02209	370	10	13.1	53503	8.74	482	0.0207469	0.000496835	94.3568
442	IPI00221328	CLIC2	Chloride intracellular channel protein 2	369	11	37.7	28624	5.44	247	0.0445344	0.00106648	202.543
443	IPI00848226	GNB2L1	Guanine nucleotide-binding protein subunit beta-2-like 1	368	10	33.4	35511	7.6	317	0.0315457	0.000755439	143.47
444	IPI00017344	RAB5B	Ras-related protein Rab-5B	368	12	36.7	23920	8.29	215	0.055814	0.0013366	253.842
445	IPI00940303	HLA-C	HLA-Cw*2 (Fragment)	366	11	31.9	34749	5.63	298	0.0369128	0.000883965	167.879
446	IPI00872036	SEPT10	septin 10 isoform 2	366	9	15.1	50433	6.56	431	0.0208817	0.000500062	94.9698
447	IPI00219713	FGG	Isoform Gamma-A of Fibrinogen gamma chain	365	10	16.5	50092	5.7	437	0.0228833	0.000547996	104.073
448	IPI00922213	FN1	Homo sapiens fibronectin 1 (FN1), transcript variant 5, mRNA	365	10	11.1	112204	5.83	1014	0.00986193	0.000236168	44.8521
449	IPI00019269	WDR61	WD repeat-containing protein 61	364	5	23	33731	5.16	305	0.0163934	0.000392581	74.5574
450	IPI00020984	CANX	Calnexin	363	10	13.2	71971	4.58	627	0.015949	0.000381937	72.5359
451	IPI00000787	PSMB9	Isoform LMP2.L of Proteasome subunit beta type-9	363	9	21.9	23364	4.93	219	0.0410959	0.000984141	186.904
452	IPI00017367	RDX	Radixin, isoform CRA_a	362	9	13.7	71176	6.3	604	0.0149007	0.000356832	67.7682
453	IPI00645805	IVD	Isovaleryl-CoA dehydrogenase, mitochondrial	361	11	26.5	46803	8.45	423	0.0260047	0.000622746	118.27
454	IPI00294911	SDHB	Succinate dehydrogenase [ubiquinone] iron-sulfur subunit, mitochondrial	360	12	26.1	32407	9.03	280	0.0428571	0.00102632	194.914
455	IPI00935944	HLA-A	MHC class I antigen (Fragment)	359	8	30	31655	5.51	273	0.029304	0.000701756	133.275
456	IPI00005159	ACTR2	Actin-related protein 2	359	9	17.3	45017	6.3	394	0.0228426	0.000547022	103.888
457	IPI00604452	SORBS3	Vinexin	356	8	19.2	42645	9.14	385	0.0207792	0.000497609	94.5039
458	IPI00604664	NDUFS1	NADH-ubiquinone oxidoreductase 75 kDa subunit	355	8	11.9	81972	6.24	741	0.0107962	0.000258542	49.1012
459	IPI00020091	ORM2	Alpha-1-acid glycoprotein 2	354	9	30.3	23873	5.03	201	0.0447761	0.00107227	203.642
460	IPI00553177	SERPINA1	Isoform 1 of Alpha-1-antitrypsin	354	12	28.7	46878	5.37	418	0.0287081	0.000687486	130.565
461	IPI00477957	CLYBL	Isoform 1 of Citrate lyase subunit beta-like protein, mitochondrial	354	9	26.2	37564	8.88	340	0.0264706	0.000633902	120.388
462	IPI00216138	TAGLN	Transgelin	353	9	30.3	22653	8.87	201	0.0447761	0.00107227	203.642
463	IPI00022432	TTR	Transthyretin	351	10	55.8	15991	5.52	147	0.0680272	0.00162908	309.388
464	IPI00008868	MAP1B	Microtubule-associated protein 1B	350	6	4.1	271651	4.73	2468	0.00243112	5.8219e-05	11.0567
465	IPI00910670	STXBP2	Syntaxin-binding protein 2	350	8	14.8	63059	6.07	559	0.0143113	0.000342718	65.0877
466	IPI00221178	TPD52L2	Isoform 2 of Tumor protein D54	349	6	31.7	19946	5.35	186	0.0322581	0.000772498	146.71
467	IPI00411680	PCMT1	Isoform 1 of Protein-L-isoaspartate(D-aspartate) O-methyltransferase	348	8	38.8	24806	6.7	227	0.0352423	0.000843962	160.282
468	IPI00304071	ACSF2	Acyl-CoA synthetase family member 2, mitochondrial	347	7	11.9	68993	7.5	615	0.0113821	0.000272572	51.7659
469	IPI00009958	COPS5	COP9 signalosome complex subunit 5	347	6	19.8	37783	6.1	334	0.0179641	0.000430193	81.7006
470	IPI00015833	CHCHD3	Coiled-coil-helix-coiled-coil-helix domain-containing protein 3, mitochondrial	347	8	21.6	26421	8.48	227	0.0352423	0.000843962	160.282
471	IPI00018801	FAM176B	Protein FAM176B	346	7	56.4	18476	4.62	165	0.0424242	0.00101595	192.945
472	IPI00171412	SUMF2	sulfatase modifying factor 2 isoform b precursor	346	10	22.8	36085	9.27	320	0.03125	0.000748357	142.125
473	IPI00719611	GPD2	Isoform 2 of Glycerol-3-phosphate dehydrogenase, mitochondrial	344	9	17.1	67888	6.36	601	0.014975	0.000358614	68.1065
474	IPI00023048	EEF1D	Isoform 1 of Elongation factor 1-delta	343	9	26.7	31217	4.9	281	0.0320285	0.000766999	145.665
475	IPI00479309	COL18A1	Putative uncharacterized protein COL18A1	342	8	15	70919	9.24	687	0.0116448	0.000278864	52.9607
476	IPI00023122	PDLIM7	Isoform 1 of PDZ and LIM domain protein 7	340	8	19.7	50896	8.76	457	0.0175055	0.000419211	79.6149
477	IPI00410585	CRB2	Isoform 1 of Crumbs homolog 2	339	9	5.3	140391	5.31	1285	0.00700389	0.000167725	31.8537
478	IPI00005202	PGRMC2	Membrane-associated progesterone receptor component 2	339	7	25.9	26211	5.2	247	0.0283401	0.000678672	128.891
479	IPI00032258	C4A	Complement C4-A	337	6	2.4	194247	6.65	1744	0.00344037	8.23879e-05	15.6468
480	IPI00220007	APOL2	Apolipoprotein-L2	337	7	15.5	50020	8.51	451	0.0155211	0.00037169	70.5898
481	IPI00031804	VDAC3	Isoform 1 of Voltage-dependent anion-selective channel protein 3	337	11	42.8	30981	8.85	283	0.0388693	0.000930819	176.777
482	IPI00220216	TNC	Isoform 6 of Tenascin	336	9	7.1	176894	4.97	1564	0.00575448	0.000137805	26.1714
483	IPI00305978	AKR7A2	Aflatoxin B1 aldehyde reductase member 2	336	10	27.6	40020	6.7	359	0.0278552	0.000667059	126.685
484	IPI00024689	AQP1	Aquaporin-1	335	4	13	28736	6.95	269	0.0148699	0.000356096	67.6283
485	IPI00032460	LSM2	U6 snRNA-associated Sm-like protein LSm2	335	7	51.6	10942	6.04	95	0.0736842	0.00176455	335.116
486	IPI00419373	HNRNPA3	Isoform 1 of Heterogeneous nuclear ribonucleoprotein A3	335	4	10.1	39799	9.1	378	0.010582	0.000253412	48.127
487	IPI00939196	ZNF185	Putative uncharacterized protein DKFZp686B22130 (Fragment)	334	11	28	50758	5.38	471	0.0233546	0.000559282	106.217
488	IPI00016832	PSMA1	Isoform Short of Proteasome subunit alpha type-1	333	9	31.9	29822	6.15	263	0.0342205	0.000819494	155.635
489	IPI00642632	IGLC7	IG LAMBDA-7 CHAIN C REGION	332	8	47.2	11521	8.45	106	0.0754717	0.00180735	343.245
490	IPI00641047	GSN	Gelsolin	331	5	15	29107	7.71	260	0.0192308	0.000460527	87.4615
491	IPI00021885	FGA	Isoform 1 of Fibrinogen alpha chain	331	4	4.3	95656	5.7	866	0.00461894	0.000110612	21.0069
492	IPI00012512	RRAS2	Ras-related protein R-Ras2	330	6	13.3	24408	5.74	210	0.0285714	0.000684212	129.943
493	IPI00382470	HSP90AA1	Isoform 2 of Heat shock protein HSP 90-alpha	330	10	7.3	98670	5.07	854	0.0117096	0.000280415	53.2553
494	IPI00550991	SERPINA3	ALPHA-1-ANTICHYMOTRYPSIN	329	7	10.5	50737	5.42	448	0.015625	0.000374179	71.0625
495	IPI00910801	TINAGL1	Tubulointerstitial nephritis antigen-like	329	8	18.3	49973	7	436	0.0183486	0.000439402	83.4495
496	IPI00219673	GSTK1	Glutathione S-transferase kappa 1	328	6	19.9	25594	8.5	226	0.0265487	0.000635772	120.743
497	IPI00940093	FLNB	Isoform 7 of Filamin-B	325	9	6.5	259360	5.43	2422	0.00371594	8.89871e-05	16.9001
498	IPI00004656	B2M	Beta-2-microglobulin	325	8	48.7	13820	6.06	119	0.0672269	0.00160991	305.748
499	IPI00550689	ANKRD54	UPF0027 protein C22orf28	325	11	18.6	55688	6.77	505	0.0217822	0.000521627	99.0653
500	IPI00219077	LTA4H	Isoform 1 of Leukotriene A-4 hydrolase	324	9	15.2	69868	5.8	611	0.01473	0.000352744	66.9918
501	IPI00291328	NDUFV2	NADH dehydrogenase [ubiquinone] flavoprotein 2, mitochondrial	324	10	30.9	27659	8.22	249	0.0401606	0.000961744	182.651
502	IPI00297646	COL1A1	Collagen alpha-1(I) chain	323	7	3.8	139853	5.6	1464	0.00478142	0.000114503	21.7459
503	IPI00414384	HSDL2	Isoform 1 of Hydroxysteroid dehydrogenase-like protein 2	323	7	21.5	45651	8.07	418	0.0167464	0.000401033	76.1627
504	IPI00003881	HNRNPF	Heterogeneous nuclear ribonucleoprotein F	322	7	17.1	45985	5.38	415	0.0168675	0.000403932	76.7133
505	IPI00922277	PARVA	Alpha-parvin	322	7	23.8	32912	5.84	290	0.0241379	0.000578041	109.779
506	IPI00025796	NDUFS3	NADH dehydrogenase [ubiquinone] iron-sulfur protein 3, mitochondrial	322	10	36	30337	6.99	264	0.0378788	0.000907099	172.273
507	IPI00479877	ALDH9A1	aldehyde dehydrogenase 9A1	322	10	19.9	57168	6.23	518	0.019305	0.000462305	87.7992
508	IPI00788938	LDHB	L-lactate dehydrogenase	321	6	19.4	25430	5.52	232	0.0258621	0.00061933	117.621
509	IPI00027258	SYNPO	Isoform 2 of Synaptopodin	321	9	11.6	96736	9.79	903	0.00996678	0.000238679	45.3289
510	IPI00005969	CAPZA1	F-actin-capping protein subunit alpha-1	318	9	45.8	33073	5.45	286	0.0314685	0.00075359	143.119
511	IPI00791156	KRT13	31 kDa protein	318	8	20.6	30866	4.99	282	0.0283688	0.00067936	129.021
512	IPI00016610	PCBP1	Poly(rC)-binding protein 1	318	7	18.3	37987	6.66	356	0.0196629	0.000470876	89.427
513	IPI00293756	VAMP5	Vesicle-associated membrane protein 5	316	6	22.4	12968	7.68	116	0.0517241	0.00123866	235.241
514	IPI00477868	LAMA5	LAMA5 protein	314	8	14.6	63213	7.11	561	0.0142602	0.000341496	64.8556
515	IPI00032064	AKAP2	PALM2-AKAP2 Isoform 2 of A-kinase anchor protein 2	312	4	5.5	122510	4.99	1103	0.00362647	8.68447e-05	16.4932
516	IPI00000190	CD81	CD81 antigen	311	7	18.2	26476	5.09	236	0.029661	0.000710305	134.898
517	IPI00012303	SELENBP1	Selenium binding protein 1	311	8	17.5	57457	6.04	514	0.0155642	0.000372723	70.786
518	IPI00300026	SULT1A1	Sulfotransferase 1A1	310	7	22.5	44236	8.61	386	0.0181347	0.00043428	82.4767
519	IPI00004902	ETFB	Isoform 1 of Electron transfer flavoprotein subunit beta	310	7	25.5	28054	8.24	255	0.027451	0.00065738	124.847
520	IPI00032003	EMD	Emerin	309	9	31.1	29033	5.29	254	0.0354331	0.000848531	161.15
521	IPI00293336	MBLAC2	Isoform 1 of Metallo-beta-lactamase domain-containing protein 2	309	8	26.2	31493	6.41	279	0.0286738	0.000686664	130.409
522	IPI00900293	FLNB	filamin B isoform 1	308	8	4.5	283626	5.46	2633	0.00303836	7.27609e-05	13.8185
523	IPI00013146	MRPS22	28S ribosomal protein S22, mitochondrial	307	7	18.6	41425	7.7	360	0.0194444	0.000465644	88.4333
524	IPI00303161	ESAM	Endothelial cell-selective adhesion molecule	306	7	19	41436	9.42	390	0.0179487	0.000429826	81.6308
525	IPI00018342	AK1	Adenylate kinase isoenzyme 1	306	9	35.1	21735	8.73	194	0.0463918	0.00111096	210.99
526	IPI00012011	CFL1	Cofilin-1	306	7	27.1	18719	8.22	166	0.0421687	0.00100983	191.783
527	IPI00003815	ARHGDIA	Rho GDP-dissociation inhibitor 1	305	8	22.1	23250	5.02	204	0.0392157	0.000939115	178.353
528	IPI00003031	ISOC2	Isoform 2 of Isochorismatase domain-containing protein 2, mitochondrial	305	9	43	24367	7.66	221	0.040724	0.000975234	185.213
529	IPI00789008	FLOT2	Flotillin-2	304	9	16.8	47434	5.19	428	0.021028	0.000503567	95.6355
530	IPI00550069	RNH1	Ribonuclease inhibitor	303	7	11.9	51766	4.71	461	0.0151844	0.000363627	69.0586
531	IPI00030702	IDH3A	Isoform 1 of Isocitrate dehydrogenase [NAD] subunit alpha, mitochondrial	303	7	12.3	40022	6.47	366	0.0191257	0.000458011	86.9836
532	IPI00022418	FN1	Isoform 1 of Fibronectin	302	7	5.1	266034	5.45	2386	0.00293378	7.02565e-05	13.3428
533	IPI00940084	TPM1	37 kDa protein	301	6	11.7	36496	4.63	317	0.0189274	0.000453264	86.082
534	IPI00885050	DHRS4	Isoform 4 of Dehydrogenase/reductase SDR family member 4	300	9	41.2	24130	8.94	226	0.039823	0.000953658	181.115
535	IPI00215746	FABP4	Fatty acid-binding protein, adipocyte	299	5	36.4	14824	6.59	132	0.0378788	0.000907099	172.273
536	IPI00024046	CDH13	Cadherin-13	298	6	9.2	83983	4.94	760	0.00789474	0.000189059	35.9053
537	IPI00216975	TPM4	Isoform 2 of Tropomyosin alpha-4 chain	298	14	16.9	32874	4.69	284	0.0492958	0.00118051	224.197
538	IPI00784044	MCCC2	Isoform 1 of Methylcrotonoyl-CoA carboxylase beta chain, mitochondrial	298	8	18.8	61808	7.57	563	0.0142096	0.000340283	64.6252
539	IPI00303933	ACAA1	acetyl-Coenzyme A acyltransferase 1 isoform b	298	6	17.2	35156	8.72	331	0.0181269	0.000434092	82.4411
540	IPI00021891	FGG	Isoform Gamma-B of Fibrinogen gamma chain	295	10	23	52106	5.37	453	0.0220751	0.000528641	100.397
541	IPI00016670	LAMTOR1	RhoA activator C11orf59	293	7	41	17848	5.01	161	0.0434783	0.00104119	197.739
542	IPI00021187	RUVBL1	Isoform 1 of RuvB-like 1	293	9	16	50538	6.02	456	0.0197368	0.000472647	89.7632
543	IPI00014439	QDPR	Dihydropteridine reductase	293	6	26.2	26001	6.9	244	0.0245902	0.000588871	111.836
544	IPI00329696	FAM82B	Regulator of microtubule dynamics protein 1	293	7	15.9	36013	8.64	314	0.022293	0.00053386	101.389
545	IPI00028520	NDUFV1	Isoform 1 of NADH dehydrogenase [ubiquinone] flavoprotein 1, mitochondrial	293	7	21.8	51469	8.51	464	0.0150862	0.000361276	68.6121
546	IPI00479186	PKM2	Isoform M2 of Pyruvate kinase isozymes M1/M2	292	4	11.9	58470	7.96	531	0.00753296	0.000180395	34.2599
547	IPI00815678	HLA-DPB1	Major histocompatibility complex, class II, DP beta 1	291	6	17.9	26548	7.82	229	0.0262009	0.000627443	119.162
548	IPI00021890	HSD17B8	Estradiol 17-beta-dehydrogenase 8	291	6	26.1	27299	6.09	261	0.0229885	0.000550515	104.552
549	IPI00098902	OGDH	2-oxoglutarate dehydrogenase, mitochondrial	290	8	10.1	117059	6.4	1023	0.00782014	0.000187272	35.566
550	IPI00023591	PURA	Transcriptional activator protein Pur-alpha	290	8	27	35003	6.07	322	0.0248447	0.000594967	112.994
551	IPI00215637	DDX3X	ATP-dependent RNA helicase DDX3X	290	5	5.9	73597	6.73	662	0.00755287	0.000180872	34.3505
552	IPI00642544	DHDPSL	Isoform 1 of Dihydrodipicolinate synthase-like, mitochondrial	287	6	25.7	35625	8.13	327	0.0183486	0.000439402	83.4495
553	IPI00395769	ATP5C1	Isoform Heart of ATP synthase subunit gamma, mitochondrial	287	9	25.3	32917	9.31	297	0.030303	0.00072568	137.818
554	IPI00007321	LYPLA1	Acyl-protein thioesterase 1	287	6	24	28774	7.57	263	0.0228137	0.000546329	103.757
555	IPI00215980	PVRL2	Isoform Alpha of Poliovirus receptor-related protein 2	286	10	19.2	51669	5	479	0.0208768	0.000499946	94.9478
556	IPI00164528	SNTA1	Alpha-1-syntrophin	285	6	20.8	54204	6.35	505	0.0118812	0.000284524	54.0356
557	IPI00414554	ARPC5L	Actin-related protein 2/3 complex subunit 5-like protein	284	5	40.5	16931	6.15	153	0.0326797	0.000782596	148.627
558	IPI00007935	PDLIM5	PDZ and LIM domain protein 5	283	6	13.3	65159	8.55	596	0.0100671	0.000241081	45.7852
559	IPI00002460	ANXA7	Isoform 1 of Annexin A7	283	6	11.7	52991	5.52	488	0.0122951	0.000294436	55.918
560	IPI00063877	C8orf84	RPE-spondin	283	6	23.5	31016	7.71	264	0.0227273	0.00054426	103.364
561	IPI00023510	RAB5A	Ras-related protein Rab-5A	283	9	36.7	23872	8.32	215	0.0418605	0.00100245	190.381
562	IPI00893541	PDIA3	Putative uncharacterized protein PDIA3	281	6	38.2	13739	6.78	123	0.0487805	0.00116817	221.854
563	IPI00256376	ECHDC3	Isoform 1 of Enoyl-CoA hydratase domain-containing protein 3, mitochondrial	281	8	23.8	33015	8.9	303	0.0264026	0.000632275	120.079
564	IPI00219910	BLVRB	22 kDa protein	281	6	26.1	22291	7.13	207	0.0289855	0.000694128	131.826
565	IPI00910360	HSP90B1	Endoplasmin	279	5	34.4	18712	5.11	163	0.0306748	0.000734584	139.509
566	IPI00645815	SLC9A3R2	solute carrier family 9 isoform 3 regulator 2 isoform b	279	7	26.1	36360	8.35	326	0.0214724	0.000514208	97.6564
567	IPI00016513	RAB10	Ras-related protein Rab-10	277	8	34	22755	8.59	200	0.04	0.000957897	181.92
568	IPI00789405	LAMB2	15 kDa protein	277	3	14.6	14834	10.24	137	0.0218978	0.000524396	99.5912
569	IPI00006034	CRIP2	Cysteine-rich protein 2	277	6	32.2	23276	9.01	208	0.0288462	0.000690791	131.192
570	IPI00179964	PTBP1	Isoform 1 of Polypyrimidine tract-binding protein 1	277	3	4.3	57357	9.22	531	0.00564972	0.000135296	25.6949
571	IPI00000861	LASP1	Isoform 1 of LIM and SH3 domain protein 1	275	6	15.3	30097	6.61	261	0.0229885	0.000550515	104.552
572	IPI00010418	MYO1C	Isoform 2 of Myosin-Ic	275	5	8.1	118674	9.48	1028	0.00486381	0.000116476	22.1206
573	IPI00037448	GRHPR	Glyoxylate reductase/hydroxypyruvate reductase	273	6	22.9	36045	7.01	328	0.0182927	0.000438063	83.1951
574	IPI00216134	TPM1	tropomyosin 1 alpha chain isoform 7	272	8	17.3	28730	4.78	248	0.0322581	0.000772498	146.71
575	IPI00453473	HIST1H4A	Histone H4	272	7	33	11360	11.36	103	0.0679612	0.00162749	309.087
576	IPI00016786	CDC42	Isoform 2 of Cell division control protein 42 homolog	272	9	42.4	21587	6.15	191	0.0471204	0.00112841	214.304
577	IPI00010471	LCP1	Plastin-2	271	9	14	70815	5.2	627	0.0143541	0.000343743	65.2823
578	IPI00032179	SERPINC1	Antithrombin-III	271	4	10.3	53025	6.32	464	0.00862069	0.000206443	39.2069
579	IPI00032541	KRT85	Keratin, type II cuticular Hb5	271	7	7.1	57306	6.28	507	0.0138067	0.000330635	62.7929
580	IPI00026199	GPX3	Glutathione peroxidase 3	271	11	29.2	25774	8.2	226	0.0486726	0.00116558	221.363
581	IPI00925023	NDUFS1	NADH-ubiquinone oxidoreductase 75 kDa subunit, mitochondrial	269	5	11.7	76101	5.58	691	0.00723589	0.000173281	32.9088
582	IPI00006713	DNAJC3	DnaJ homolog subfamily C member 3	269	3	10.1	58000	5.83	504	0.00595238	0.000142544	27.0714
583	IPI00007755	RAB21	Ras-related protein Rab-21	269	3	16	24731	8.11	225	0.0133333	0.000319299	60.64
584	IPI00218343	TUBA1C	Tubulin alpha-1C chain	267	4	10.9	50548	4.96	449	0.00890869	0.00021334	40.5167
585	IPI00306301	PDHA1	Mitochondrial PDHA1	267	6	13.6	48290	8.82	428	0.0140187	0.000335712	63.757
586	IPI00472035	HLA-C	Isoform 2 of HLA class I histocompatibility antigen, Cw-16 alpha chain	267	8	19.9	37231	5.84	326	0.0245399	0.000587667	111.607
587	IPI00917866	KRT35	Putative uncharacterized protein KRT35	266	10	11.1	48816	4.72	425	0.0235294	0.000563469	107.012
588	IPI00396051	TENC1	Isoform 5 of Tensin-like C1 domain-containing phosphatase	265	7	8.8	140281	7.02	1285	0.00544747	0.000130453	24.7751
589	IPI00023410	ITGA8	Integrin alpha-8	265	10	15.6	118626	5.37	1063	0.00940734	0.000225282	42.7846
590	IPI00299048	IQGAP2	Isoform 1 of Ras GTPase-activating-like protein IQGAP2	265	7	5.6	181071	5.43	1575	0.00444444	0.000106433	20.2133
591	IPI00550234	ARPC5	Isoform 1 of Actin-related protein 2/3 complex subunit 5	265	7	51.7	16367	5.47	151	0.0463576	0.00111015	210.834
592	IPI00218414	CA2	Carbonic anhydrase 2	265	9	43.8	29285	6.87	260	0.0346154	0.000828949	157.431
593	IPI00450768	KRT17	Keratin, type I cytoskeletal 17	264	9	14.1	48361	4.97	432	0.0208333	0.000498905	94.75
594	IPI00411706	ESD	S-formylglutathione hydrolase	264	6	26.6	31956	6.54	282	0.0212766	0.00050952	96.766
595	IPI00216085	COX6B1	Cytochrome c oxidase subunit 6B1	263	4	47.7	10414	6.54	86	0.0465116	0.00111383	211.535
596	IPI00747159	ACAD8	Isobutyryl-CoA dehydrogenase, mitochondrial	261	7	18.1	45896	8.12	415	0.0168675	0.000403932	76.7133
597	IPI00025019	PSMB1	Proteasome subunit beta type-1	260	7	21.6	26700	8.27	241	0.0290456	0.000695568	132.1
598	IPI00000874	PRDX1	Peroxiredoxin-1	260	11	44.2	22324	8.27	199	0.0552764	0.00132373	251.397
599	IPI00657798	CCDC85C	Coiled-coil domain-containing protein 85C	259	3	5.3	45467	6.48	419	0.0071599	0.000171461	32.5632
600	IPI00022434	ALB	Putative uncharacterized protein ALB	259	8	17.9	73881	6.33	627	0.0127592	0.000305549	58.0287
601	IPI00719549	RBM4	Transcriptional coactivator CoAZ	259	5	13	37410	8.73	339	0.0147493	0.000353207	67.0796
602	IPI00027933	PSMB10	Proteasome subunit beta type-10	258	3	7.3	29203	7.7	273	0.010989	0.000263159	49.978
603	IPI00024913	C21orf33	Isoform Long of ES1 protein homolog, mitochondrial	257	9	19	28495	8.5	268	0.0335821	0.000804205	152.731
604	IPI00643525	C4A	Putative uncharacterized protein C4A	256	6	5	194218	6.65	1744	0.00344037	8.23879e-05	15.6468
605	IPI00005198	ILF2	Interleukin enhancer-binding factor 2	256	8	24.9	43263	5.19	390	0.0205128	0.000491229	93.2923
606	IPI00020956	HDGF	Hepatoma-derived growth factor	256	7	25	26886	4.7	240	0.0291667	0.000698467	132.65
607	IPI00303954	CYB5B	cytochrome b5 outer mitochondrial membrane precursor	254	6	43.3	16798	4.88	150	0.04	0.000957897	181.92
608	IPI00654777	EIF3F	HCG1784554, isoform CRA_a	252	4	9.7	39236	5.24	372	0.0107527	0.000257499	48.9032
609	IPI00927606	GPX1	glutathione peroxidase 1 isoform 1	252	7	27.6	22369	6.15	203	0.0344828	0.000825773	156.828
610	IPI00472676	HLA-B	HLA class I histocompatibility antigen, B-42 alpha chain	250	9	31.8	40650	5.55	362	0.0248619	0.000595378	113.072
611	IPI00472724	EEF1A1	EEF1AL3 Putative elongation factor 1-alpha-like 3	250	9	22.3	50495	9.15	462	0.0194805	0.000466508	88.5974
612	IPI00301058	VASP	Vasodilator-stimulated phosphoprotein	250	7	10	39976	9.05	380	0.0184211	0.000441137	83.7789
613	IPI00019383	GALK1	Galactokinase	249	4	7.8	45956	6.24	422	0.00947867	0.00022699	43.109
614	IPI00395488	VASN	Vasorin	248	7	9.8	72751	7.16	673	0.0104012	0.000249082	47.3046
615	IPI00291802	LMO7	Isoform 3 of LIM domain only protein 7	248	5	4.7	154616	7.9	1349	0.00370645	8.87599e-05	16.8569
616	IPI00304596	NONO	Non-POU domain-containing octamer-binding protein	248	6	16.1	54311	9.01	471	0.0127389	0.000305063	57.9363
617	IPI00215824	PSMB8	Isoform 2 of Proteasome subunit beta type-8	248	7	32.4	30092	5.53	272	0.0257353	0.000616294	117.044
618	IPI00063234	PRKAR2A	Protein kinase, cAMP-dependent, regulatory, type II, alpha, isoform CRA_b	247	7	18.3	43382	4.97	382	0.0183246	0.000438827	83.3403
619	IPI00025084	CAPNS1	Calpain small subunit 1	247	6	17.2	28469	5.05	268	0.0223881	0.000536136	101.821
620	IPI00791712	ARHGDIB	13 kDa protein	247	6	38.9	12727	4.69	113	0.0530973	0.00127154	241.487
621	IPI00419802	HIBCH	Isoform 1 of 3-hydroxyisobutyryl-CoA hydrolase, mitochondrial	247	8	12.2	43797	8.38	386	0.0207254	0.00049632	94.2591
622	IPI00397860	CYB5A	Isoform 1 of Cytochrome b5	246	8	63.4	15321	4.88	134	0.0597015	0.0014297	271.522
623	IPI00018288	POLR2C	DNA-directed RNA polymerase II subunit RPB3	245	5	18.2	31764	4.79	275	0.0181818	0.000435408	82.6909
624	IPI00021435	PSMC2	26S protease regulatory subunit 7	245	6	13.4	49002	5.71	433	0.0138568	0.000331835	63.0208
625	IPI00419585	PPIA	Peptidyl-prolyl cis-trans isomerase A	245	6	21.8	18229	7.68	165	0.0363636	0.000870815	165.382
626	IPI00607708	LDHA	Isoform 2 of L-lactate dehydrogenase A chain	244	5	12.7	37084	7.94	332	0.0150602	0.000360654	68.494
627	IPI00029133	ATP5F1	ATP synthase subunit b, mitochondrial	244	6	28.5	28947	9.37	256	0.0234375	0.000561268	106.594
628	IPI00000041	RHOB	Rho-related GTP-binding protein RhoB	244	5	8.7	22565	5.1	196	0.0255102	0.000610904	116.02
629	IPI00003944	DBT	Lipoamide acyltransferase component of branched-chain alpha-keto acid dehydrogenase complex, mitochondrial	243	4	6.2	53852	8.71	482	0.00829876	0.000198734	37.7427
630	IPI00472882	HLA-A	HLA class I histocompatibility antigen, A-68 alpha chain	243	7	17.8	41168	6.22	365	0.0191781	0.000459266	87.2219
631	IPI00015525	MMRN2	Multimerin-2	242	6	7.9	105036	5.5	949	0.00632244	0.000151406	28.7545
632	IPI00554788	KRT18	Keratin, type I cytoskeletal 18	242	4	8.1	48029	5.34	430	0.00930233	0.000222767	42.307
633	IPI00746205	PSME2	proteasome activator subunit 2	242	5	25.9	27555	5.54	239	0.0209205	0.000500992	95.1464
634	IPI00926625	ZYX	Zyxin	242	6	13.8	62436	6.22	572	0.0104895	0.000251197	47.7063
635	IPI00550917	TWF2	Twinfilin-2	242	5	16.6	39751	6.37	349	0.0143266	0.000343086	65.1576
636	IPI00220613	COL6A2	Isoform 2C2A of Collagen alpha-2(VI) chain	241	6	6.4	98499	5.38	918	0.00653595	0.000156519	29.7255
637	IPI00028911	DAG1	Dystroglycan	241	6	6.1	97723	8.71	895	0.00670391	0.000160541	30.4894
638	IPI00910322	TPM4	Tropomyosin alpha-4 chain	241	7	27.3	17681	4.72	154	0.0454545	0.00108852	206.727
639	IPI00946572	HLA-C	MHC class I antigen (Fragment)	241	4	23.2	21131	5.48	181	0.0220994	0.000529225	100.508
640	IPI00027146	GLUD2	Glutamate dehydrogenase 2, mitochondrial	241	6	10.8	61738	8.63	558	0.0107527	0.000257499	48.9032
641	IPI00007611	ATP5O	ATP synthase subunit O, mitochondrial	241	7	35.2	23377	9.97	213	0.0328638	0.000787005	149.465
642	IPI00305166	SDHA	Succinate dehydrogenase (ubiquinone) flavoprotein subunit, mitochondrial	240	7	10.9	73782	7.28	668	0.010479	0.000250946	47.6587
643	IPI00853061	COL6A3	alpha 3 type VI collagen isoform 2 precursor	240	6	7.7	113269	5.54	1036	0.00579151	0.000138692	26.3398
644	IPI00376306	MAGI2	Isoform 2 of Membrane-associated guanylate kinase, WW and PDZ domain-containing protein 2	240	4	4.9	157937	5.94	1441	0.00277585	6.64745e-05	12.6246
645	IPI00027827	SOD3	Extracellular superoxide dismutase [Cu-Zn]	239	6	25	26291	6.14	240	0.025	0.000598686	113.7
646	IPI00216184	PICALM	Isoform 2 of Phosphatidylinositol-binding clathrin assembly protein	238	5	12.7	68892	7.71	632	0.00791139	0.000189457	35.981
647	IPI00012835	CTBP1	C-terminal-binding protein 1	238	5	13	47962	6.28	440	0.0113636	0.00027213	51.6818
648	IPI00478572	COL4A4	Collagen alpha-4(IV) chain	238	5	1.8	165759	8.9	1690	0.00295858	7.08504e-05	13.4556
649	IPI00016823	AIF1	allograft inflammatory factor 1 isoform 1	237	3	21.5	10448	8.89	93	0.0322581	0.000772498	146.71
650	IPI00303283	ITGB3	Isoform Beta-3A of Integrin beta-3	237	6	9.1	90194	5.09	788	0.00761421	0.000182341	34.6294
651	IPI00024919	PRDX3	Thioredoxin-dependent peroxide reductase, mitochondrial	236	9	33.6	28017	7.67	256	0.0351562	0.000841902	159.891
652	IPI00023748	NACA	Nascent polypeptide-associated complex subunit alpha	236	4	13.5	23370	4.52	215	0.0186047	0.000445533	84.614
653	IPI00384122	DLST	Dihydrolipoyllysine-residue succinyltransferase component of 2- oxoglutarate dehydrogenase complex, mitochondrial	236	4	9	39585	9.55	367	0.0108992	0.000261007	49.5695
654	IPI00886833	LOC100129958	hCG1643231	235	5	4.4	35706	6.86	315	0.015873	0.000380118	72.1905
655	IPI00385317	TENC1	Isoform 2 of Tensin-like C1 domain-containing phosphatase	235	7	8.2	144362	8.63	1312	0.00533537	0.000127768	24.2652
656	IPI00005180	HLA-DRB1	HLA class II histocompatibility antigen, DRB1-8 beta chain	235	7	30.8	30327	6.66	266	0.0263158	0.000630195	119.684
657	IPI00644712	XRCC6	ATP-dependent DNA helicase 2 subunit 1	235	7	10.5	70084	6.23	609	0.0114943	0.000275258	52.2759
658	IPI00216393	CLTA	Isoform Non-brain of Clathrin light chain A	233	4	13.8	23704	4.45	218	0.0183486	0.000439402	83.4495
659	IPI00215948	CTNNA1	Isoform 1 of Catenin alpha-1	233	4	4.5	100693	5.95	906	0.00441501	0.000105728	20.0795
660	IPI00796776	KRT5	Keratin, type II cytoskeletal 5	233	10	18.3	60317	5.95	567	0.0176367	0.000422353	80.2116
661	IPI00478236	AK3	Adenylate kinase 3, isoform CRA_b	232	5	28	18181	8.73	157	0.0318471	0.000762657	144.841
662	IPI00147874	NANS	Sialic acid synthase	232	6	26.7	40738	6.29	359	0.0167131	0.000400236	76.0111
663	IPI00022420	RBP4	Retinol-binding protein 4	231	3	20.4	23337	5.76	201	0.0149254	0.000357424	67.8806
664	IPI00792087	CTTN	Putative uncharacterized protein CTTN	231	4	20.1	26332	4.46	234	0.017094	0.000409358	77.7436
665	IPI00743696	COL4A1	Isoform 1 of Collagen alpha-1(IV) chain	231	6	3	161654	8.55	1669	0.00359497	8.60902e-05	16.3499
666	IPI00442073	CSRP1	Cysteine and glycine-rich protein 1	230	8	29	21409	8.9	193	0.0414508	0.000992639	188.518
667	IPI00026154	PRKCSH	Glucosidase 2 subunit beta	230	8	13.5	61066	4.35	535	0.0149533	0.000358092	68.0075
668	IPI00375441	FUBP1	Isoform 1 of Far upstream element-binding protein 1	230	6	15.8	67690	7.18	644	0.00931677	0.000223113	42.3727
669	IPI00014053	TOMM40	Isoform 1 of Mitochondrial import receptor subunit TOM40 homolog	230	7	14.4	38211	6.79	361	0.0193906	0.000464354	88.1884
670	IPI00646917	NUDT21	Cleavage and polyadenylation specificity factor subunit 5	230	7	31.3	26268	8.85	227	0.030837	0.000738467	140.247
671	IPI00550523	ATL3	Isoform 1 of Atlastin-3	229	5	13.7	60960	5.43	541	0.00924214	0.000221326	42.0333
672	IPI00398625	HRNR	Hornerin	229	7	2.8	283140	10.05	2850	0.00245614	5.88182e-05	11.1705
673	IPI00021428	ACTA1	Actin, alpha skeletal muscle	229	16	20.4	42366	5.23	377	0.0424403	0.00101634	193.019
674	IPI00015842	RCN1	Reticulocalbin-1	228	4	12.1	38866	4.86	331	0.0120846	0.000289395	54.9607
675	IPI00645418	HLA-DPB1	Major histocompatibility complex, class II, DP beta 1	227	6	24.6	26031	6.34	228	0.0263158	0.000630195	119.684
676	IPI00024976	TOMM22	Mitochondrial import receptor subunit TOM22 homolog	227	5	26.1	15512	4.27	142	0.0352113	0.000843219	160.141
677	IPI00413058	SYNPO	Isoform 1 of Synaptopodin	227	8	5.8	99915	8.92	929	0.00861141	0.000206221	39.1647
678	IPI00470631	COQ9	Isoform 1 of Ubiquinone biosynthesis protein COQ9, mitochondrial	226	4	12.3	35658	5.61	318	0.0125786	0.000301225	57.2075
679	IPI00796633	TPI1	TPI1 22 kDa protein	226	5	26.7	22711	8.28	210	0.0238095	0.000570177	108.286
680	IPI00643920	TKT	Transketolase	226	7	14.7	69382	7.57	631	0.0110935	0.000265661	50.4532
681	IPI00002966	HSPA4	Heat shock 70 kDa protein 4	225	6	11.9	95127	5.11	840	0.00714286	0.000171053	32.4857
682	IPI00002243	GGT5	Isoform 1 of Gamma-glutamyltransferase 5	225	5	6.3	62736	7.24	586	0.00853242	0.00020433	38.8055
683	IPI00027223	IDH1	Isocitrate dehydrogenase [NADP] cytoplasmic	225	6	12.6	46915	6.53	414	0.0144928	0.000347064	65.913
684	IPI00165360	MPST	3-mercaptopyruvate sulfurtransferase	225	5	22.9	33443	6.13	297	0.016835	0.000403155	76.5657
685	IPI00062037	DYNLL2	Dynein light chain 2, cytoplasmic	225	5	37.1	10457	6.81	89	0.0561798	0.00134536	255.506
686	IPI00903112	LTF	Lactotransferrin (Fragment)	225	4	8.2	78586	8.39	697	0.00573888	0.000137431	26.1004
687	IPI00382698	FLNB	Isoform 4 of Filamin-B	224	6	5.5	232499	5.35	2150	0.0027907	6.683e-05	12.6921
688	IPI00008922	IFITM2	Interferon-induced transmembrane protein 2	224	3	12.1	14794	6.89	132	0.0227273	0.00054426	103.364
689	IPI00305360	AGMAT	Agmatinase, mitochondrial	224	7	24.1	38206	7.55	352	0.0198864	0.000476227	90.4432
690	IPI00797452	KRT4	Keratin, type II cytoskeletal 4	223	6	6.3	52069	6.45	474	0.0126582	0.000303132	57.5696
691	IPI00297795	KRT83	Keratin, type II cuticular Hb3	223	6	6.5	55928	5.54	493	0.0121704	0.000291449	55.3509
692	IPI00152540	CD109	Isoform 1 of CD109 antigen	222	4	2.3	162500	5.59	1445	0.00276817	6.62904e-05	12.5896
693	IPI00006865	SEC22B	Vesicle-trafficking protein SEC22b	222	4	20.9	24896	8.67	215	0.0186047	0.000445533	84.614
694	IPI00020567	ARHGAP1	Rho GTPase-activating protein 1	222	7	15.7	50461	5.85	439	0.0159453	0.00038185	72.5194
695	IPI00218493	HPRT1	Hypoxanthine-guanine phosphoribosyltransferase	222	5	24.3	24792	6.21	218	0.0229358	0.000549253	104.312
696	IPI00453476	PGAM1	haracterized protein ENSP00000348237	222	7	20.5	29003	6.67	254	0.0275591	0.000659968	125.339
697	IPI00165230	DAZAP1	Isoform 1 of DAZ-associated protein 1	222	3	7.6	43584	8.73	407	0.00737101	0.000176517	33.5233
698	IPI00178440	EEF1B2	Elongation factor 1-beta	221	4	12.4	24919	4.5	225	0.0177778	0.000425732	80.8533
699	IPI00029744	SSBP1	Single-stranded DNA-binding protein, mitochondrial	221	4	22.3	17249	9.59	148	0.027027	0.000647228	122.919
700	IPI00921826		Coiled-coil-helix-coiled-coil-helixdomain-containing protein 3	220	6	24.6	15602	9.18	138	0.0434783	0.00104119	197.739
701	IPI00023919	PSMC5	26S protease regulatory subunit 8	220	5	14	45768	7.11	406	0.0123153	0.000294919	56.0099
702	IPI00001767	PTPRO	Isoform 1 of Receptor-type tyrosine-protein phosphatase O	219	6	4.4	139282	5.68	1216	0.00493421	0.000118162	22.4408
703	IPI00157908	AIFM1	Isoform 3 of Apoptosis-inducing factor 1, mitochondrial	218	7	15.8	66539	9.03	609	0.0114943	0.000275258	52.2759
704	IPI00878953	APOE	MRNA for apolipoprotein E	218	4	18.8	32652	6.99	288	0.0138889	0.000332603	63.1667
705	IPI00105598	PSMD11	Proteasome 26S non-ATPase subunit 11 variant (Fragment)	218	6	10.6	47790	6.08	423	0.0141844	0.00033968	64.5106
706	IPI00953894	HLA-B	MHC class I antigen (Fragment)	217	5	23.2	21119	5.97	181	0.0276243	0.000661531	125.635
707	IPI00237884	AKAP12	Isoform 1 of A-kinase anchor protein 12	217	3	2.2	191938	4.37	1782	0.0016835	4.03155e-05	7.65657
708	IPI00797556	ANXA2	24 kDa protein	217	6	31.5	24562	5.11	219	0.0273973	0.000656094	124.603
709	IPI00384676	ECHDC2	Isoform 1 of Enoyl-CoA hydratase domain-containing protein 2, mitochondrial	217	5	16.8	31449	9.03	292	0.0171233	0.000410059	77.8767
710	IPI00796822	KRT34	Keratin, type I cuticular Ha4	217	6	11.5	50818	5.01	436	0.0137615	0.000329552	62.5872
711	IPI00470360	KIRREL	Isoform 1 of Kin of IRRE-like protein 1	216	3	4.4	84111	5.49	757	0.00396301	9.49039e-05	18.0238
712	IPI00216348	DYNC1I2	Isoform 2C of Cytoplasmic dynein 1 intermediate chain 2	216	2	3.4	68783	5.16	612	0.00326797	7.82596e-05	14.8627
713	IPI00028006	PSMB2	Proteasome subunit beta type-2	216	4	29.4	22993	6.51	201	0.0199005	0.000476566	90.5075
714	IPI00298971	VTN	Vitronectin	215	7	9	55069	5.55	478	0.0146444	0.000350694	66.6025
715	IPI00853612	BCL2L13	Bcl-2-like 13 protein	215	5	25.4	34579	4.2	323	0.0154799	0.000370703	70.4025
716	IPI00101968	DBNL	Isoform 3 of Drebrin-like protein	215	6	13.7	49354	5.02	439	0.0136674	0.0003273	62.1595
717	IPI00946775	AKAP2	Putative uncharacterized protein AKAP2	214	3	5.5	85573	4.86	778	0.00385604	9.23423e-05	17.5373
718	IPI00446294	TOM1L2	Isoform 1 of TOM1-like protein 2	212	3	7.1	55864	4.69	507	0.00591716	0.000141701	26.9112
719	IPI00014577	RAB18	Ras-related protein Rab-18	212	6	27.2	23248	5.11	206	0.0291262	0.000697498	132.466
720	IPI00291643	SPRYD4	SPRY domain-containing protein 4	212	5	14.5	23198	6.44	207	0.0241546	0.00057844	109.855
721	IPI00216951	DARS	Aspartyl-tRNA synthetase, cytoplasmic	212	4	13.4	57499	6.11	501	0.00798403	0.000191197	36.3114
722	IPI00022793	HADHB	Trifunctional enzyme subunit beta, mitochondrial	212	6	17.3	51547	9.45	474	0.0126582	0.000303132	57.5696
723	IPI00059472	VTI1A	Vesicle transport through interaction with t-SNAREs homolog 1A	211	5	16.7	23535	5.92	203	0.0246305	0.000589838	112.02
724	IPI00220578	GNAI3	Guanine nucleotide-binding protein G(k) subunit alpha	210	4	15	41076	5.5	354	0.0112994	0.000270592	51.3898
725	IPI00001593	PRCP	Lysosomal Pro-X carboxypeptidase	209	6	16.3	56277	6.75	496	0.0120968	0.000289687	55.0161
726	IPI00014898	PLEC	Isoform 1 of Plectin-1	209	5	1.3	533462	5.74	4684	0.00106746	2.5563e-05	4.85482
727	IPI00298289	RTN4	Isoform 2 of Reticulon-4	208	6	15.3	40350	4.71	373	0.0160858	0.000385213	73.1582
728	IPI00013894	STIP1	Stress-induced-phosphoprotein 1	208	6	14.2	63227	6.4	543	0.0110497	0.000264612	50.2541
729	IPI00549413	ANXA1	Annexin A1	208	4	25	22741	5.39	204	0.0196078	0.000469557	89.1765
730	IPI00176903	PTRF	Isoform 1 of Polymerase I and transcript release factor	207	3	4.6	43450	5.51	390	0.00769231	0.000184211	34.9846
731	IPI00021700	PCNA	Proliferating cell nuclear antigen	207	5	21.1	29092	4.57	261	0.0191571	0.000458763	87.1264
732	IPI00166768	TUBA1C	TUBA1C protein	207	3	10.7	37403	8.76	326	0.00920245	0.000220375	41.8528
733	IPI00017469	SPR	Sepiapterin reductase	207	5	21.1	28316	8.24	261	0.0191571	0.000458763	87.1264
734	IPI00025447	EEF1A1	Elongation factor 1-alpha	206	8	15.9	48181	9.12	441	0.0181406	0.00043442	82.5034
735	IPI00010105	EIF6	Eukaryotic translation initiation factor 6	205	7	29.4	27095	4.56	245	0.0285714	0.000684212	129.943
736	IPI00954273	HLA-C	MHC class I antigen (Fragment)	205	6	25.4	21150	5.31	181	0.0331492	0.000793837	150.762
737	IPI00328103	KRT27	Keratin, type I cytoskeletal 27	204	7	5.9	50420	5.06	459	0.0152505	0.000365211	69.3595
738	IPI00020987	PRELP	Prolargin	204	5	9.9	44181	9.47	382	0.013089	0.000313448	59.5288
739	IPI00432337	ERLEC1	Isoform 2 of Endoplasmic reticulum lectin 1	203	4	13.8	49650	5.85	429	0.00932401	0.000223286	42.4056
740	IPI00303158	CMAS	Isoform 1 of N-acylneuraminate cytidylyltransferase	203	3	5.8	49033	8.16	434	0.00691244	0.000165535	31.4378
741	IPI00168112	PDDC1	Isoform 1 of Parkinson disease 7 domain-containing protein 1	203	6	24.1	23796	6.14	220	0.0272727	0.000653112	124.036
742	IPI00167702	ABLIM2	Isoform 4 of Actin-binding LIM protein 2	203	6	20.2	39113	7.71	346	0.017341	0.000415273	78.8671
743	IPI00217519	RALA	Ras-related protein Ral-A	202	6	32	23723	6.66	206	0.0291262	0.000697498	132.466
744	IPI00166051	FAM177A1	Isoform 1 of Protein FAM177A1	202	5	16.9	23799	4.39	213	0.0234742	0.000562146	106.761
745	IPI00008418	DIABLO	Diablo homolog, mitochondrial precursor	202	5	14	36279	9.38	315	0.015873	0.000380118	72.1905
746	IPI00021327	GRB2	Isoform 1 of Growth factor receptor-bound protein 2	202	4	18.9	25304	5.89	217	0.0184332	0.000441427	83.8341
747	IPI00303726	IFITM3	Interferon-induced transmembrane protein 3	201	4	30.8	14794	6.49	133	0.0300752	0.000720223	136.782
748	IPI00009477	ICAM2	Intercellular adhesion molecule 2	201	2	5.8	31148	7.1	275	0.00727273	0.000174163	33.0764
749	IPI00022463	TF	Serotransferrin	200	6	16.5	79280	6.81	698	0.00859599	0.000205852	39.0946
750	IPI00871469	FGA	FGA protein	200	5	14.5	33426	8.57	289	0.017301	0.000414315	78.6851
751	IPI00472604	HLA-DPB1	Major histocompatibility complex, class II, DP beta 1	199	5	21.7	29557	7.01	258	0.0193798	0.000464097	88.1395
752	IPI00016600	TSPAN7	Tetraspanin-7	199	2	5.6	30016	7.46	266	0.0075188	0.000180056	34.1955
753	IPI00019901	ADD1	Isoform 1 of Alpha-adducin	199	6	8.4	81304	5.6	737	0.00814111	0.000194959	37.0258
754	IPI00234368	ADK	Isoform Short of Adenosine kinase	199	3	12.2	39078	6.23	345	0.00869565	0.000208238	39.5478
755	IPI00306429	MAP6	Isoform 2 of Microtubule-associated protein 6	199	4	8.7	47575	9.75	439	0.00911162	0.0002182	41.4396
756	IPI00289535	PMPCB	cDNA FLJ78497	198	4	10.2	54842	6.38	490	0.00816327	0.000195489	37.1265
757	IPI00935169	FLOT1	Flotillin 1	198	5	16	39810	6.03	357	0.0140056	0.000335398	63.6975
758	IPI00514026	AGRN	Agrin	198	4	11.3	43819	7.16	407	0.00982801	0.000235356	44.6978
759	IPI00019997	LIN7C	Protein lin-7 homolog C	198	7	26.9	21935	8.52	197	0.035533	0.000850924	161.604
760	IPI00941465	COL6A3	325 kDa protein	197	6	2.2	326804	6.12	3010	0.00199336	4.77357e-05	9.06578
761	IPI00377261	FUBP3	Isoform 1 of Far upstream element-binding protein 3	197	5	14.9	61944	8.6	572	0.00874126	0.000209331	39.7552
762	IPI00012066	PCBP2	poly(rC) binding protein 2 isoform b	197	5	15.5	38597	6.33	362	0.0138122	0.000330766	62.8177
763	IPI00307545	TNS1	Tensin-1	196	4	2.2	186499	7.55	1735	0.00230548	5.52102e-05	10.4853
764	IPI00300053	KRT82	Keratin, type II cuticular Hb2	196	4	4.1	57985	6.4	513	0.00779727	0.000186725	35.462
765	IPI00009532	ABAT	4-aminobutyrate aminotransferase, mitochondrial	196	5	13.2	58876	8.35	515	0.00970874	0.000232499	44.1553
766	IPI00060715	KCTD12	BTB/POZ domain-containing protein KCTD12	195	5	14.8	35964	5.51	325	0.0153846	0.000368422	69.9692
767	IPI00022429	ORM1	Alpha-1-acid glycoprotein 1	195	7	36.3	23725	4.93	201	0.0348259	0.00083399	158.388
768	IPI00793199	ANXA4	annexin IV	195	4	13.4	36290	5.84	321	0.0124611	0.00029841	56.6729
769	IPI00456965	COQ5	Isoform 1 of Ubiquinone biosynthesis methyltransferase COQ5, mitochondrial	195	4	13.8	37402	6.47	327	0.0122324	0.000292935	55.633
770	IPI00295618	PECAM1	Isoform Long of Platelet endothelial cell adhesion molecule	194	5	9.3	83396	6.55	738	0.00677507	0.000162245	30.813
771	IPI00006721	OPA1	Isoform 1 of Dynamin-like 120 kDa protein, mitochondrial	194	3	4.5	112131	7.88	960	0.003125	7.48357e-05	14.2125
772	IPI00030275	TRAP1	Heat shock protein 75 kDa, mitochondrial	194	3	4	80345	8.3	704	0.00426136	0.000102049	19.3807
773	IPI00645782	SARS2	Seryl-tRNA synthetase, mitochondrial	193	5	11.2	58946	6.34	518	0.00965251	0.000231153	43.8996
774	IPI00100154	TOLLIP	Toll-interacting protein	192	6	22.3	30490	5.68	274	0.0218978	0.000524396	99.5912
775	IPI00220906	ACOT2	Isoform 1 of Acyl-coenzyme A thioesterase 2, mitochondrial	191	3	9.9	53584	8.7	483	0.00621118	0.000148742	28.2484
776	IPI00220503	DCTN2	dynactin 2	190	3	8.6	44906	5.06	406	0.00738916	0.000176951	33.6059
777	IPI00026240	BST1	ADP-ribosyl cyclase 2	190	7	13.5	36328	7.97	318	0.0220126	0.000527145	100.113
778	IPI00009943	TPT1	Tumor protein, translationally-controlled 1	190	4	18.6	21626	5.34	188	0.0212766	0.00050952	96.766
779	IPI00305457	SERPINA1	PRO2275	189	3	15	13089	8.93	120	0.025	0.000598686	113.7
780	IPI00007812	ATP6V1B2	V-type proton ATPase subunit B, brain isoform	189	4	10	56807	5.57	511	0.00782779	0.000187455	35.6008
781	IPI00387103	PCCB	Propionyl-CoA carboxylase beta chain, mitochondrial	189	4	12.1	40043	4.98	363	0.0110193	0.000263883	50.1157
782	IPI00925564	PCYOX1	Putative uncharacterized protein PCYOX1	189	3	10.9	32580	6.23	293	0.0102389	0.000245195	46.5666
783	IPI00748145	GNAI2	Isoform 1 of Guanine nucleotide-binding protein G(i) subunit alpha-2	188	5	10.4	40995	5.34	355	0.0140845	0.000337288	64.0563
784	IPI00856037	HNRNPR	heterogeneous nuclear ribonucleoprotein R isoform 3	188	5	12	60144	9.2	535	0.00934579	0.000223808	42.5047
785	IPI00479145	KRT19	Keratin, type I cytoskeletal 19	188	7	23	44065	5.04	400	0.0175	0.00041908	79.59
786	IPI00402759	GLYAT	Isoform 1 of Glycine N-acyltransferase	188	6	27.4	34274	8.38	296	0.0202703	0.000485421	92.1892
787	IPI00218924	CHP	Calcium-binding protein p22	187	5	25.6	22442	4.98	195	0.025641	0.000614037	116.615
788	IPI00029485	DCTN1	Isoform p150 of Dynactin subunit 1	187	5	4.9	142348	5.61	1278	0.00391236	9.3691e-05	17.7934
789	IPI00479708	IGHM	Full-length cDNA clone CS0DD006YL02 of Neuroblastoma of Homo sapiens	187	3	8.3	41817	6.32	375	0.008	0.000191579	36.384
790	IPI00397645	MXRA7	Isoform 2 of Matrix-remodeling-associated protein 7	186	3	17.1	17539	4.18	170	0.0176471	0.000422602	80.2588
791	IPI00465084	DES	Desmin	186	5	6	53560	5.21	470	0.0106383	0.00025476	48.383
792	IPI00643286	SDR39U1	Isoform 2 of Epimerase family protein SDR39U1	186	3	12.6	31114	9.1	293	0.0102389	0.000245195	46.5666
793	IPI00645255	GDI2	GDP dissociation inhibitor 2	185	4	14.4	29951	6.24	263	0.0152091	0.000364219	69.1711
794	IPI00328230	SPTBN1	Isoform Short of Spectrin beta chain, brain 1	185	5	4	253618	5.31	2168	0.00230627	5.52293e-05	10.4889
795	IPI00386354	TTLL3	ARP2/3 COMPLEX 20 KD SUBUNIT	185	3	12.2	17186	9.07	156	0.0192308	0.000460527	87.4615
796	IPI00010949	SIAE	Isoform 1 of Sialate O-acetylesterase	184	4	10.3	58961	6.93	523	0.00764818	0.000183154	34.7839
797	IPI00289346	ANGPTL6	Angiopoietin-related protein 6	184	3	7.7	52061	8.78	470	0.00638298	0.000152856	29.0298
798	IPI00009950	LMAN2	Vesicular integral-membrane protein VIP36	183	5	13.8	40545	6.46	356	0.0140449	0.00033634	63.8764
799	IPI00106642	SDF2L1	Dihydropyrimidinase-like 2	183	4	6.8	67545	5.62	619	0.00646204	0.000154749	29.3893
800	IPI00008530	RPLP0	60S acidic ribosomal protein P0	182	5	20.5	34423	5.71	317	0.0157729	0.00037772	71.735
801	IPI00220002	PALM	Isoform 2 of Paralemmin	182	3	5.5	37306	4.92	343	0.00874636	0.000209453	39.7784
802	IPI00025465	OGN	Mimecan	182	4	9.8	40870	8.07	356	0.011236	0.000269072	51.1011
803	IPI00293350	TSNAX	Translin-associated protein X	182	2	6.6	33206	6.1	290	0.00689655	0.000165155	31.3655
804	IPI00026337	RANBP3	Isoform 1 of Ran-binding protein 3	181	2	3.5	60515	4.7	567	0.00352734	8.44706e-05	16.0423
805	IPI00022082	SEPT8	Isoform 2 of Septin-8	181	4	11.9	50068	5.77	429	0.00932401	0.000223286	42.4056
806	IPI00014594	NPHS2	Isoform 1 of Podocin	180	3	7.8	42516	8.96	383	0.0078329	0.000187578	35.624
807	IPI00008529	RPLP2	60S acidic ribosomal protein P2	180	6	69.6	11658	4.42	115	0.0521739	0.00124943	237.287
808	IPI00298237	TPP1	Tripeptidyl-peptidase 1	180	3	7.9	62686	6.17	572	0.00524476	0.000125598	23.8531
809	IPI00003021	ATP1A2	Sodium/potassium-transporting ATPase subunit alpha-2	180	3	5	113505	5.47	1020	0.00294118	7.04336e-05	13.3765
810	IPI00909029	CD93	Complement component C1q receptor	179	5	19.6	37788	5.93	347	0.0144092	0.000345064	65.5331
811	IPI00472434	HLA-B	HLA class I histocompatibility antigen, B-57 alpha chain	179	4	15.5	40541	5.89	362	0.0110497	0.000264612	50.2541
812	IPI00166518	MPRIP	Isoform 3 of Myosin phosphatase Rho-interacting protein	179	4	5.5	114777	6	1000	0.004	9.57897e-05	18.192
813	IPI00910428	HLA-E	HLA class I histocompatibility antigen, alpha chain E	179	5	26.9	31871	5.51	286	0.0174825	0.000418661	79.5105
814	IPI00016405	OCIAD1	Isoform 1 of OCIA domain-containing protein 1	179	3	12.7	27780	7.02	245	0.0122449	0.000293234	55.6898
815	IPI00024821	PSMD14	26S proteasome non-ATPase regulatory subunit 14	179	7	28.7	34726	6.06	310	0.0225806	0.000540748	102.697
816	IPI00168156	GLYATL1	Isoform 2 of Glycine N-acyltransferase-like protein 1	178	3	11.1	39013	5.64	333	0.00900901	0.000215743	40.973
817	IPI00550451	PPP1CA	Serine/threonine-protein phosphatase PP1-alpha catalytic subunit	177	5	18.2	38229	5.94	330	0.0151515	0.00036284	68.9091
818	IPI00023191	TOM1	Target of Myb protein 1	177	3	8.6	55083	4.69	501	0.00598802	0.000143398	27.2335
819	IPI00064086	EEF1D	eukaryotic translation elongation factor 1 delta isoform 4	177	5	22.6	28654	4.81	257	0.0194553	0.000465903	88.4825
820	IPI00470559	KANK2	Isoform 1 of KN motif and ankyrin repeat domain-containing protein 2	177	2	2.5	91916	5.44	851	0.00235018	5.62807e-05	10.6886
821	IPI00059476	DPEP1	Dipeptidase 1	177	4	14.1	46101	5.75	411	0.00973236	0.000233065	44.2628
822	IPI00025815	TARDBP	TDP43	177	2	4.3	45305	5.94	416	0.00480769	0.000115132	21.8654
823	IPI00103509	NDUFA10	NADH dehydrogenase ubiquinone 1 alpha subcomplex	177	5	9.3	49045	6.76	429	0.011655	0.000279108	53.007
824	IPI00293088	GAA	Lysosomal alpha-glucosidase	176	3	2.9	106107	5.61	952	0.00315126	7.54646e-05	14.3319
825	IPI00296196	DMGDH	Dimethylglycine dehydrogenase, mitochondrial	176	5	7.3	97145	7.31	866	0.00577367	0.000138265	26.2587
826	IPI00239077	HINT1	Histidine triad nucleotide-binding protein 1	176	4	38.1	13907	6.43	126	0.031746	0.000760236	144.381
827	IPI00877626	SUN2	Unc-84 homolog B	175	2	17.2	25000	6.71	227	0.00881057	0.000210991	40.0705
828	IPI00472073	HLA-B	HLA class I histocompatibility antigen, B-59 alpha chain	175	4	15.5	40844	5.9	362	0.0110497	0.000264612	50.2541
829	IPI00291540	KRT32	Keratin, type I cuticular Ha2	175	6	5.1	51769	4.81	448	0.0133929	0.000320724	60.9107
830	IPI00412811	COMMD10	COMM domain-containing protein 10	175	6	32.2	23009	6.09	202	0.029703	0.00071131	135.089
831	IPI00299155	PSMA4	Proteasome subunit alpha type-4	175	7	19.5	29750	7.57	261	0.0268199	0.000642268	121.977
832	IPI00022391	APCS	Serum amyloid P-component	174	5	15.7	25485	6.1	223	0.0224215	0.000536938	101.973
833	IPI00418497	TIMM50	Isoform 2 of Mitochondrial import inner membrane translocase subunit TIM50	174	5	13.2	50946	9.51	456	0.0109649	0.000262581	49.8684
834	IPI00012912	CPT2	Carnitine O-palmitoyltransferase 2, mitochondrial	174	5	10	74244	8.38	658	0.00759878	0.000181971	34.5593
835	IPI00440828	FAHD1	Isoform 2 of Fumarylacetoacetate hydrolase domain-containing protein 1	174	4	27	25179	7.64	226	0.0176991	0.000423848	80.4956
836	IPI00845465	ACTN4	Actinin alpha4 isoform	173	7	10.2	59827	4.82	521	0.0134357	0.00032175	61.1056
837	IPI00299086	SDCBP	Isoform 1 of Syntenin-1	173	3	17.8	32595	7.05	298	0.0100671	0.000241081	45.7852
838	IPI00005685	PNMA1	Paraneoplastic antigen Ma1	173	4	15.9	39907	4.78	353	0.0113314	0.000271359	51.5354
839	IPI00171438	TXNDC5	Thioredoxin domain-containing protein 5	173	8	19.9	48283	5.63	432	0.0185185	0.000443471	84.2222
840	IPI00170796	VPS29	Isoform 1 of Vacuolar protein sorting-associated protein 29	173	5	25.8	20664	6.29	182	0.0274725	0.000657896	124.945
841	IPI00029631	ERH	Enhancer of rudimentary homolog	172	2	16.3	12422	5.63	104	0.0192308	0.000460527	87.4615
842	IPI00013917	RPS12	40S ribosomal protein S12	172	6	18.2	14905	6.81	132	0.0454545	0.00108852	206.727
843	IPI00917575	HSPD1	60 kDa heat shock protein, mitochondrial	172	4	13.7	55220	5.45	517	0.00773694	0.00018528	35.1876
844	IPI00742780	MYH9	FLJ00279 protein (Fragment)	171	3	4.8	66015	8.97	563	0.0053286	0.000127606	24.2345
845	IPI00171611	HIST2H3D	HIST2H3C Histone H3.2	171	4	23.5	15436	11.27	136	0.0294118	0.000704336	133.765
846	IPI00657860	BST1	Putative uncharacterized protein BST1	170	6	15.6	38085	8.24	333	0.018018	0.000431485	81.9459
847	IPI00419847	SORBS3	Isoform Alpha of Vinexin	170	2	2.2	75511	9.48	671	0.00298063	7.13783e-05	13.5559
848	IPI00001952	ENDOD1	Endonuclease domain-containing 1 protein	169	3	5.4	55723	5.55	500	0.006	0.000143685	27.288
849	IPI00301144	SUMF1	Isoform 1 of Sulfatase-modifying factor 1	169	2	4	41158	6.18	374	0.00534759	0.000128061	24.3209
850	IPI00301204	RDH13	Retinol dehydrogenase 13	169	3	9.7	36195	8.23	331	0.00906344	0.000217046	41.2205
851	IPI00007675	DYNC1LI1	Cytoplasmic dynein 1 light intermediate chain 1	168	3	10.5	56829	6.01	523	0.00573614	0.000137366	26.088
852	IPI00935818	AHCY	adenosylhomocysteinase isoform 2	168	4	5.9	45200	6.02	404	0.00990099	0.000237103	45.0297
853	IPI00014376	RAB31	RAB31, member RAS oncogene family	168	4	12.8	22028	6.59	195	0.0205128	0.000491229	93.2923
854	IPI00218320	TPM3	Isoform 3 of Tropomyosin alpha-3 chain	167	6	23.1	29109	4.79	247	0.0242915	0.000581719	110.478
855	IPI00215914	ARF1	ADP-ribosylation factor 1	167	3	17.7	20741	6.32	181	0.0165746	0.000396919	75.3812
856	IPI00328178	TOM1L2	Isoform 3 of TOM1-like protein 2	167	3	13	50819	4.63	462	0.00649351	0.000155503	29.5325
857	IPI00554752	PRKAR2B	cAMP-dependent protein kinase type II-beta regulatory subunit	167	3	10.3	46672	4.82	418	0.00717703	0.000171871	32.6411
858	IPI00015602	TOMM70A	Mitochondrial import receptor subunit TOM70	167	3	2.6	68096	6.75	608	0.00493421	0.000118162	22.4408
859	IPI00171199	PSMA3	Isoform 2 of Proteasome subunit alpha type-3	167	5	12.5	27858	5.19	248	0.0201613	0.000482811	91.6935
860	IPI00032409	ROBLD3	Isoform 1 of Mitogen-activated protein-binding protein-interacting protein	167	3	42.4	13613	5.3	125	0.024	0.000574738	109.152
861	IPI00031131	C20orf3	Isoform 1 of Adipocyte plasma membrane-associated protein	167	5	12	46622	5.82	416	0.0120192	0.00028783	54.6635
862	IPI00925804	AIP	Non-functional aryl hydrocarbon receptor interacting protein (Fragment)	167	4	7.9	41308	5.91	368	0.0108696	0.000260298	49.4348
863	IPI00397801	FLG2	Filaggrin-2	166	3	0.5	249296	8.45	2391	0.00125471	3.0047e-05	5.7064
864	IPI00010438	SNAP23	Isoform SNAP-23a of Synaptosomal-associated protein 23	166	4	27	23682	4.89	211	0.0189573	0.00045398	86.218
865	IPI00218803	FBLN1	Isoform B of Fibulin-1	166	3	5.7	81079	5.12	703	0.00426743	0.000102194	19.4083
866	IPI00009258	ADPRH	[Protein ADP-ribosylarginine] hydrolase	166	3	11.8	39709	6.05	357	0.00840336	0.000201239	38.2185
867	IPI00556012	MYH9	Myosin, heavy chain 9, non-muscle	166	4	13.8	24989	7.63	218	0.0183486	0.000439402	83.4495
868	IPI00871311	ZYX	Zyxin	166	4	8.2	53193	5.93	485	0.00824742	0.000197505	37.5093
869	IPI00219038	H3F3A	Histone H3.3	165	4	23.5	15376	11.27	136	0.0294118	0.000704336	133.765
870	IPI00011302	CD59	CD59 glycoprotein	165	4	18.8	14795	6.02	128	0.03125	0.000748357	142.125
871	IPI00910047	HSPA1A	HSPA1B cDNA FLJ53071, highly similar to Heat shock 70 kDa protein 1	165	4	19.8	25605	6.96	232	0.0172414	0.000412887	78.4138
872	IPI00297579	CBX3	Chromobox protein homolog 3	165	4	16.4	20969	5.23	183	0.0218579	0.000523441	99.4098
873	IPI00021785	COX5B	Cytochrome c oxidase subunit 5B, mitochondrial	165	5	24.8	13915	9.07	129	0.0387597	0.000928195	176.279
874	IPI00295940	SUN2	Sad1/unc-84-like protein 2	165	5	8.6	84141	6.38	752	0.00664894	0.000159225	30.2394
875	IPI00386717	PDLIM2	Isoform 4 of PDZ and LIM domain protein 2	165	3	11.9	29202	9.09	278	0.0107914	0.000258425	49.0791
876	IPI00026119	UBA1	UBIQUITIN-ACTIVATING ENZYME E1	164	4	14.4	57443	5.82	506	0.00790514	0.000189308	35.9526
877	IPI00011264	CFHR1	LOC100293069 Complement factor H-related protein 1	164	3	7.9	38766	7.38	330	0.00909091	0.000217704	41.3455
878	IPI00290077	KRT15	Keratin, type I cytoskeletal 15	164	6	14	49395	4.71	456	0.0131579	0.000315098	59.8421
879	IPI00884105	LAMP1	Lysosome-associated membrane glycoprotein 1	163	4	8.6	45367	9	417	0.00959233	0.000229712	43.6259
880	IPI00299435	APOF	apolipoprotein F precursor	163	3	14.7	35719	5.42	326	0.00920245	0.000220375	41.8528
881	IPI00157820	TXNRD2	Putative uncharacterized protein TXNRD2	163	4	13	56948	7.24	522	0.00766284	0.000183505	34.8506
882	IPI00930124	IGHG1	LOC100294459 Putative uncharacterized protein DKFZp686C11235	163	5	13.7	52829	7.51	473	0.0105708	0.000253144	48.0761
883	IPI00072917	COL6A3	COL6A3 protein	162	4	1.9	323455	6.47	2977	0.00134363	3.21766e-05	6.11085
884	IPI00014398	FHL1	four and a half LIM domains 1 isoform 5	162	4	12.5	35494	8.8	296	0.0135135	0.000323614	61.4595
885	IPI00410079	FAM82A2	Isoform 1 of Regulator of microtubule dynamics protein 3	162	3	4.9	52542	5.02	470	0.00638298	0.000152856	29.0298
886	IPI00025318	SH3BGRL	SH3 domain-binding glutamic acid-rich-like protein	162	4	27.2	12766	5.22	114	0.0350877	0.00084026	159.579
887	IPI00298828	APOH	Beta-2-glycoprotein 1	162	4	13.3	39584	8.34	345	0.0115942	0.000277651	52.7304
888	IPI00383164	IGHA1	SNC66 protein	162	4	8.5	54601	6.22	497	0.00804829	0.000192736	36.6036
889	IPI00026128	STX11	Syntaxin-11	162	4	13.2	33631	6.11	287	0.0139373	0.000333762	63.3868
890	IPI00180954	CIRBP	Cold-inducible RNA-binding protein	161	3	18.6	18637	9.51	172	0.0174419	0.000417688	79.3256
891	IPI00216495	HNRNPH3	Isoform 5 of Heterogeneous nuclear ribonucleoprotein H3	161	3	14.5	16130	5.93	145	0.0206897	0.000495464	94.0966
892	IPI00017510	MT-CO2	Cytochrome c oxidase subunit 2	160	3	7	25719	4.67	227	0.0132159	0.000316486	60.1057
893	IPI00025049	M6PR	Cation-dependent mannose-6-phosphate receptor	160	2	11.6	31487	5.57	277	0.00722022	0.000172906	32.8375
894	IPI00005038	HRSP12	Ribonuclease UK114	160	3	13.9	14542	8.74	137	0.0218978	0.000524396	99.5912
895	IPI00743359	HLA-A	HLA class I histocompatibility antigen, A-26 alpha chain	159	5	14.2	41321	6.08	365	0.0136986	0.000328047	62.3014
896	IPI00025100	BCKDHA	2-oxoisovalerate dehydrogenase subunit alpha, mitochondrial	159	3	10.8	50724	8.42	445	0.00674157	0.000161443	30.6607
897	IPI00060200	GALM	Aldose 1-epimerase	159	3	13.5	37970	6.18	342	0.00877193	0.000210065	39.8947
898	IPI00027252	PHB2	Prohibitin-2	159	3	10.4	33276	9.83	299	0.0100334	0.000240275	45.6321
899	IPI00022933	CD74	Isoform 1 of HLA class II histocompatibility antigen gamma chain	158	2	4.7	33950	8.72	296	0.00675676	0.000161807	30.7297
900	IPI00646304	PPIB	Peptidyl-prolyl cis-trans isomerase B	158	4	22.7	23785	9.42	216	0.0185185	0.000443471	84.2222
901	IPI00472169	HLA-DRB1	HLA class II histocompatibility antigen, DRB1-15 beta chain	158	3	12	30289	7.64	266	0.0112782	0.000270084	51.2932
902	IPI00015029	PTGES3	Prostaglandin E synthase 3	158	3	15.6	18971	4.35	160	0.01875	0.000449014	85.275
903	IPI00004397	RALB	Ras-related protein Ral-B	158	4	23.2	26121	7.63	228	0.0175439	0.00042013	79.7895
904	IPI00167572	FAM98B	Protein FAM98B	158	4	7.3	37566	5.96	330	0.0121212	0.000290272	55.1273
905	IPI00013698	ASAH1	Isoform 1 of Acid ceramidase	158	5	7.1	45087	7.52	395	0.0126582	0.000303132	57.5696
906	IPI00073772	FBP1	Fructose-1,6-bisphosphatase 1	158	4	11.2	37190	6.54	338	0.0118343	0.000283401	53.8225
907	IPI00216494	HNRNPH3	Isoform 4 of Heterogeneous nuclear ribonucleoprotein H3	158	4	24.2	22308	5.37	215	0.0186047	0.000445533	84.614
908	IPI00397526	MYH10	Isoform 1 of Myosin-10	158	4	2.3	229827	5.44	1976	0.00202429	4.84766e-05	9.20648
909	IPI00747849	ATP1B1	Isoform 1 of Sodium/potassium-transporting ATPase subunit beta-1	157	4	11.9	35438	8.74	303	0.0132013	0.000316138	60.0396
910	IPI00873684	COL4A1	Isoform 2 of Collagen alpha-1(IV) chain	157	4	2.2	129041	8.2	1318	0.0030349	7.26781e-05	13.8027
911	IPI00182933	CYB5A	Isoform 2 of Cytochrome b5	156	5	34.7	11261	5.02	98	0.0510204	0.00122181	232.041
912	IPI00011937	PRDX4	Peroxiredoxin-4	156	3	14.4	30749	5.86	271	0.0110701	0.000265101	50.3469
913	IPI00815755	HIST1H2BC	HIST1H2BC protein	156	3	19.8	13826	10.39	126	0.0238095	0.000570177	108.286
914	IPI00029264	CYC1	Cytochrome c1, heme protein, mitochondrial	156	4	19.7	35709	9.15	325	0.0123077	0.000294738	55.9754
915	IPI00892521	ST13	Putative uncharacterized protein ST13	155	3	18.5	16491	4.65	146	0.0205479	0.00049207	93.4521
916	IPI00000006	HRAS	GTPase HRas	155	5	24.3	21627	5.16	189	0.026455	0.00063353	120.317
917	IPI00940046	ASAH1	ACID CERAMIDASE	155	6	26.6	34800	7.6	305	0.0196721	0.000471097	89.4689
918	IPI00908902	ACSL4	Long-chain-fatty-acid--CoA ligase 4	155	3	4.8	73123	8.51	650	0.00461538	0.000110527	20.9908
919	IPI00011913	HNRNPA0	Heterogeneous nuclear ribonucleoprotein A0	155	2	5.2	30993	9.34	305	0.00655738	0.000157032	29.823
920	IPI00514395	GDI2	GDP dissociation inhibitor 2	154	2	9.1	24050	9.21	208	0.00961538	0.000230264	43.7308
921	IPI00658152	TNS3	Isoform 1 of Tensin-3	154	4	2.9	156366	6.34	1445	0.00276817	6.62904e-05	12.5896
922	IPI00306382	SCAMP3	Isoform 1 of Secretory carrier-associated membrane protein 3	152	2	4.6	38661	7.55	347	0.00576369	0.000138025	26.2133
923	IPI00641065	ZNF185	Zinc finger protein 185	152	3	11.5	40593	5.12	381	0.00787402	0.000188562	35.811
924	IPI00328488	MAN2B2	Isoform 1 of Epididymis-specific alpha-mannosidase	152	3	3.7	114102	6.82	1009	0.00297324	7.12015e-05	13.5223
925	IPI00935601	C4B	complement component 4B (Childo blood group), partial	151	4	5.7	74577	5.81	666	0.00600601	0.000143828	27.3153
926	IPI00304962	COL1A2	Collagen alpha-2(I) chain	151	3	2.4	129723	9.08	1366	0.00219619	5.25932e-05	9.98829
927	IPI00759532	RAI14	Isoform 1 of Ankycorbin	150	3	5.1	110601	5.87	980	0.00306122	7.33084e-05	13.9224
928	IPI00437186	GPR116	Isoform 1 of Probable G-protein coupled receptor 116	150	4	3.8	151870	6.23	1346	0.00297177	7.11662e-05	13.5156
929	IPI00029741	ITGB5	Integrin beta-5	150	2	1.8	91303	5.72	799	0.00250313	5.99435e-05	11.3842
930	IPI00026087	BANF1	Barrier-to-autointegration factor	150	3	40.4	10280	5.81	89	0.0337079	0.000807217	153.303
931	IPI00306322	COL4A2	Collagen alpha-2(IV) chain	150	3	1.8	168646	8.89	1712	0.00175234	4.19639e-05	7.96963
932	IPI00922127	HYOU1	150 kDa oxygen-regulated protein	150	3	7.5	63059	7.64	559	0.00536673	0.000128519	24.4079
933	IPI00015262	CNN2	Calponin-2	150	2	5.5	34074	6.95	309	0.00647249	0.000155	29.4369
934	IPI00253036	CD99	Isoform I of CD99 antigen	149	5	25.9	18893	4.58	185	0.027027	0.000647228	122.919
935	IPI00010402	SH3BGRL3	Putative uncharacterized protein	149	3	8.4	24108	9.27	226	0.0132743	0.000317886	60.3717
936	IPI00024266	MGST3	Microsomal glutathione S-transferase 3	149	3	17.8	16734	9.46	152	0.0197368	0.000472647	89.7632
937	IPI00027462	S100A9	Protein S100-A9	149	2	26.3	13291	5.71	114	0.0175439	0.00042013	79.7895
938	IPI00221234	ALDH7A1	aldehyde dehydrogenase 7 family, member A1	149	4	7.8	59020	8.21	539	0.00742115	0.000177717	33.7514
939	IPI00022284	PRNP	Major prion protein	148	2	4.7	27871	9.13	253	0.00790514	0.000189308	35.9526
940	IPI00163902	CD164	Isoform 4 of Sialomucin core protein 24	148	3	16.9	19632	7.48	178	0.0168539	0.000403608	76.6517
941	IPI00305692	TXNL1	Thioredoxin-like protein 1	148	2	5.2	32630	4.84	289	0.00692042	0.000165726	31.474
942	IPI00385901	COQ9	Isoform 2 of Ubiquinone biosynthesis protein COQ9, mitochondrial	148	2	15.6	14667	5.03	135	0.0148148	0.000354777	67.3778
943	IPI00399319	COPE	epsilon subunit of coatomer protein complex isoform c	148	3	18.8	28869	5.11	256	0.0117188	0.000280634	53.2969
944	IPI00028888	HNRNPD	Isoform 1 of Heterogeneous nuclear ribonucleoprotein D0	148	3	11.5	38581	7.62	355	0.0084507	0.000202373	38.4338
945	IPI00654793	NADKD1	Isoform 3 of UPF0465 protein C5orf33	148	3	11.1	32038	6.26	279	0.0107527	0.000257499	48.9032
946	IPI00384697	ALB	Isoform 2 of Serum albumin	148	3	7	48641	5.97	417	0.00719424	0.000172284	32.7194
947	IPI00216691	PFN1	Profilin-1	148	3	21.4	15216	8.44	140	0.0214286	0.000513159	97.4571
948	IPI00024915	PRDX5	Isoform Mitochondrial of Peroxiredoxin-5, mitochondrial	148	3	20.1	22298	8.85	214	0.0140187	0.000335712	63.757
949	IPI00032848	CCDC53	WASH complex subunit CCDC53	146	2	7.2	21217	4.35	194	0.0103093	0.000246881	46.8866
950	IPI00026569	HLA-A	HLA class I histocompatibility antigen, A-1 alpha chain	146	5	10.4	41105	6.08	365	0.0136986	0.000328047	62.3014
951	IPI00172636	CAMK2D	Isoform Delta 6 of Calcium/calmodulin-dependent protein kinase type II subunit delta	146	2	3.3	54664	6.82	478	0.0041841	0.000100198	19.0293
952	IPI00152012	GLYAT	Isoform 2 of Glycine N-acyltransferase	145	3	23.3	18582	8.82	163	0.0184049	0.00044075	83.7055
953	IPI00290857	KRT3	Keratin, type II cytoskeletal 3	145	2	3.8	64636	6.12	629	0.00317965	7.61444e-05	14.461
954	IPI00014399	FHL3	Four and a half LIM domains protein 3	145	2	6.1	33166	5.79	280	0.00714286	0.000171053	32.4857
955	IPI00174976	MPP5	Isoform 1 of MAGUK p55 subfamily member 5	145	3	5.3	77531	5.77	675	0.00444444	0.000106433	20.2133
956	IPI00300502	MYOZ1	Myozenin-1	145	2	7.7	31725	8.86	299	0.00668896	0.000160183	30.4214
957	IPI00005161	ARPC2	Actin-related protein 2/3 complex subunit 2	144	6	18.3	34426	6.84	300	0.02	0.000478948	90.96
958	IPI00219301	MARCKS	Myristoylated alanine-rich C-kinase substrate	144	4	20.8	31707	4.47	332	0.0120482	0.000288523	54.7952
959	IPI00143921	KDELC2	Isoform 1 of KDEL motif-containing protein 2	144	2	3.4	58934	8.42	507	0.00394477	9.44672e-05	17.9408
960	IPI00060181	EFHD2	EF-hand domain-containing protein D2	143	4	11.3	26794	5.15	240	0.0166667	0.000399124	75.8
961	IPI00295741	CTSB	Cathepsin B	143	3	9.4	38766	5.88	339	0.00884956	0.000211924	40.2478
962	IPI00045511	CLCC1	Isoform 1 of Chloride channel CLIC-like protein 1	142	3	8.5	62667	5.36	551	0.00544465	0.000130385	24.7623
963	IPI00168407	PDPR	Pyruvate dehydrogenase phosphatase regulatory subunit, mitochondrial	142	3	4.7	100156	5.93	879	0.00341297	8.17318e-05	15.5222
964	IPI00107555	PFN2	Profilin	142	2	7.4	21339	8.03	188	0.0106383	0.00025476	48.383
965	IPI00021926	PSMC6	26S protease regulatory subunit S10B	142	3	7.5	44430	7.1	389	0.00771208	0.000184685	35.0746
966	IPI00059685	ASAH1	N-acylsphingosine amidohydrolase 1 isoform c	142	6	13.9	44474	7.52	389	0.0154242	0.000369369	70.1491
967	IPI00014516	CALD1	Isoform 1 of Caldesmon	142	3	3.4	93251	5.63	793	0.0037831	9.05956e-05	17.2055
968	IPI00107714	HLA-DRB1	HLA class II histocompatibility antigen, DRB5 beta chain	141	3	12	30322	6.45	266	0.0112782	0.000270084	51.2932
969	IPI00008961	TERF2IP	Telomeric repeat-binding factor 2-interacting protein 1	141	3	11.3	44404	4.64	399	0.0075188	0.000180056	34.1955
970	IPI00549467	NIT2	Omega-amidase NIT2	141	3	9.4	30988	6.82	276	0.0108696	0.000260298	49.4348
971	IPI00333068	ARPC1A	Actin-related protein 2/3 complex subunit 1A	141	4	15.4	42113	8.46	370	0.0108108	0.000258891	49.1676
972	IPI00004657	HLA-B	HLA class I histocompatibility antigen, B-7 alpha chain	140	3	15.2	40777	5.57	362	0.00828729	0.000198459	37.6906
973	IPI00479217	HNRNPU	Isoform Short of Heterogeneous nuclear ribonucleoprotein U	140	4	8.6	89665	5.6	806	0.00496278	0.000118846	22.5707
974	IPI00479905	NDUFB10	NADH dehydrogenase [ubiquinone] 1 beta subcomplex subunit 10	140	5	21.5	21048	8.72	172	0.0290698	0.000696146	132.209
975	IPI00220350	ITGB3	Isoform Beta-3B of Integrin beta-3	139	4	7.8	89249	5.12	780	0.00512821	0.000122807	23.3231
976	IPI00000059	CD58	LFA-3	139	2	6.2	18547	7.63	162	0.0123457	0.000295647	56.1481
977	IPI00790758	LAMB2	11 kDa protein	139	2	18.3	10814	4.84	93	0.0215054	0.000514998	97.8065
978	IPI00174775	KRT73	Isoform 1 of Keratin, type II cytoskeletal 73	139	3	2	59457	6.93	540	0.00555556	0.000133041	25.2667
979	IPI00942909	THSD7A	Putative uncharacterized protein THSD7A	139	3	1.6	192877	7.74	1657	0.0018105	4.33568e-05	8.23416
980	IPI00022426	AMBP	Protein AMBP	139	2	4.8	39886	5.95	352	0.00568182	0.000136065	25.8409
981	IPI00072044	C11orf54	Isoform 1 of Ester hydrolase C11orf54	139	4	18.7	35608	6.23	315	0.0126984	0.000304094	57.7524
982	IPI00171152	ABHD11	Isoform 4 of Abhydrolase domain-containing protein 11	139	3	14.9	33899	9.29	308	0.00974026	0.000233254	44.2987
983	IPI00024175	PSMA7	Isoform 1 of Proteasome subunit alpha type-7	138	2	6	28041	8.6	248	0.00806452	0.000193124	36.6774
984	IPI00385095	C19orf50	MSTP096	138	2	18.4	20307	5.49	179	0.0111732	0.000267569	50.8156
985	IPI00553043	LIMCH1	Isoform 1 of LIM and calponin homology domains-containing protein 1	138	2	3	122788	6.1	1083	0.00184672	4.42242e-05	8.39889
986	IPI00383645	PALLD	Isoform 4 of Palladin	138	3	5.8	73903	7.61	672	0.00446429	0.000106908	20.3036
987	IPI00063903	USMG5	Up-regulated during skeletal muscle growth protein 5	137	2	25.9	6510	9.78	58	0.0344828	0.000825773	156.828
988	IPI00103082	HLA-DPB1	HLA class II histocompatibility antigen, DP beta 1 chain	137	3	15.1	29426	8.83	258	0.0116279	0.000278458	52.8837
989	IPI00009904	PDIA4	Protein disulfide-isomerase A4	137	3	6.8	73229	4.96	645	0.00465116	0.000111383	21.1535
990	IPI00291093	POLR2E	DNA-directed RNA polymerases I, II, and III subunit RPABC1	137	2	8.1	24650	5.69	210	0.00952381	0.000228071	43.3143
991	IPI00154509	PSMA8	Isoform 1 of Proteasome subunit alpha type-7-like	137	2	9.8	28683	9.07	256	0.0078125	0.000187089	35.5312
992	IPI00240345	CLEC14A	C-type lectin domain family 14 member A	136	2	4.9	52857	5.98	490	0.00408163	9.77446e-05	18.5633
993	IPI00006207	LRRFIP1	Isoform 2 of Leucine-rich repeat flightless-interacting protein 1	136	2	1.8	86979	4.58	784	0.00255102	6.10904e-05	11.602
994	IPI00166738	ZADH2	Zinc-binding alcohol dehydrogenase domain-containing protein 2	136	2	9.3	40457	8.38	377	0.00530504	0.000127042	24.1273
995	IPI00828189	PCMT1	Isoform 2 of Protein-L-isoaspartate(D-aspartate) O-methyltransferase	136	3	6.6	30567	6.23	286	0.0104895	0.000251197	47.7063
996	IPI00023526	RAB6A	Isoform 1 of Ras-related protein Rab-6A	135	5	26.9	23692	5.42	208	0.0240385	0.000575659	109.327
997	IPI00909509	ANXA2	Annexin A2	134	4	21.1	21827	5.98	194	0.0206186	0.000493761	93.7732
998	IPI00797802	SLC25A11	solute carrier family 25 member 11 isoform 3	134	2	6.1	28647	9.9	263	0.00760456	0.00018211	34.5856
999	IPI00789324	JUP	Junction plakoglobin	134	5	5	62862	5.09	563	0.00888099	0.000212677	40.3908
1000	IPI00298067	PDZK1	Na(+)/H(+) exchange regulatory cofactor NHE-RF3	134	4	7.9	57379	5.36	519	0.00770713	0.000184566	35.052
1001	IPI00910585	NID1	Nidogen-1	134	4	6.3	80552	4.84	727	0.00550206	0.00013176	25.0234
1002	IPI00063827	ABHD14B	Isoform 1 of Abhydrolase domain-containing protein 14B	134	3	17.1	22446	5.94	210	0.0142857	0.000342106	64.9714
1003	IPI00438230	TRIM28	Isoform 2 of Transcription intermediary factor 1-beta	133	2	2.4	80621	5.67	753	0.00265604	6.36054e-05	12.0797
1004	IPI00307820	HSPA12B	Heat shock 70 kDa protein 12B	133	3	6.9	76324	8.81	686	0.00437318	0.000104726	19.8892
1005	IPI00220117	CD99	Putative uncharacterized protein CD99	133	2	19.2	17798	4.6	177	0.0112994	0.000270592	51.3898
1006	IPI00178926	IGJ	Immunoglobulin J chain	133	2	7.5	18543	5.12	159	0.0125786	0.000301225	57.2075
1007	IPI00022078	NDRG1	Protein NDRG1	133	3	14.5	43264	5.49	394	0.00761421	0.000182341	34.6294
1008	IPI00413451	SERPINB6	Serpin B6	132	2	3.7	46885	5.55	409	0.00488998	0.000117102	22.2396
1009	IPI00002745	CTSZ	Cathepsin Z	132	2	4	34530	6.7	303	0.00660066	0.000158069	30.0198
1010	IPI00009480	COPS8	COP9 signalosome complex subunit 8	132	3	13.9	23268	5.25	209	0.0143541	0.000343743	65.2823
1011	IPI00332511	PPP2R2A	Serine/threonine-protein phosphatase 2A 55 kDa regulatory subunit B alpha isoform	132	1	6.7	52173	5.82	447	0.00223714	5.35737e-05	10.1745
1012	IPI00019755	GSTO1	Glutathione S-transferase omega-1	132	4	13.3	27833	6.23	241	0.0165975	0.000397468	75.4855
1013	IPI00030385	SELENBP1	Selenium binding protein 1, isoform CRA_b	132	2	16.2	26222	6.19	235	0.00851064	0.000203808	38.7064
1014	IPI00030919	MAPKSP1	Mitogen-activated protein kinase scaffold protein 1	132	5	39.5	13671	6.73	124	0.0403226	0.000965622	183.387
1015	IPI00009329	UTRN	Utrophin	131	3	1.6	396444	5.2	3433	0.000873871	2.0927e-05	3.97437
1016	IPI00607804	CRB2	Isoform 3 of Crumbs homolog 2	131	3	7.2	103414	5.77	953	0.00314795	7.53854e-05	14.3169
1017	IPI00027014	DCTN3	Isoform 1 of Dynactin subunit 3	131	3	16.7	21220	5.37	186	0.016129	0.000386249	73.3548
1018	IPI00028415	PBX1	Isoform PBX1a of Pre-B-cell leukemia transcription factor 1	131	1	6.7	46882	6.55	430	0.00232558	5.56917e-05	10.5767
1019	IPI00917269	PDLIM2	Putative uncharacterized protein PDLIM2	130	3	20.3	17192	8.39	158	0.0189873	0.000454698	86.3544
1020	IPI00022033	RAB11FIP5	Rab11 family-interacting protein 5	130	1	2.8	70600	9.28	653	0.00153139	3.66729e-05	6.96478
1021	IPI00019912	HSD17B4	Peroxisomal multifunctional enzyme type 2	130	2	1.8	80092	8.96	736	0.00271739	6.50745e-05	12.3587
1022	IPI00419880	RPS3A	40S ribosomal protein S3a	130	2	6.4	30154	9.75	264	0.00757576	0.00018142	34.4545
1023	IPI00009938	CEACAM1	Isoform A of Carcinoembryonic antigen-related cell adhesion molecule 1	129	3	7.2	57981	5.65	526	0.00570342	0.000136582	25.9392
1024	IPI00004839	CRKL	Crk-like protein	129	3	14.5	33870	6.26	303	0.00990099	0.000237103	45.0297
1025	IPI00179330	RPS27A	UBB ubiquitin and ribosomal protein S27a precursor	128	4	16	18296	9.68	156	0.025641	0.000614037	116.615
1026	IPI00006662	APOD	Apolipoprotein D	128	4	16.4	21547	5.06	189	0.021164	0.000506824	96.254
1027	IPI00001871	PAWR	PRKC apoptosis WT1 regulator protein	128	2	8.5	36659	5.35	340	0.00588235	0.000140867	26.7529
1028	IPI00783208	C17orf59	hypothetical protein LOC54785	128	2	4.2	37603	5.56	357	0.00560224	0.000134159	25.479
1029	IPI00020632	ASS1	Argininosuccinate synthase	128	3	10.7	51184	8.6	450	0.00666667	0.000159649	30.32
1030	IPI00872762	SUCLG1	Succinyl-CoA ligase [GDP-forming] subunit alpha, mitochondrial	128	3	4.3	36626	9.01	346	0.00867052	0.000207637	39.4335
1031	IPI00339269	HSPA6	Heat shock 70 kDa protein 6	127	3	6.2	71440	5.81	643	0.00466563	0.00011173	21.2193
1032	IPI00302925	CCT8	59 kDa protein	127	4	6.9	60011	5.54	547	0.00731261	0.000175118	33.2578
1033	IPI00084571	MRPL39	Isoform 2 of 39S ribosomal protein L39, mitochondrial	127	3	9.6	40898	8.04	353	0.00849858	0.000203519	38.6516
1034	IPI00008669	KRT81	Keratin-81-like protein	126	2	4.1	54972	6.05	486	0.00411523	9.85491e-05	18.716
1035	IPI00472109	NPHS1	Proline dehydrogenase 2	126	2	1.9	120538	7.68	1096	0.00182482	4.36997e-05	8.29927
1036	IPI00008527	RPLP1	60S acidic ribosomal protein P1	126	2	51.8	11621	4.26	114	0.0175439	0.00042013	79.7895
1037	IPI00017567	ENG	Isoform Long of Endoglin	126	3	4.7	71559	6.14	658	0.00455927	0.000109183	20.7356
1038	IPI00847300	VDAC1	Voltage-dependent anion-selective channel protein 1	126	3	19.9	27829	9.25	251	0.0119522	0.000286224	54.3586
1039	IPI00009236	CAV1	Isoform Alpha of Caveolin-1	126	2	11.8	20630	5.65	178	0.011236	0.000269072	51.1011
1040	IPI00329332	STX12	Syntaxin-12	125	2	11.2	31736	5.45	276	0.00724638	0.000173532	32.9565
1041	IPI00029730	STX4	Syntaxin-4	125	2	4.4	34273	5.92	297	0.00673401	0.000161262	30.6263
1042	IPI00033143	EIF3K	Eukaryotic translation initiation factor 3 subunit K	125	2	6.4	25329	4.81	218	0.00917431	0.000219701	41.7248
1043	IPI00894029	FLOT1	Flotillin 1	125	3	12.9	20479	5.74	186	0.016129	0.000386249	73.3548
1044	IPI00216136	KHK	Isoform C of Ketohexokinase	125	4	10.4	33016	5.91	298	0.0134228	0.000321442	61.047
1045	IPI00293655	DDX1	ATP-dependent RNA helicase DDX1	125	4	8.6	83349	6.81	740	0.00540541	0.000129446	24.5838
1046	IPI00303568	PTGES2	Prostaglandin E synthase 2	125	3	15.9	42088	9.22	377	0.00795756	0.000190563	36.191
1047	IPI00024920	ATP5D	ATP synthase subunit delta, mitochondrial	124	2	8.3	17479	5.38	168	0.0119048	0.000285088	54.1429
1048	IPI00025086	COX5A	Cytochrome c oxidase subunit 5A, mitochondrial	124	4	26.7	16923	6.3	150	0.0266667	0.000638598	121.28
1049	IPI00017964	SNRPD3	Small nuclear ribonucleoprotein Sm D3	124	3	24.6	14021	10.33	126	0.0238095	0.000570177	108.286
1050	IPI00220835	SEC61B	Protein transport protein Sec61 subunit beta	123	2	15.6	10025	11.57	96	0.0208333	0.000498905	94.75
1051	IPI00456887	HNRNPUL2	Heterogeneous nuclear ribonucleoprotein U-like protein 2	123	3	6.4	85622	4.85	747	0.00401606	9.61744e-05	18.2651
1052	IPI00006211	VAPB	Isoform 1 of Vesicle-associated membrane protein-associated protein B/C	123	4	17.3	27439	6.85	243	0.0164609	0.000394196	74.8642
1053	IPI00218200	BCAP31	B-cell receptor-associated protein 31	123	1	7.7	28031	8.44	246	0.00406504	9.73473e-05	18.4878
1054	IPI00019385	SSR4	Translocon-associated protein subunit delta precursor	123	3	13	20371	5.53	184	0.0163043	0.000390447	74.1522
1055	IPI00301021	SSR1	Isoform 1 of Translocon-associated protein subunit alpha	122	3	8	32215	4.39	286	0.0104895	0.000251197	47.7063
1056	IPI00007188	SLC25A5	ADP/ATP translocase 2	122	3	7.7	33102	9.76	298	0.0100671	0.000241081	45.7852
1057	IPI00334587	HNRNPAB	Isoform 2 of Heterogeneous nuclear ribonucleoprotein A/B	122	4	7.2	36059	6.49	332	0.0120482	0.000288523	54.7952
1058	IPI00873590	NIF3L1	Isoform 2 of NIF3-like protein 1	122	3	10.3	39244	5.95	350	0.00857143	0.000205264	38.9829
1059	IPI00219861	ACP1	Isoform 1 of Low molecular weight phosphotyrosine protein phosphatase	122	2	19	18487	6.3	158	0.0126582	0.000303132	57.5696
1060	IPI00026272	HIST1H2AB	HIST1H2AE Histone H2A type 1-B/E	122	3	36.9	14127	11.05	130	0.0230769	0.000552633	104.954
1061	IPI00328328	EIF4A2	Isoform 1 of Eukaryotic initiation factor 4A	121	3	13.8	46601	5.33	407	0.00737101	0.000176517	33.5233
1062	IPI00005181	PLSCR1	Phospholipid scramblase 1	121	2	4.1	36052	4.83	318	0.00628931	0.000150613	28.6038
1063	IPI00471986	HLA-B	HLA class I histocompatibility antigen, B-27 alpha chain	121	3	7.7	40802	5.54	362	0.00828729	0.000198459	37.6906
1064	IPI00019038	LYZ	Lysozyme C	121	3	27	16982	9.38	148	0.0202703	0.000485421	92.1892
1065	IPI00329536	EEA1	Early endosome antigen 1	121	2	2.3	163337	5.55	1411	0.00141743	3.39439e-05	6.44649
1066	IPI00010845	NDUFS8	NADH dehydrogenase [ubiquinone] iron-sulfur protein 8, mitochondrial	121	4	15.2	24203	6	210	0.0190476	0.000456141	86.6286
1067	IPI00027819	NRIP2	Nuclear receptor-interacting protein 2	121	2	3.9	31824	8.75	281	0.00711744	0.000170444	32.3701
1068	IPI00784156	AP2B1	Isoform 1 of AP-2 complex subunit beta	120	3	6	105398	5.22	937	0.00320171	7.66726e-05	14.5614
1069	IPI00008223	RAD23B	UV excision repair protein RAD23 homolog B	120	2	7.1	43202	4.79	409	0.00488998	0.000117102	22.2396
1070	IPI00398576	LIMS2	Isoform 2 of LIM and senescent cell antigen-like-containing domain protein 2	120	2	8.5	43366	8.71	365	0.00547945	0.000131219	24.9205
1071	IPI00856050	FN1	Fibronectin splice variant F (Fragment)	120	2	4.4	37375	6.66	342	0.00584795	0.000140043	26.5965
1072	IPI00008454	DNAJB11	DnaJ homolog subfamily B member 11	120	3	7.5	40774	5.81	358	0.00837989	0.000200677	38.1117
1073	IPI00010740	SFPQ	Isoform Long of Splicing factor, proline- and glutamine-rich	120	4	7.5	76216	9.45	707	0.00565771	0.000135488	25.7313
1074	IPI00009368	SFXN1	Sideroflexin-1	120	4	18.9	35881	9.22	322	0.0124224	0.000297484	56.4969
1075	IPI00216298	TXN	Thioredoxin	119	2	12.4	12015	4.82	105	0.0190476	0.000456141	86.6286
1076	IPI00016447	COMMD8	COMM domain-containing protein 8	119	2	23	21191	5.29	183	0.010929	0.00026172	49.7049
1077	IPI00220453	PML	Isoform PML-X of Probable transcription factor PML	118	2	2.5	71462	5.17	633	0.00315956	7.56633e-05	14.3697
1078	IPI00148255	DIABLO	diablo isoform 3 precursor	118	4	11.3	22498	5.7	195	0.0205128	0.000491229	93.2923
1079	IPI00166845	FYN	Isoform 3 of Tyrosine-protein kinase Fyn	118	4	11.8	54821	5.85	482	0.00829876	0.000198734	37.7427
1080	IPI00217232	SUCLA2	Isoform 2 of Succinyl-CoA ligase [ADP-forming] subunit beta, mitochondrial	118	3	6.6	48351	6.63	441	0.00680272	0.000162908	30.9388
1081	IPI00384016	DLST	DLSTP Full-length cDNA 5-PRIME end of clone CS0DJ009YL13 of T cells (Jurkat cell line) of Homo sapiens (Fragment)	118	2	5	29892	8.59	279	0.00716846	0.000171666	32.6022
1082	IPI00465431	LGALS3	Galectin-3	118	4	10.4	26193	8.57	250	0.016	0.000383159	72.768
1083	IPI00006592	MSRA	Peptide methionine sulfoxide reductase	118	2	8.5	26401	8.22	235	0.00851064	0.000203808	38.7064
1084	IPI00465315	CYCS	Cytochrome c	118	2	16.2	11855	9.59	105	0.0190476	0.000456141	86.6286
1085	IPI00163849	EPS15L1	Epidermal growth factor receptor substrate 15-like 1	117	2	2.2	99660	4.89	910	0.0021978	5.26317e-05	9.9956
1086	IPI00148063	HEBP1	Heme-binding protein 1	117	2	8.5	21198	5.71	189	0.010582	0.000253412	48.127
1087	IPI00002491	SORBS1	Isoform 9 of Sorbin and SH3 domain-containing protein 1	117	3	6.8	87301	8.04	781	0.00384123	9.19875e-05	17.4699
1088	IPI00913991	PDHX	pyruvate dehydrogenase complex, component X isoform 2	117	2	7.4	51599	6.01	486	0.00411523	9.85491e-05	18.716
1089	IPI00916393	HIBCH	15 kDa protein	117	3	21.1	14683	5.07	128	0.0234375	0.000561268	106.594
1090	IPI00017530	FCN2	Isoform 1 of Ficolin-2	117	2	7.3	34436	6.31	313	0.00638978	0.000153019	29.0607
1091	IPI00017448	RPS21	40S ribosomal protein S21	116	3	33.7	9220	8.68	83	0.0361446	0.00086557	164.386
1092	IPI00029061	SEPP1	Selenoprotein P	116	4	10.2	44216	7.92	381	0.0104987	0.000251417	47.748
1093	IPI00029658	EFEMP1	Isoform 1 of EGF-containing fibulin-like extracellular matrix protein 1	116	1	3	56885	4.95	493	0.0020284	4.85749e-05	9.22515
1094	IPI00003309	POLR2H	DNA-directed RNA polymerases I, II, and III subunit RPABC3	116	1	18	17189	4.5	150	0.00666667	0.000159649	30.32
1095	IPI00915762	PDLIM2	Putative uncharacterized protein PDLIM2	116	2	27.7	13722	10.81	137	0.0145985	0.000349597	66.3942
1096	IPI00290770	CCT3	chaperonin containing TCP1, subunit 3 isoform b	116	3	7.9	60994	6.1	296	0.0101351	0.00024271	46.0946
1097	IPI00294158	BLVRA	Biliverdin reductase A	116	3	9.5	33692	6.06	493	0.00608519	0.000145725	27.6755
1098	IPI00220644	PKM2	Isoform M1 of Pyruvate kinase isozymes M1/M2	116	3	7.7	58538	7.6	531	0.00564972	0.000135296	25.6949
1099	IPI00105353	PLA2R1	Isoform 1 of Secretory phospholipase A2 receptor	115	2	2.7	171741	5.73	1463	0.00136705	3.27374e-05	6.21736
1100	IPI00792217	UQCRC1	18 kDa protein	115	2	11.5	18853	7.66	174	0.0114943	0.000275258	52.2759
1101	IPI00012585	HEXB	Beta-hexosaminidase subunit beta	115	2	2.7	63527	6.29	556	0.00359712	8.61418e-05	16.3597
1102	IPI00743772	COMMD7	Isoform 1 of COMM domain-containing protein 7	115	2	10	22697	5.69	200	0.01	0.000239474	45.48
1103	IPI00008692	KRT36	Isoform 1 of Keratin, type I cuticular Ha6	115	3	3.9	53354	4.9	467	0.00642398	0.000153838	29.2163
1104	IPI00003856	ATP6V1E1	V-type proton ATPase subunit E 1	115	2	10.2	26186	7.71	226	0.00884956	0.000211924	40.2478
1105	IPI00852820	POR	16 kDa protein	114	1	13	16412	4.74	146	0.00684932	0.000164023	31.1507
1106	IPI00026670	TCEB2	Transcription elongation factor B polypeptide 2	114	2	31.4	13239	4.73	118	0.0169492	0.000405889	77.0847
1107	IPI00411639	RPSA	Laminin receptor-like protein LAMRL5	114	2	5.1	33089	4.84	295	0.00677966	0.000162355	30.8339
1108	IPI00004962	GOLIM4	Golgi integral membrane protein 4	114	2	1.9	81888	4.73	696	0.00287356	6.88144e-05	13.069
1109	IPI00220834	XRCC5	ATP-dependent DNA helicase 2 subunit 2	114	2	1.9	83222	5.55	732	0.00273224	6.54301e-05	12.4262
1110	IPI00448095	DCXR	L-xylulose reductase	114	2	10.7	26182	8.33	244	0.00819672	0.00019629	37.2787
1111	IPI00024307	EFNB1	Ephrin-B1	113	2	9	38382	9.1	346	0.00578035	0.000138424	26.289
1112	IPI00016862	GSR	Isoform Mitochondrial of Glutathione reductase, mitochondrial	113	3	10.5	56791	8.74	522	0.00574713	0.000137629	26.1379
1113	IPI00024174	TSPAN4	Tetraspanin-4	112	2	10.5	26841	6.07	238	0.00840336	0.000201239	38.2185
1114	IPI00101987	BABAM1	Isoform 1 of BRCA1-A complex subunit MERIT40	112	1	7	37050	4.6	329	0.00303951	7.27885e-05	13.8237
1115	IPI00382844	ACO2	Aconitase (Fragment)	112	2	2.5	65934	7.96	600	0.00333333	7.98247e-05	15.16
1116	IPI00020991	CDKN2AIP	CDKN2A interacting protein	112	1	3.6	61544	9.13	580	0.00172414	4.12887e-05	7.84138
1117	IPI00554737	PPP2R1A	Serine/threonine-protein phosphatase 2A 65 kDa regulatory subunit A alpha isoform	111	3	5.1	66065	5	589	0.00509338	0.000121973	23.1647
1118	IPI00297037	PPAP2A	Isoform 1 of Lipid phosphate phosphohydrolase 1	111	1	7	32535	8.1	284	0.00352113	8.43219e-05	16.0141
1119	IPI00944623	GOLGA3	Isoform 3 of Golgin subfamily A member 3	111	2	3.7	126451	5.24	1134	0.00176367	4.22353e-05	8.02116
1120	IPI00328257	AP1B1	Isoform A of AP-1 complex subunit beta-1	111	2	3.8	105482	4.94	949	0.00210748	5.04688e-05	9.58483
1121	IPI00023704	LPP	Lipoma-preferred partner	111	2	5.1	67129	7.18	612	0.00326797	7.82596e-05	14.8627
1122	IPI00747119	PKP4	plakophilin 4 isoform b	111	2	1.3	127864	9.09	1149	0.00174064	4.16839e-05	7.91645
1123	IPI00551024	DAK	Bifunctional ATP-dependent dihydroxyacetone kinase/FAD-AMP lyase (cyclizing)	111	2	3.7	59282	7.12	575	0.00347826	8.32954e-05	15.8191
1124	IPI00328319	RBBP4	Histone-binding protein RBBP4	110	5	19.5	47911	4.74	425	0.0117647	0.000281734	53.5059
1125	IPI00783987	C3	Complement C3 (Fragment)	110	3	0.8	188569	6.02	1663	0.00180397	4.32004e-05	8.20445
1126	IPI00009901	NUTF2	Nuclear transport factor 2	110	2	29.1	14640	5.1	127	0.015748	0.000377125	71.622
1127	IPI00334190	STOML2	Stomatin-like protein 2	110	2	13.2	38624	6.88	356	0.00561798	0.000134536	25.5506
1128	IPI00012451	GNB4	Guanine nucleotide-binding protein subunit beta-4	110	3	10.3	38284	5.6	340	0.00882353	0.000211301	40.1294
1129	IPI00215952	ENTPD5	Ectonucleoside triphosphate diphosphohydrolase 5	110	2	9.8	47886	5.92	428	0.0046729	0.000111904	21.2523
1130	IPI00442121	ALAD	Isoform 2 of Delta-aminolevulinic acid dehydratase	110	2	8.1	39579	7.59	359	0.00557103	0.000133412	25.337
1131	IPI00941561	HLA-B	MHC class I antigen (Fragment)	109	2	15.5	21117	5.34	181	0.0110497	0.000264612	50.2541
1132	IPI00019346	RAP2A	Ras-related protein Rap-2a	109	2	20.8	20830	4.73	183	0.010929	0.00026172	49.7049
1133	IPI00925920	ARPC2	Putative uncharacterized protein ARPC2	109	2	13.2	10153	5.04	91	0.021978	0.000526317	99.956
1134	IPI00021715	COL4A5	Isoform 1 of Collagen alpha-5(IV) chain	109	2	2.6	162083	7.71	1685	0.00118694	2.84242e-05	5.39822
1135	IPI00026241	BST2	Bone marrow stromal antigen 2	108	3	13.9	20041	5.43	180	0.0166667	0.000399124	75.8
1136	IPI00033130	SAE1	SUMO-activating enzyme subunit 1	108	2	5.8	38882	5.17	346	0.00578035	0.000138424	26.289
1137	IPI00012555	FCN1	Ficolin-1	108	2	16.9	35512	6.39	326	0.00613497	0.000146917	27.9018
1138	IPI00005511	PHF5A	PHD finger-like domain-containing protein 5A	107	2	11.8	13138	8.78	110	0.0181818	0.000435408	82.6909
1139	IPI00300341	TCEB1	Transcription elongation factor B polypeptide 1	107	2	30.4	12636	4.74	112	0.0178571	0.000427633	81.2143
1140	IPI00478410	ATP5C1	Isoform Liver of ATP synthase subunit gamma, mitochondrial	107	3	14.8	33032	9.23	298	0.0100671	0.000241081	45.7852
1141	IPI00301364	SKP1	Isoform 1 of S-phase kinase-associated protein 1	107	2	7.4	18817	4.4	163	0.0122699	0.000293833	55.8037
1142	IPI00301994	FAHD2B	Fumarylacetoacetate hydrolase domain-containing protein 2B	107	3	19.1	34933	7.64	314	0.00955414	0.000228797	43.4522
1143	IPI00399089	MESDC2	LDLR chaperone MESD	107	3	9.8	26231	7.6	234	0.0128205	0.000307018	58.3077
1144	IPI00221209	STX2	Isoform 1 of Syntaxin-2	106	2	4.9	33430	5.66	287	0.00696864	0.000166881	31.6934
1145	IPI00385252	IGKV3	kappa chain V-III region GOL	106	3	31.2	11937	9.34	109	0.0275229	0.000659103	125.174
1146	IPI00019599	UBE2V1	Isoform 1 of Ubiquitin-conjugating enzyme E2 variant 1	106	2	9.5	26065	8.56	221	0.00904977	0.000216719	41.1584
1147	IPI00294004	PROS1	Vitamin K-dependent protein S	105	1	2.2	77127	5.48	676	0.00147929	3.54252e-05	6.72781
1148	IPI00016077	GBAS	Protein NipSnap homolog 2	105	3	15	33949	9.42	286	0.0104895	0.000251197	47.7063
1149	IPI00019376	SEPT11	Isoform 2 of Septin-11	104	3	9.8	51076	6.54	439	0.00683371	0.00016365	31.0797
1150	IPI00025974	CHMP4B	Charged multivesicular body protein 4b	104	2	18.3	24935	4.76	224	0.00892857	0.000213816	40.6071
1151	IPI00022974	PIP	Prolactin-inducible protein	104	2	23.3	16847	8.26	146	0.0136986	0.000328047	62.3014
1152	IPI00020042	PSMC4	Isoform 1 of 26S protease regulatory subunit 6B	104	2	9.1	47451	5.09	418	0.00478469	0.000114581	21.7608
1153	IPI00019971	STXBP2	Syntaxin-binding protein 2	104	1	2.6	68113	6.28	604	0.00165563	3.96481e-05	7.5298
1154	IPI00003949	UBE2N	Ubiquitin-conjugating enzyme E2 N	104	3	41.4	17184	6.13	152	0.0197368	0.000472647	89.7632
1155	IPI00301936	ELAVL1	ELAV-like protein 1	104	2	3.1	39200	9.5	353	0.00566572	0.000135679	25.7677
1156	IPI00304693	AGFG1	Isoform 2 of Arf-GAP domain and FG repeats-containing protein 1	104	3	8	54434	9.05	522	0.00574713	0.000137629	26.1379
1157	IPI00219678	EIF2S1	Eukaryotic translation initiation factor 2 subunit 1	103	2	3.8	36374	5.02	315	0.00634921	0.000152047	28.8762
1158	IPI00028908	NID2	Isoform 1 of Nidogen-2	103	2	1.2	153952	5.09	1375	0.00145455	3.48326e-05	6.61527
1159	IPI00026105	SCP2	Isoform SCPx of Non-specific lipid-transfer protein	103	2	3.5	59640	6.44	547	0.00365631	8.75591e-05	16.6289
1160	IPI00411705	SPRYD7	Isoform 1 of Chronic lymphocytic leukemia deletion region gene 6 protein	103	3	24	22108	6.22	196	0.0153061	0.000366542	69.6122
1161	IPI00219156	RPL30	60S ribosomal protein L30	103	2	13.9	12947	9.65	115	0.0173913	0.000416477	79.0957
1162	IPI00025366	CS	Citrate synthase, mitochondrial	103	2	2.6	51908	8.45	466	0.00429185	0.000102779	19.5193
1163	IPI00003377	SRSF7	Isoform 1 of Splicing factor, arginine/serine-rich 7	102	2	5.9	27578	11.83	238	0.00840336	0.000201239	38.2185
1164	IPI00000005	NRAS	GTPase NRas	102	2	19	21501	5.01	189	0.010582	0.000253412	48.127
1165	IPI00555610	AHNAK	Putative uncharacterized protein AHNAK	102	3	1.3	312507	6.26	2960	0.00101351	2.4271e-05	4.60946
1166	IPI00328113	FBN1	Fibrillin-1	101	3	1.6	332667	4.81	2871	0.00104493	2.50234e-05	4.75235
1167	IPI00016613	CSNK2A1	CSNK2A1 protein	101	3	7.8	46050	7.76	397	0.00755668	0.000180963	34.3678
1168	IPI00102897	RABL3	Rab-like protein 3	101	1	8.5	26578	6.6	236	0.00423729	0.000101472	19.2712
1169	IPI00056386	LOH12CR1	Isoform 1 of Loss of heterozygosity 12 chromosomal region 1 protein	101	3	12.8	22322	5.97	196	0.0153061	0.000366542	69.6122
1170	IPI00016915	IGFBP7	Insulin-like growth factor-binding protein 7	101	2	7.8	30138	8.25	282	0.0070922	0.00016984	32.2553
1171	IPI00008711	WFS1	Wolframin	101	3	2.4	101381	8.34	890	0.00337079	8.07217e-05	15.3303
1172	IPI00434484	ABLIM2	Isoform 1 of Actin-binding LIM protein 2	101	2	3.8	69479	8.29	611	0.00327332	7.83876e-05	14.8871
1173	IPI00157556	NPNT	Homo sapiens nephronectin (NPNT), mRNA	100	3	5	60735	8.95	536	0.00559701	0.000134034	25.4552
1174	IPI00177428	CHCHD4	Isoform 2 of Mitochondrial intermembrane space import and assembly protein 40	100	2	25.8	17716	4.32	155	0.0129032	0.000308999	58.6839
1175	IPI00748819	NPNT	Homo sapiens nephronectin (NPNT), mRNA	100	3	4.5	66191	8.9	582	0.00515464	0.00012344	23.4433
1176	IPI00043598	IKBIP	Isoform 4 of Inhibitor of nuclear factor kappa-B kinase-interacting protein	100	1	4.8	43228	4.86	377	0.00265252	6.3521e-05	12.0637
1177	IPI00395559	WASH1	Actin nucleation promoting factor (Fragment)	100	1	4.1	43853	5.45	410	0.00243902	5.84084e-05	11.0927
1178	IPI00554648	KRT8	Keratin, type II cytoskeletal 8	100	3	10.8	53671	5.52	483	0.00621118	0.000148742	28.2484
1179	IPI00257882	PEPD	Xaa-Pro dipeptidase	100	2	5.7	55311	5.64	493	0.0040568	9.71498e-05	18.4503
1180	IPI00029557	GRPEL1	GrpE protein homolog 1, mitochondrial	100	2	7.4	24492	8.24	217	0.00921659	0.000220714	41.9171
1181	IPI00013219	ILK	Integrin-linked protein kinase	99	2	6.4	51899	8.3	452	0.00442478	0.000105962	20.1239
1182	IPI00029046	MLEC	Malectin	99	2	12.3	32385	5.27	292	0.00684932	0.000164023	31.1507
1183	IPI00848229	ELTD1	EGF, latrophilin and seven transmembrane domain-containing protein 1	99	2	3.9	79642	7.81	690	0.00289855	6.94128e-05	13.1826
1184	IPI00847646	TNKS1BP1	Isoform 2 of 182 kDa tankyrase-1-binding protein	99	2	4.8	83140	4.49	778	0.00257069	6.15615e-05	11.6915
1185	IPI00552689	VIM	Vimentin	99	4	19.7	20138	4.84	173	0.0231214	0.000553698	105.156
1186	IPI00032875	ETFDH	Electron transfer flavoprotein-ubiquinone oxidoreductase, mitochondrial	99	2	3.4	69262	7.31	617	0.00324149	7.76254e-05	14.7423
1187	IPI00007047	S100A8	Protein S100-A8	99	2	11.8	10885	6.51	93	0.0215054	0.000514998	97.8065
1188	IPI00062298	C1orf151	UPF0327 protein C1orf151	99	2	21.8	8916	8.68	78	0.025641	0.000614037	116.615
1189	IPI00007084	SLC25A13	Calcium-binding mitochondrial carrier protein Aralar2	98	2	6.2	74528	8.79	675	0.00296296	7.09553e-05	13.4756
1190	IPI00017292	CTNNB1	Isoform 1 of Catenin beta-1	98	3	4.1	86069	5.53	781	0.00384123	9.19875e-05	17.4699
1191	IPI00375370	SEC13	Protein SEC13 homolog	98	1	5.2	36347	5.31	325	0.00307692	7.36844e-05	13.9938
1192	IPI00218733	SOD1	Superoxide dismutase [Cu-Zn]	98	2	24.7	16154	5.7	154	0.012987	0.000311006	59.0649
1193	IPI00216682	CNN3	Calponin-3	98	2	10	36562	5.69	329	0.00607903	0.000145577	27.6474
1194	IPI00744115	PCCA	propionyl-Coenzyme A carboxylase, alpha polypeptide isoform a precursor	97	2	3.3	80635	7.24	728	0.00274725	6.57896e-05	12.4945
1195	IPI00893443	EMILIN1	EMILIN1 protein	97	2	4.3	36077	4.77	347	0.00576369	0.000138025	26.2133
1196	IPI00021766	RTN4	Isoform 1 of Reticulon-4	97	3	2.4	130250	4.43	1192	0.00251678	6.02704e-05	11.4463
1197	IPI00816626	PLXNB2	PLXNB2 protein	97	1	4.8	57096	6.13	522	0.00191571	4.58763e-05	8.71264
1198	IPI00002495	EPN1	Isoform 1 of Epsin-1	97	1	4.2	57596	4.77	551	0.00181488	4.34617e-05	8.25408
1199	IPI00025874	RPN1	Dolichyl-diphosphooligosaccharide--protein glycosyltransferase subunit 1 precursor	97	3	4.6	72847	5.87	646	0.00464396	0.000111211	21.1207
1200	IPI00299024	BASP1	Isoform 1 of Brain acid soluble protein 1	97	3	23.3	22680	4.64	227	0.0132159	0.000316486	60.1057
1201	IPI00096066	SUCLG2	Succinyl-CoA ligase [GDP-forming] subunit beta, mitochondrial	97	2	6.9	46824	6.15	432	0.00462963	0.000110868	21.0556
1202	IPI00026328	TXNDC12	Thioredoxin domain-containing protein 12	97	2	15.1	19365	5.24	172	0.0116279	0.000278458	52.8837
1203	IPI00003479	MAPK1	Mitogen-activated protein kinase 1	97	3	17.2	41762	6.5	360	0.00833333	0.000199562	37.9
1204	IPI00000075	TGFB1	Transforming growth factor beta-1	97	2	4.9	44997	8.83	390	0.00512821	0.000122807	23.3231
1205	IPI00010201	PSMD8	proteasome 26S non-ATPase subunit 8	97	2	13.1	39872	9.73	350	0.00571429	0.000136842	25.9886
1206	IPI00908506	DDX3Y	ATP-dependent RNA helicase DDX3Y	97	2	4.2	44985	6.43	407	0.004914	0.000117678	22.3489
1207	IPI00005160	ARPC1B	Actin-related protein 2/3 complex subunit 1B	97	3	4.8	41722	8.69	372	0.00806452	0.000193124	36.6774
1208	IPI00021264	CNN1	Calponin-1	97	2	8.1	33321	9.14	297	0.00673401	0.000161262	30.6263
1209	IPI00031107	HSDL2	Isoform 2 of Hydroxysteroid dehydrogenase-like protein 2	96	1	5.2	37467	5.83	345	0.00289855	6.94128e-05	13.1826
1210	IPI00220281	GNAO1	Isoform Alpha-1 of Guanine nucleotide-binding protein G(o) subunit alpha	96	2	4.2	40595	5.34	354	0.00564972	0.000135296	25.6949
1211	IPI00299193	SYNJ2BP	Synaptojanin-2-binding protein	96	2	9.7	15918	5.87	145	0.0137931	0.000330309	62.731
1212	IPI00399007	IGHG2	Putative uncharacterized protein DKFZp686I04196 (Fragment)	96	2	5.3	46716	7.63	417	0.00479616	0.000114856	21.8129
1213	IPI00299402	PC	Pyruvate carboxylase, mitochondrial	96	1	1.9	130293	6.37	1178	0.000848896	2.03289e-05	3.86078
1214	IPI00746777	ADH5	ADH5 Alcohol dehydrogenase class-3	96	2	12.3	40554	7.45	374	0.00534759	0.000128061	24.3209
1215	IPI00783271	LRPPRC	Leucine-rich PPR motif-containing protein, mitochondrial	95	2	1.9	159003	5.81	1394	0.00143472	3.43579e-05	6.52511
1216	IPI00374970	SEPT10	Isoform 1 of Septin-10	95	1	3.1	53016	6.35	454	0.00220264	5.27476e-05	10.0176
1217	IPI00017184	EHD1	EH domain-containing protein 1	95	3	5.2	60646	6.35	534	0.00561798	0.000134536	25.5506
1218	IPI00293464	DDB1	DNA damage-binding protein 1	95	1	2.6	128142	5.14	1140	0.000877193	2.10065e-05	3.98947
1219	IPI00021109	HAO2	Hydroxyacid oxidase 2	95	2	5.7	39384	7.57	351	0.00569801	0.000136453	25.9145
1220	IPI00009028	CLEC3B	Tetranectin	95	1	10.4	22951	5.52	202	0.0049505	0.000118552	22.5149
1221	IPI00651653	DDX17	Isoform 3 of Probable ATP-dependent RNA helicase DDX17	95	2	4.1	73138	8.88	652	0.00306748	7.34584e-05	13.9509
1222	IPI00297084	DDOST	Dolichyl-diphosphooligosaccharide--protein glycosyltransferase 48 kDa subunit	94	2	7.9	50940	6.09	456	0.00438596	0.000105033	19.9474
1223	IPI00030877	SEP15	15 kDa selenoprotein isoform 1 precursor	94	2	15.2	18546	4.96	165	0.0121212	0.000290272	55.1273
1224	IPI00007247	PCCB	Propionyl-CoA carboxylase beta chain, mitochondrial	94	1	3	58806	7.56	539	0.00185529	4.44294e-05	8.43785
1225	IPI00002375	TMOD1	Tropomodulin-1	94	2	8.6	40658	5.03	359	0.00557103	0.000133412	25.337
1226	IPI00216457	HIST2	H2AA3;HIST2H2AA4 Histone H2A type 2-A	94	3	36.9	14087	10.9	130	0.0230769	0.000552633	104.954
1227	IPI00292009	PALLD	Isoform 2 of Palladin	93	2	1.2	123198	6.47	1106	0.00180832	4.33046e-05	8.22423
1228	IPI00455153	NFU1	NFU1 iron-sulfur cluster scaffold homolog, mitochondrial	93	2	3.9	28615	4.97	254	0.00787402	0.000188562	35.811
1229	IPI00014850	PEA15	Astrocytic phosphoprotein PEA-15	93	1	10.8	15088	4.93	130	0.00769231	0.000184211	34.9846
1230	IPI00647650	EIF3H	Eukaryotic translation initiation factor 3, subunit 3 gamma, 40kDa, isoform CRA_b	93	2	11.2	41726	6.84	366	0.00546448	0.00013086	24.8525
1231	IPI00296099	THBS1	Thrombospondin-1	93	3	1.9	133291	4.71	1170	0.0025641	6.14037e-05	11.6615
1232	IPI00646277	NIT1	26 kDa protein	93	2	4.1	26976	6.09	243	0.00823045	0.000197098	37.4321
1233	IPI00373869	C17orf49	hypothetical protein LOC124944 isoform 1	93	1	7.3	20062	5.46	192	0.00520833	0.000124726	23.6875
1234	IPI00010290	FABP1	FABP1 protein (Fragment)	93	2	26.9	15140	9.52	134	0.0149254	0.000357424	67.8806
1235	IPI00145260	IBA57	Putative transferase C1orf69, mitochondrial	93	2	9.3	38473	9.88	356	0.00561798	0.000134536	25.5506
1236	IPI00418234	MECP2	Isoform A of Methyl-CpG-binding protein 2	93	2	4.3	52580	9.95	486	0.00411523	9.85491e-05	18.716
1237	IPI00018671	DUSP3	Dual specificity protein phosphatase 3	93	2	7.6	20693	7.66	185	0.0108108	0.000258891	49.1676
1238	IPI00013788	HTATSF1	HIV Tat-specific factor 1	92	2	2.3	86371	4.29	755	0.00264901	6.34369e-05	12.0477
1239	IPI00921080	ITGA6	Isoform 7 of Integrin alpha-6	92	2	3.2	107537	7.73	954	0.00209644	5.02042e-05	9.53459
1240	IPI00172580	NUP54	Nucleoporin 54kDa variant (Fragment)	92	2	7.3	55643	6.53	327	0.00611621	0.000146467	27.8165
1241	IPI00010133	CORO1A	Coronin-1A	92	2	3.5	51678	6.25	461	0.00433839	0.000103893	19.731
1242	IPI00006443	CRYL1	Isoform 1 of Lambda-crystallin homolog	92	3	7.2	35909	5.81	319	0.00940439	0.000225211	42.7712
1243	IPI00031397	ACSL3	Long-chain-fatty-acid--CoA ligase 3	92	2	4.7	81338	8.65	720	0.00277778	6.65206e-05	12.6333
1244	IPI00015130	GAS2	Growth arrest-specific protein 2	92	2	6.4	35550	8.76	313	0.00638978	0.000153019	29.0607
1245	IPI00002320	FLRT3	Leucine-rich repeat transmembrane protein FLRT3	91	2	3.9	73642	7.55	649	0.00308166	7.37979e-05	14.0154
1246	IPI00465152	SP1	Transcription factor Sp1	91	2	3.6	81271	6.94	785	0.00254777	6.10125e-05	11.5873
1247	IPI00927161	CACNA2D1	CACNA2D1 Protein	91	1	6.4	32667	5.22	280	0.00357143	8.55265e-05	16.2429
1248	IPI00023542	TMED9	Transmembrane emp24 domain-containing protein 9	91	2	4.7	27374	7.82	235	0.00851064	0.000203808	38.7064
1249	IPI00328243	PLD3	Phospholipase D3	91	3	7.8	55127	6.02	490	0.00612245	0.000146617	27.8449
1250	IPI00014424	EEF1A2	Elongation factor 1-alpha 2	91	3	4.1	50780	9.11	463	0.00647948	0.000155167	29.4687
1251	IPI00329301	NDUFA11	Isoform 1 of NADH dehydrogenase [ubiquinone] 1 alpha subcomplex subunit 11	91	1	13.5	15071	8.94	141	0.0070922	0.00016984	32.2553
1252	IPI00009032	SSB	Lupus La protein	90	2	2.7	46979	6.68	408	0.00490196	0.000117389	22.2941
1253	IPI00007280	ARPC5	Isoform 2 of Actin-related protein 2/3 complex subunit 5	90	2	7.8	16677	5.71	154	0.012987	0.000311006	59.0649
1254	IPI00006608	APP	Isoform APP770 of Amyloid beta A4 protein (Fragment)	90	2	1.6	87914	4.73	770	0.0025974	6.22011e-05	11.813
1255	IPI00013976	LAMB1	Laminin subunit beta-1	90	2	2.2	205178	4.84	1786	0.00111982	2.68168e-05	5.09295
1256	IPI00292953	RAI14	Isoform 2 of Ankycorbin	90	1	1.3	110982	5.79	983	0.00101729	2.43616e-05	4.62665
1257	IPI00926352	AASS	Putative uncharacterized protein AASS	90	1	2.6	81728	6.22	732	0.00136612	3.27151e-05	6.21311
1258	IPI00029997	PGLS	6-phosphogluconolactonase	90	2	10.1	27815	5.7	258	0.00775194	0.000185639	35.2558
1259	IPI00016568	AK4	AK3L1 Adenylate kinase isoenzyme 4, mitochondrial	90	2	10.3	25366	8.47	223	0.00896861	0.000214775	40.7892
1260	IPI00010270	RAC2	Ras-related C3 botulinum toxin substrate 2	90	2	5.2	21814	7.52	192	0.0104167	0.000249452	47.375
1261	IPI00216048	PITPNA	Phosphatidylinositol transfer protein alpha isoform	89	2	8.5	32014	6.11	270	0.00740741	0.000177388	33.6889
1262	IPI00034159	ATP6V0D1	V-type proton ATPase subunit d 1	89	2	11.4	40759	4.89	351	0.00569801	0.000136453	25.9145
1263	IPI00026299	GYPC	Isoform Glycophorin-C of Glycophorin-C	89	1	20.3	13802	4.69	128	0.0078125	0.000187089	35.5312
1264	IPI00293074	SLC44A2	Isoform 2 of Choline transporter-like protein 2	89	2	5.9	82003	8.51	709	0.00282087	6.75527e-05	12.8293
1265	IPI00003833	MTCH2	Mitochondrial carrier homolog 2	89	2	4.6	33936	8.25	303	0.00660066	0.000158069	30.0198
1266	IPI00003817	ARHGDIB	Rho GDP-dissociation inhibitor 2	89	2	8.5	23031	5.1	201	0.00995025	0.000238283	45.2537
1267	IPI00018364	RAP2B	Ras-related protein Rap-2b	89	2	20.8	20719	4.73	183	0.010929	0.00026172	49.7049
1268	IPI00334627	ANXA2P2	Putative annexin A2-like protein	89	2	6.2	38806	6.49	339	0.00589971	0.000141283	26.8319
1269	IPI00879148		18 kDa protein	89	1	8.3	18534	7.79	168	0.00595238	0.000142544	27.0714
1270	IPI00103525	PSPC1	Isoform 1 of Paraspeckle component 1	89	2	5.4	58820	6.26	523	0.00382409	9.15771e-05	17.392
1271	IPI00909218	C22orf28	cDNA FLJ57752	89	2	6.9	19309	5.34	175	0.0114286	0.000273685	51.9771
1272	IPI00293303	LGMN	Legumain	89	2	3.9	49779	6.07	433	0.00461894	0.000110612	21.0069
1273	IPI00259102	EPDR1	Isoform 1 of Mammalian ependymin-related protein 1	89	2	4.9	25877	6.32	224	0.00892857	0.000213816	40.6071
1274	IPI00004550	KRT24	Keratin, type I cytoskeletal 24	89	4	6.1	55567	4.89	525	0.00761905	0.000182457	34.6514
1275	IPI00221091	RPS15A	40S ribosomal protein S15a	89	1	15.4	14944	10.14	130	0.00769231	0.000184211	34.9846
1276	IPI00334282	FAM3C	Protein FAM3C	88	1	7	24950	8.52	227	0.00440529	0.000105495	20.0352
1277	IPI00640417	HP1BP3	Heterochromatin protein 1, binding protein 3	88	1	5.4	31566	9.52	278	0.00359712	8.61418e-05	16.3597
1278	IPI00179589	LUZP6	leucine zipper protein 6	88	1	13.1	14508	5.92	130	0.00769231	0.000184211	34.9846
1279	IPI00952890	LMO7	LIM domain only 7 isoform 2	88	2	2	158619	6.02	1385	0.00144404	3.45811e-05	6.56751
1280	IPI00216008	G6PD	Isoform Long of Glucose-6-phosphate 1-dehydrogenase	88	1	2.9	64299	6.43	561	0.00178253	4.2687e-05	8.10695
1281	IPI00013468	BUB3	Isoform 1 of Mitotic checkpoint protein BUB3	88	1	5.8	37587	6.36	328	0.00304878	7.30104e-05	13.8659
1282	IPI00299000	PA2G4	Proliferation-associated protein 2G4	88	1	4.6	44101	6.13	394	0.00253807	6.07803e-05	11.5431
1283	IPI00024705	GIPC1	PDZ domain-containing protein GIPC1	88	2	9.3	36141	5.9	333	0.00600601	0.000143828	27.3153
1284	IPI00925899	RFTN1	Putative uncharacterized protein RFTN1	88	2	24.8	13530	9.2	117	0.017094	0.000409358	77.7436
1285	IPI00915869	MDH1	Malate dehydrogenase	88	2	17.6	23195	6.9	210	0.00952381	0.000228071	43.3143
1286	IPI00005740	COX4NB	Neighbor of COX4	88	2	4.3	24214	5.92	210	0.00952381	0.000228071	43.3143
1287	IPI00472058	NDUFB11	Neuronal protein	87	2	14.6	17988	5.37	158	0.0126582	0.000303132	57.5696
1288	IPI00439435	TINAGL1	Isoform 2 of Tubulointerstitial nephritis antigen-like	87	1	10.2	31395	7.59	284	0.00352113	8.43219e-05	16.0141
1289	IPI00386122	MOBKL3	Isoform 1 of Mps one binder kinase activator-like 3	87	2	16	26529	5.5	225	0.00888889	0.000212866	40.4267
1290	IPI00017297	MATR3	Matrin-3	87	2	2.5	95078	5.87	847	0.00236128	5.65465e-05	10.7391
1291	IPI00000875	EEF1G	Elongation factor 1-gamma	86	1	2.7	56456	7.6	487	0.00205339	4.91734e-05	9.33881
1292	IPI00909711	VCL	Vinculin	86	1	8.3	36454	6.06	327	0.0030581	7.32337e-05	13.9083
1293	IPI00013678	MTX1	Isoform 1 of Metaxin-1	86	2	3	51673	9.8	466	0.00429185	0.000102779	19.5193
1294	IPI00187143	RAB4B	Isoform 2 of Ras-related protein Rab-4B	86	2	8.5	27774	5.98	248	0.00806452	0.000193124	36.6774
1295	IPI00376798	RPL11	Isoform 1 of 60S ribosomal protein L11	86	2	7.9	20468	9.64	178	0.011236	0.000269072	51.1011
1296	IPI00176698		12 kDa protein	86	1	13.3	12129	9.52	105	0.00952381	0.000228071	43.3143
1297	IPI00306604	ITGA5	Integrin alpha-5	86	1	1.7	115605	5.5	1049	0.000953289	2.28288e-05	4.33556
1298	IPI00001592	GPNMB	Isoform 2 of Transmembrane glycoprotein NMB	86	2	3.2	63345	6.17	560	0.00357143	8.55265e-05	16.2429
1299	IPI00219291	ATP5J2	Putative uncharacterized protein ATP5J2	86	1	13.3	11414	9.87	98	0.0102041	0.000244361	46.4082
1300	IPI00412499	RABEP2	Isoform 1 of Rab GTPase-binding effector protein 2	86	2	5.1	63960	4.76	569	0.00351494	8.41737e-05	15.9859
1301	IPI00003799	HEBP2	Isoform 2 of Heme-binding protein 2	86	1	7.1	20846	4.75	184	0.00543478	0.000130149	24.7174
1302	IPI00291412	PPM1F	Protein phosphatase 1F	86	2	5.7	49971	4.99	454	0.00440529	0.000105495	20.0352
1303	IPI00903103	CAPZB	Capping protein (Actin filament) muscle Z-line, beta	86	1	10.7	13815	5.15	121	0.00826446	0.000197913	37.5868
1304	IPI00219617	PRPS2	Isoform 1 of Ribose-phosphate pyrophosphokinase 2	86	1	4.7	35146	6.15	318	0.00314465	7.53064e-05	14.3019
1305	IPI00003217	PSMB7	Proteasome subunit beta type-7	86	1	7.2	30288	7.57	277	0.00361011	8.64528e-05	16.4188
1306	IPI00639998	GNB1	Guanine nucleotide binding protein (G protein), beta polypeptide 1	86	2	20.4	16681	9.27	147	0.0136054	0.000325815	61.8776
1307	IPI00025057	ADAR	Isoform 2 of Double-stranded RNA-specific adenosine deaminase	86	1	1.3	134289	8.71	1200	0.000833333	1.99562e-05	3.79
1308	IPI00023020	SEMG1	Isoform 1 of Semenogelin-1	85	1	3	52157	9.3	462	0.0021645	5.18343e-05	9.84416
1309	IPI00018901	GGT1	Isoform 1 of Gamma-glutamyltranspeptidase 1	85	1	3.2	61714	6.65	569	0.00175747	4.20869e-05	7.99297
1310	IPI00893587	HADHB	Putative uncharacterized protein HADHB	85	1	10.7	16233	10.08	150	0.00666667	0.000159649	30.32
1311	IPI00556655	LAMP1	LAMP1 protein variant (Fragment)	85	2	2.3	42657	8.17	392	0.00510204	0.000122181	23.2041
1312	IPI00012503	PSAP	Isoform Sap-mu-0 of Proactivator polypeptide	85	3	7.3	59899	5.06	524	0.00572519	0.000137104	26.0382
1313	IPI00745906	SUOX	Sulfite oxidase, mitochondrial	85	1	2.8	60759	5.72	545	0.00183486	4.39402e-05	8.34495
1314	IPI00925253	ATIC	Putative uncharacterized protein ATIC	85	1	20.2	8629	6.71	84	0.0119048	0.000285088	54.1429
1315	IPI00644766	TOR1AIP1	Torsin A interacting protein 1	85	2	8.8	47720	6.2	419	0.00477327	0.000114308	21.7088
1316	IPI00012772	RPL8	60S ribosomal protein L8	85	1	7.8	28235	11.03	257	0.00389105	9.31806e-05	17.6965
1317	IPI00641181	MARCKSL1	MARCKS-related protein	84	1	7.7	19574	4.68	195	0.00512821	0.000122807	23.3231
1318	IPI00030304	RAB6C	Ras-related protein Rab-6C	84	1	8.7	28565	7.57	254	0.00393701	9.42812e-05	17.9055
1319	IPI00796708	COL6A2	Putative uncharacterized protein COL6A2	84	2	8.4	25827	4.88	250	0.008	0.000191579	36.384
1320	IPI00241886	DDN	Dendrin	84	3	4.2	76406	10.18	711	0.00421941	0.000101044	19.1899
1321	IPI00478003	A2M	Alpha-2-macroglobulin	84	2	2.2	164614	6	1474	0.00135685	3.24931e-05	6.17096
1322	IPI00550364	PGM2	Phosphoglucomutase-2	84	2	4.2	68754	6.28	612	0.00326797	7.82596e-05	14.8627
1323	IPI00019353	AGK	Isoform 1 of Acylglycerol kinase, mitochondrial	84	1	5.9	47564	8.31	422	0.00236967	5.67475e-05	10.7773
1324	IPI00413611	TOP1	DNA topoisomerase 1	84	2	3.3	91125	9.33	765	0.00261438	6.26076e-05	11.8902
1325	IPI00073713	MSI2	Isoform 1 of RNA-binding protein Musashi homolog 2	84	2	9.8	35345	8.62	328	0.00609756	0.000146021	27.7317
1326	IPI00910786	AIFM1	programmed cell death 8 isoform 5	84	2	8	35590	9.79	324	0.00617284	0.000147824	28.0741
1327	IPI00411426	VPS26A	Vacuolar protein sorting-associated protein 26A	83	2	5.5	38260	6.13	327	0.00611621	0.000146467	27.8165
1328	IPI00513870	HSPG2	Heparan sulfate proteoglycan 2	83	1	8.4	20520	4.2	190	0.00526316	0.000126039	23.9368
1329	IPI00072377	SET	Isoform 1 of Protein SET	83	2	8.3	33469	4.23	290	0.00689655	0.000165155	31.3655
1330	IPI00000155	GLYR1	Isoform 1 of Putative oxidoreductase GLYR1	83	2	6	61088	9.27	553	0.00361664	8.66091e-05	16.4485
1331	IPI00026546	PAFAH1B2	Platelet-activating factor acetylhydrolase IB subunit beta	83	2	19.2	25724	5.57	229	0.00873362	0.000209148	39.7205
1332	IPI00170924	HINT3	Histidine triad nucleotide-binding protein 3	83	2	8.2	20804	6.12	182	0.010989	0.000263159	49.978
1333	IPI00000477	ARPC2	PNAS-139	83	1	9.5	22952	5.83	200	0.005	0.000119737	22.74
1334	IPI00927825	FLNA	Putative uncharacterized protein FLNA	82	2	2.9	65810	9.2	591	0.00338409	8.10404e-05	15.3909
1335	IPI00790197	ACTL6A	8 kDa protein	82	2	13.9	7975	10.25	72	0.0277778	0.000665206	126.333
1336	IPI00031697	TMEM109	Transmembrane protein 109	82	2	4.9	26194	10.48	243	0.00823045	0.000197098	37.4321
1337	IPI00013179	PTGDS	Prostaglandin-H2 D-isomerase	82	2	24.2	21243	7.66	190	0.0105263	0.000252078	47.8737
1338	IPI00011635	BCL2L13	Isoform 2 of Bcl-2-like protein 13	82	1	3.5	52805	4.41	485	0.00206186	4.93761e-05	9.37732
1339	IPI00021298	KRT20	Keratin, type I cytoskeletal 20	82	3	4.2	48514	5.52	424	0.00707547	0.000169439	32.1792
1340	IPI00018352	UCHL1	Ubiquitin carboxyl-terminal hydrolase isozyme L1	82	2	12.1	25151	5.33	223	0.00896861	0.000214775	40.7892
1341	IPI00219306	MAGOH	Protein mago nashi homolog	82	2	7.5	17210	5.74	146	0.0136986	0.000328047	62.3014
1342	IPI00007819	TRAPPC2L	Isoform 1 of Trafficking protein particle complex subunit 2-like protein	82	2	9.3	16306	6.28	140	0.0142857	0.000342106	64.9714
1343	IPI00019733	RAE1	mRNA export factor	82	1	4.1	41569	7.96	368	0.00271739	6.50745e-05	12.3587
1344	IPI00413641	AKR1B1	Aldose reductase	82	2	2.5	36230	6.51	316	0.00632911	0.000151566	28.7848
1345	IPI00152692	DTD1	D-tyrosyl-tRNA(Tyr) deacylase 1	82	2	14.8	23580	8.35	209	0.00956938	0.000229162	43.5215
1346	IPI00013495	ABCF1	Isoform 2 of ATP-binding cassette sub-family F member 1	82	1	1.9	92080	7.55	807	0.00123916	2.96746e-05	5.63569
1347	IPI00011253	RPS3	40S ribosomal protein S3	82	2	5.3	26842	9.68	243	0.00823045	0.000197098	37.4321
1348	IPI00030131	TMPO	Isoform Beta of Lamina-associated polypeptide 2, isoforms beta/gamma	81	2	8.6	50696	9.39	454	0.00440529	0.000105495	20.0352
1349	IPI00030362	PLP2	Proteolipid protein 2	81	2	18.4	17022	6.79	152	0.0131579	0.000315098	59.8421
1350	IPI00305551	GNA11	Guanine nucleotide-binding protein subunit alpha-11	81	2	9.7	42382	5.51	359	0.00557103	0.000133412	25.337
1351	IPI00216127	PLSCR3	Phospholipid scramblase 3	81	1	6.4	32383	6.22	295	0.00338983	8.11777e-05	15.4169
1352	IPI00514575	UTRN	Utrophin	81	2	9.8	17359	9.2	153	0.0130719	0.000313038	59.451
1353	IPI00024291	BAD	Bcl2 antagonist of cell death	81	2	9.5	18381	6.6	168	0.0119048	0.000285088	54.1429
1354	IPI00183526	NCL	NCL protein	80	1	4.6	50977	4.95	482	0.00207469	4.96835e-05	9.43568
1355	IPI00010790	BGN	Biglycan	80	2	3	42027	7.16	368	0.00543478	0.000130149	24.7174
1356	IPI00619951	TPD52	tumor protein D52 isoform 2	80	2	21.7	22464	5.3	207	0.00966184	0.000231376	43.942
1357	IPI00027547	DCD	Dermcidin	80	2	10	11391	6.08	110	0.0181818	0.000435408	82.6909
1358	IPI00218895	POLR2G	DNA-directed RNA polymerase II subunit RPB7	80	1	7.6	19453	5.33	172	0.00581395	0.000139229	26.4419
1359	IPI00076042	HSPD1	Short heat shock protein 60 Hsp60s2	80	1	10.9	27136	4.62	258	0.00387597	9.28195e-05	17.6279
1360	IPI00792394	LAMB2	33 kDa protein	80	1	5.2	33125	7.06	287	0.00348432	8.34405e-05	15.8467
1361	IPI00029561	NDUFA10	NADH dehydrogenase [ubiquinone] 1 alpha subcomplex subunit 10, mitochondrial	80	2	3.4	41067	8.67	355	0.0056338	0.000134915	25.6225
1362	IPI00607799	BDH2	Isoform 1 of 3-hydroxybutyrate dehydrogenase type 2	80	2	13.5	27049	7.56	245	0.00816327	0.000195489	37.1265
1363	IPI00030887	TYRO3	Tyrosine-protein kinase receptor TYRO3	79	1	3	97927	5.47	890	0.0011236	2.69072e-05	5.11011
1364	IPI00181753	GRN	Homo sapiens clone 24720 epithelin 1 and 2 mRNA	79	1	3.6	47067	6.89	413	0.00242131	5.79841e-05	11.0121
1365	IPI00003870	CLPP	Putative ATP-dependent Clp protease proteolytic subunit, mitochondrial	79	1	5.4	30446	8.26	277	0.00361011	8.64528e-05	16.4188
1366	IPI00412642	KLC1	Isoform G of Kinesin light chain 1	79	1	2.7	64793	5.94	564	0.00177305	4.246e-05	8.06383
1367	IPI00335385	DCPS	Scavenger mRNA-decapping enzyme DcpS	79	1	5.6	38756	5.93	337	0.00296736	7.10606e-05	13.4955
1368	IPI00641368	TSKU	Tsukushin	79	1	9.3	38126	6.38	353	0.00283286	6.78397e-05	12.8839
1369	IPI00329331	UGP2	Isoform 1 of UTP--glucose-1-phosphate uridylyltransferase	79	1	3.9	57076	8.16	508	0.0019685	4.71406e-05	8.95276
1370	IPI00216164	EHHADH	Peroxisomal bifunctional enzyme	79	1	2.1	80072	9.24	723	0.00138313	3.31223e-05	6.29046
1371	IPI00328753	KTN1	Isoform 1 of Kinectin	78	2	2.6	156464	5.52	1357	0.00147384	3.52947e-05	6.70302
1372	IPI00017895	GPD2	Isoform 1 of Glycerol-3-phosphate dehydrogenase, mitochondrial	78	1	3	81315	7.57	727	0.00137552	3.29401e-05	6.25585
1373	IPI00168728	IGHG3	FLJ00385 protein (Fragment)	78	3	4.7	57272	7.8	509	0.00589391	0.000141144	26.8055
1374	IPI00007058	CORO1B	Coronin-1B	78	1	5.9	54885	5.61	489	0.00204499	4.89722e-05	9.30061
1375	IPI00005089	TMOD2	Tropomodulin-2	78	2	19.9	39571	5.21	351	0.00569801	0.000136453	25.9145
1376	IPI00644278	DYNLT3	13 kDa protein	78	1	19.7	13671	6.02	122	0.00819672	0.00019629	37.2787
1377	IPI00027444	SERPINB1	Leukocyte elastase inhibitor	78	2	6.6	42829	5.9	379	0.00527704	0.000126372	24
1378	IPI00023461	MLLT4	Isoform 4 of Afadin	78	1	0.9	207702	6.06	1824	0.000548246	1.31291e-05	2.49342
1379	IPI00152695	WDR82	WD repeat-containing protein 82	78	1	6.4	35456	7.59	313	0.00319489	7.65093e-05	14.5304
1380	IPI00329373	C19orf70	Protein QIL1	78	1	18.6	13136	9.44	118	0.00847458	0.000202944	38.5424
1381	IPI00902463	ESYT1	Protein FAM62A	77	1	2.2	117833	5.6	1058	0.00094518	2.26346e-05	4.29868
1382	IPI00009896	EPHX1	Epoxide hydrolase 1	77	2	5.1	53143	6.77	455	0.0043956	0.000105263	19.9912
1383	IPI00012792	CDH5	Cadherin-5	77	1	1.7	87804	5.22	784	0.00127551	3.05452e-05	5.80102
1384	IPI00828201	COL6A2	COL6A2 protein	77	1	5.7	25249	6.59	227	0.00440529	0.000105495	20.0352
1385	IPI00021711	HLA-DPA1	HLA class II histocompatibility antigen, DP alpha 1 chain	77	2	11.2	29590	5.07	260	0.00769231	0.000184211	34.9846
1386	IPI00017596	MAPRE1	Microtubule-associated protein RP/EB family member 1	77	2	7.5	30151	5.02	268	0.00746269	0.000178712	33.9403
1387	IPI00022792	MFAP4	Microfibril-associated glycoprotein 4	77	1	7.1	28972	5.38	255	0.00392157	9.39115e-05	17.8353
1388	IPI00552190	PSMD10	Proteasome (Prosome, macropain) 26S subunit, non-ATPase, 10	77	1	11.9	20432	5.37	185	0.00540541	0.000129446	24.5838
1389	IPI00291419	ACAT2	Acetyl-CoA acetyltransferase, cytosolic	77	2	13.8	45184	8.77	426	0.00469484	0.000112429	21.3521
1390	IPI00015856	DNPEP	Aspartyl aminopeptidase	77	1	2.4	55086	7.65	493	0.0020284	4.85749e-05	9.22515
1391	IPI00221224	ANPEP	Aminopeptidase N	76	1	1.3	109870	5.31	967	0.00103413	2.47647e-05	4.70321
1392	IPI00221106	SF3B2	splicing factor 3B subunit 2	76	1	2.1	100279	5.52	895	0.00111732	2.67569e-05	5.08156
1393	IPI00099386	TINAG	Isoform 1 of Tubulointerstitial nephritis antigen	76	1	3.6	55947	8.31	476	0.00210084	5.03097e-05	9.55462
1394	IPI00003635	ERGIC1	Endoplasmic reticulum-Golgi intermediate compartment protein 1	76	1	10.2	26584	8.86	235	0.00425532	0.000101904	19.3532
1395	IPI00018262	ANP32C	Acidic leucine-rich nuclear phosphoprotein 32 family member C	76	1	4.7	26917	4.14	234	0.0042735	0.000102339	19.4359
1396	IPI00011675	SP100	Isoform Sp100-HMG of Nuclear autoantigen Sp-100	76	2	2.5	101495	8.49	879	0.00227531	5.44879e-05	10.3481
1397	IPI00008994	NDRG2	Isoform 1 of Protein NDRG2	76	1	8.4	41114	5.08	371	0.00269542	6.45483e-05	12.2588
1398	IPI00930413	ARF1	ADP-ribosylation factor 1	76	2	8.8	19502	8.67	170	0.0117647	0.000281734	53.5059
1399	IPI00554521	FTH1	Ferritin heavy chain	76	2	8.2	21383	5.3	183	0.010929	0.00026172	49.7049
1400	IPI00006952	LACTB2	Beta-lactamase-like protein 2	76	1	5.2	33070	6.32	288	0.00347222	8.31508e-05	15.7917
1401	IPI00006052	PFDN2	Prefoldin subunit 2	76	1	7.8	16695	6.2	154	0.00649351	0.000155503	29.5325
1402	IPI00218728	PAFAH1B1	Isoform 1 of Platelet-activating factor acetylhydrolase IB subunit alpha	76	2	3.7	47178	6.97	410	0.00487805	0.000116817	22.1854
1403	IPI00019485	ECHDC2	Isoform 2 of Enoyl-CoA hydratase domain-containing protein 2, mitochondrial	76	1	7.3	28408	9.49	261	0.00383142	9.17526e-05	17.4253
1404	IPI00029266	SNRPE	Small nuclear ribonucleoprotein E	76	1	27.2	10854	9.46	92	0.0108696	0.000260298	49.4348
1405	IPI00006196	NUMA1	Isoform 2 of Nuclear mitotic apparatus protein 1	75	1	0.7	237456	5.64	2101	0.000475964	1.13981e-05	2.16468
1406	IPI00025717	MTX2	Metaxin-2	75	2	8.4	30086	5.9	263	0.00760456	0.00018211	34.5856
1407	IPI00550021	RPL3	60S ribosomal protein L3	75	1	2.2	46365	10.19	403	0.00248139	5.94229e-05	11.2854
1408	IPI00024502	UBQLN4	Ubiquilin-4	75	1	3.3	63869	5.14	601	0.00166389	3.9846e-05	7.56739
1409	IPI00376005	EIF5A	Isoform 2 of Eukaryotic translation initiation factor 5A-1	75	2	12.5	20442	6.52	184	0.0108696	0.000260298	49.4348
1410	IPI00337556	MDP1	Isoform 1 of Magnesium-dependent phosphatase 1	75	1	10.2	20153	5.95	176	0.00568182	0.000136065	25.8409
1411	IPI00001769	PTPRO	receptor-type protein tyrosine phosphatase O isoform d precursor	74	1	4.5	44188	6.02	377	0.00265252	6.3521e-05	12.0637
1412	IPI00007750	TUBA4A	Tubulin alpha-4A chain	74	1	4.5	50634	4.95	448	0.00223214	5.34541e-05	10.1518
1413	IPI00232311	SIRPA	RcPTPNS1 (Fragment)	74	1	4.5	44654	6.47	402	0.00248756	5.95707e-05	11.3134
1414	IPI00294536	STRAP	Serine-threonine kinase receptor-associatedprotein	74	1	5	40095	5.14	363	0.00275482	6.59709e-05	12.5289
1415	IPI00414980	MYO1B	Isoform 2 of Myosin-Ib	74	1	1.6	125898	9.27	1078	0.000927644	2.22147e-05	4.21892
1416	IPI00013325	FAM167B	Protein FAM167B	74	1	12.9	18573	5.28	163	0.00613497	0.000146917	27.9018
1417	IPI00646811	ZNF185	Zinc finger protein 185 variant 692	74	1	4.5	74728	6.03	692	0.00144509	3.46061e-05	6.57225
1418	IPI00412713	SAMM50	Sorting and assembly machinery component 50 homolog	74	2	11.9	52342	6.44	469	0.00426439	0.000102121	19.3945
1419	IPI00018246	HK1	Isoform 1 of Hexokinase-1	74	2	3.1	103561	6.36	917	0.00218103	5.22299e-05	9.9193
1420	IPI00031801	CSDA	Isoform 1 of DNA-binding protein A	74	1	4.6	40066	9.77	372	0.00268817	6.43748e-05	12.2258
1421	IPI00056357	C19orf10	UPF0556 protein C19orf10	74	2	8.7	18897	6.2	173	0.0115607	0.000276849	52.578
1422	IPI00009505	SNTB2	Isoform 1 of Beta-2-syntrophin	74	2	7.6	58369	9.03	540	0.0037037	8.86942e-05	16.8444
1423	IPI00005492	WDR5	WD repeat-containing protein 5	74	1	6.6	37136	8.54	334	0.00299401	7.16989e-05	13.6168
1424	IPI00026942	ERLIN2	Isoform 1 of Erlin-2	73	1	3.5	38044	5.47	339	0.00294985	7.06414e-05	13.4159
1425	IPI00292130	DPT	Dermatopontin	73	2	5.5	24559	4.7	201	0.00995025	0.000238283	45.2537
1426	IPI00936462	KIAA0040	hypothetical protein LOC9674	73	1	15.2	11712	9.54	99	0.010101	0.000241893	45.9394
1427	IPI00427739	LRRC1	Isoform 1 of Leucine-rich repeat-containing protein 1	73	2	2.7	59946	4.94	524	0.00381679	9.14024e-05	17.3588
1428	IPI00169294	RASSF8	Isoform 1 of Ras association domain-containing protein 8	73	1	3.1	48526	6.21	419	0.00238663	5.71538e-05	10.8544
1429	IPI00152311	C3orf38	Isoform 1 of Uncharacterized protein C3orf38	73	1	6.7	37916	6.02	329	0.00303951	7.27885e-05	13.8237
1430	IPI00032959	GPD1L	Glycerol-3-phosphate dehydrogenase 1-like protein	73	1	4.8	39021	6.62	351	0.002849	6.82263e-05	12.9573
1431	IPI00793531	CSRP2	18 kDa protein	72	2	17.9	18592	9.12	168	0.0119048	0.000285088	54.1429
1432	IPI00013949	SGTA	Small glutamine-rich tetratricopeptide repeat-containing protein alpha	72	1	4.2	34270	4.81	313	0.00319489	7.65093e-05	14.5304
1433	IPI00027437	TSPAN9	Tetraspanin-9	72	1	4.6	27559	7.89	239	0.0041841	0.000100198	19.0293
1434	IPI00452565	EMCN	Isoform 1 of Endomucin	72	2	8	27549	7.71	261	0.00766284	0.000183505	34.8506
1435	IPI00293126	TBCB	Tubulin-folding cofactor B	72	2	3.7	27594	5.06	244	0.00819672	0.00019629	37.2787
1436	IPI00019794	SHANK3	SH3 and multiple ankyrin repeat domains 3	72	1	1.2	187003	9.08	1747	0.00057241	1.37077e-05	2.60332
1437	IPI00017802	AUH	Isoform 1 of Methylglutaconyl-CoA hydratase, mitochondrial	72	2	5.9	35871	9.53	339	0.00589971	0.000141283	26.8319
1438	IPI00915941	HSPD1	25 kDa protein	72	1	9	25210	9.52	234	0.0042735	0.000102339	19.4359
1439	IPI00013744	ITGA2	Integrin alpha-2	71	1	2.5	130468	5.16	1181	0.00084674	2.02772e-05	3.85097
1440	IPI00220113	MAP4	Isoform 2 of Microtubule-associated protein 4	71	1	1.3	103241	5.35	979	0.00102145	2.44611e-05	4.64556
1441	IPI00414909	NAGA	Alpha-N-acetylgalactosaminidase	71	2	7.5	47047	4.98	411	0.00486618	0.000116532	22.1314
1442	IPI00000581	OTUB1	Ubiquitin thioesterase protein OTUB1	71	1	4.9	35615	5.4	308	0.00324675	7.77514e-05	14.7662
1443	IPI00220766	GLO1	Lactoylglutathione lyase	71	2	5.4	20992	5.12	184	0.0108696	0.000260298	49.4348
1444	IPI00797969	GNB2	Putative uncharacterized protein GNB2	70	2	19.7	17364	9.35	152	0.0131579	0.000315098	59.8421
1445	IPI00185217	RAB1A	Isoform 3 of Ras-related protein Rab-1A	70	2	23.3	14065	5.44	129	0.0155039	0.000371278	70.5116
1446	IPI00019450	TROVE2	Isoform Long of 60 kDa SS-A/Ro ribonucleoprotein	70	1	5.2	61372	8.27	538	0.00185874	4.45119e-05	8.45353
1447	IPI00022133	EPB41L2	4.1G protein	70	2	15.8	26057	4.79	234	0.00854701	0.000204679	38.8718
1448	IPI00165261	SCFD1	Sec1 family domain-containing protein 1	70	1	3	72676	5.89	642	0.00155763	3.73013e-05	7.08411
1449	IPI00064739	THEM4	Thioesterase superfamily member 4	70	1	5	27568	8.58	240	0.00416667	9.97809e-05	18.95
1450	IPI00219684	FABP3	Fatty acid-binding protein, heart	70	1	9.8	14906	6.29	133	0.0075188	0.000180056	34.1955
1451	IPI00329444	ACSM2B	Acyl-coenzyme A synthetase ACSM2B, mitochondrial	70	1	3.3	64786	8.5	577	0.0017331	4.15033e-05	7.88215
1452	IPI00384116	PCK2	Isoform 2 of Phosphoenolpyruvate carboxykinase [GTP], mitochondrial	70	1	3.6	48160	8.46	441	0.00226757	5.43025e-05	10.3129
1453	IPI00032425	RAMP3	Receptor activity-modifying protein 3	69	1	21.6	16963	5.33	148	0.00675676	0.000161807	30.7297
1454	IPI00022694	PSMD4	Isoform Rpn10A of 26S proteasome non-ATPase regulatory subunit 4	69	1	6.6	40939	4.68	377	0.00265252	6.3521e-05	12.0637
1455	IPI00909159	MRPS27	Mitochondrial 28S ribosomal protein S27	69	1	12.3	22078	4.97	195	0.00512821	0.000122807	23.3231
1456	IPI00015902	PDGFRB	Beta-type platelet-derived growth factor receptor	69	1	1.4	124973	4.88	1106	0.000904159	2.16523e-05	4.11212
1457	IPI00894425	HAAO	Putative uncharacterized protein HAAO	69	1	11.3	20591	5.04	177	0.00564972	0.000135296	25.6949
1458	IPI00295621	HIGD1D	HIGD1A HIG1 domain family member 1A	69	2	23.7	10136	9.79	93	0.0215054	0.000514998	97.8065
1459	IPI00017451	SF3A1	Splicing factor 3A subunit 1	69	2	2	88888	5.15	793	0.00252207	6.0397e-05	11.4704
1460	IPI00031691	RPL9	60S ribosomal protein L9	69	1	14.1	21964	9.96	192	0.00520833	0.000124726	23.6875
1461	IPI00065063	DHRS1	Dehydrogenase/reductase SDR family member 1	69	1	4.5	34458	8.01	313	0.00319489	7.65093e-05	14.5304
1462	IPI00216125	SRP9L1	SRP9 signal recognition particle 9kDa isoform 1	69	1	13.4	9346	7.68	82	0.0121951	0.000292042	55.4634
1463	IPI00307829	CGNL1	Isoform 1 of Cingulin-like protein 1	68	1	1.2	149525	5.51	1302	0.000768049	1.83928e-05	3.49309
1464	IPI00304589	TNKS1BP1	Isoform 1 of 182 kDa tankyrase-1-binding protein	68	1	1.2	182697	4.77	1729	0.000578369	1.38504e-05	2.63042
1465	IPI00853087	PLXNB2	PLXNB2 protein (Fragment)	68	1	9.3	32491	5.65	281	0.00355872	8.52222e-05	16.1851
1466	IPI00028387	DDRGK1	Isoform 1 of DDRGK domain-containing protein 1	68	1	5.4	35589	5.12	314	0.00318471	7.62657e-05	14.4841
1467	IPI00386532	IGSF8	Isoform 2 of Immunoglobulin superfamily member 8	68	1	5.4	40679	9.31	372	0.00268817	6.43748e-05	12.2258
1468	IPI00028417	PBX3	Isoform PBX3a of Pre-B-cell leukemia transcription factor 3	68	1	6.5	47445	6.57	434	0.00230415	5.51784e-05	10.4793
1469	IPI00298558	PDCD10	Programmed cell death protein 10	68	2	4.7	24686	7.79	212	0.00943396	0.000225919	42.9057
1470	IPI00182293	GUK1	Guanylate kinase	68	1	5.6	21769	6.11	197	0.00507614	0.000121561	23.0863
1471	IPI00298912	CORO2B	Isoform 1 of Coronin-2B	68	1	5	55488	8.53	480	0.00208333	4.98905e-05	9.475
1472	IPI00062120	S100A16	Protein S100-A16	68	1	10.7	11851	6.28	103	0.00970874	0.000232499	44.1553
1473	IPI00003176	HTRA1	Serine protease HTRA1	68	2	2.9	52167	8.09	480	0.00416667	9.97809e-05	18.95
1474	IPI00013679	DUT	Isoform 1 of Deoxyuridine 5~-triphosphate nucleotidohydrolase, mitochondrial	68	1	6.7	26975	9.65	252	0.00396825	9.50295e-05	18.0476
1475	IPI00299547	LCN2	Neutrophil gelatinase-associated lipocalin	68	2	7.6	22745	9.02	198	0.010101	0.000241893	45.9394
1476	IPI00465070	HIST1H3A	HIST1H2AD Histone H3.1	68	1	23.5	15509	11.13	136	0.00735294	0.000176084	33.4412
1477	IPI00026125	DNASE1L1	Deoxyribonuclease-1-like 1	67	1	5.6	34214	5.45	302	0.00331126	7.92961e-05	15.0596
1478	IPI00328571	WASH3P	50 kDa protein	67	1	3.7	50396	5.52	465	0.00215054	5.14998e-05	9.78065
1479	IPI00019495	DYNLT1	Dynein light chain Tctex-type 1	67	1	15.9	12672	5	113	0.00884956	0.000211924	40.2478
1480	IPI00025277	PDCD6	Programmed cell death protein 6	67	1	6.8	21912	5.16	191	0.0052356	0.000125379	23.8115
1481	IPI00289758	CAPN2	Calpain-2 catalytic subunit	67	1	3.1	80814	4.88	700	0.00142857	3.42106e-05	6.49714
1482	IPI00012074	HNRNPR	Isoform 1 of Heterogeneous nuclear ribonucleoprotein R	67	2	3.9	71184	8.23	633	0.00315956	7.56633e-05	14.3697
1483	IPI00009507	SYPL1	Isoform 1 of Synaptophysin-like protein 1	67	1	4.2	28889	8.69	259	0.003861	9.24611e-05	17.5598
1484	IPI00063408	DHTKD1	Probable 2-oxoglutarate dehydrogenase E1 component DHKTD1, mitochondrial	67	2	1.7	103719	6.46	919	0.00217628	5.21163e-05	9.89771
1485	IPI00218015	LDHD	Isoform 2 of Probable D-lactate dehydrogenase, mitochondrial	67	1	3.9	52910	6.03	484	0.00206612	4.94781e-05	9.39669
1486	IPI00297477	SNRPA1	U2 small nuclear ribonucleoprotein A~	67	1	6.7	28512	8.72	255	0.00392157	9.39115e-05	17.8353
1487	IPI00298851	CD151	CD151 antigen	66	1	4	29132	7.45	253	0.00395257	9.46539e-05	17.9763
1488	IPI00045396	CALU	Isoform 2 of Calumenin	66	2	7.6	37225	4.41	315	0.00634921	0.000152047	28.8762
1489	IPI00152488	CD99L2	Isoform 3 of CD99 antigen-like protein 2	66	2	10	20459	4.53	190	0.0105263	0.000252078	47.8737
1490	IPI00219729	SLC25A11	Mitochondrial 2-oxoglutarate/malate carrier protein	66	1	3.8	34211	9.92	314	0.00318471	7.62657e-05	14.4841
1491	IPI00014589	CLTB	Isoform Brain of Clathrin light chain B	66	2	8.3	25289	4.57	229	0.00873362	0.000209148	39.7205
1492	IPI00304273	APOA4	Apolipoprotein A-IV	66	1	3.3	45371	5.28	396	0.00252525	6.04733e-05	11.4848
1493	IPI00020906	IMPA1	Inositol monophosphatase 1	66	1	8.3	30568	5.16	277	0.00361011	8.64528e-05	16.4188
1494	IPI00168479	APOA1BP	Homo sapiens apolipoprotein A-I binding protein (APOA1BP), mRNA	66	1	5.9	33948	8.96	307	0.00325733	7.80046e-05	14.8143
1495	IPI00008857	AMN	Protein amnionless	66	1	4.4	48526	5.76	453	0.00220751	5.28641e-05	10.0397
1496	IPI00215979	BPGM	Bisphosphoglycerate mutase	66	2	12.7	30158	6.1	259	0.00772201	0.000184922	35.1197
1497	IPI00103063	NFS1	NFS1 nitrogen fixation 1 homolog	66	1	9	20652	7.93	189	0.00529101	0.000126706	24.0635
1498	IPI00029665	MMAB	Cob(I)yrinic acid a,c-diamide adenosyltransferase, mitochondrial	66	1	5.2	27713	8.86	250	0.004	9.57897e-05	18.192
1499	IPI00003326	ARL2	ADP-ribosylation factor-like protein 2	66	1	9.8	21036	5.95	184	0.00543478	0.000130149	24.7174
1500	IPI00106509	HNRNPAB	Isoform 4 of Heterogeneous nuclear ribonucleoprotein A/B	66	1	4.5	30796	7.68	286	0.0034965	8.37323e-05	15.9021
1501	IPI00289334	FLNB	Isoform 1 of Filamin-B	65	1	0.9	280188	5.49	2602	0.00038432	9.20347e-06	1.74789
1502	IPI00022395	C9	Complement component C9	65	1	1.6	64615	5.43	559	0.00178891	4.28398e-05	8.13596
1503	IPI00183781	AP2S1	Isoform 2 of AP-2 complex subunit sigma	65	1	14.4	12466	5.61	104	0.00961538	0.000230264	43.7308
1504	IPI00021857	APOC3	Apolipoprotein C-III	65	1	16.2	10846	5.23	99	0.010101	0.000241893	45.9394
1505	IPI00182126	FKBP9	Peptidyl-prolyl cis-trans isomerase FKBP9	65	1	2.1	63500	4.91	570	0.00175439	4.2013e-05	7.97895
1506	IPI00020501	MYH11	Myosin-11	65	1	0.8	228054	5.42	1972	0.000507099	1.21437e-05	2.30629
1507	IPI00293817	NAPG	Gamma-soluble NSF attachment protein	65	1	9.6	35066	5.3	312	0.00320513	7.67546e-05	14.5769
1508	IPI00005578	EHD4	EH domain-containing protein 4	65	1	2.4	61365	6.33	541	0.00184843	4.42651e-05	8.40665
1509	IPI00140827	SUMO2	suppressor of mif two 3 homolog 2 isoform b precursor	65	1	12.6	10889	5.32	95	0.0105263	0.000252078	47.8737
1510	IPI00027166	TIMP2	Metalloproteinase inhibitor 2	65	1	6.8	25067	7.45	220	0.00454545	0.000108852	20.6727
1511	IPI00186290	EEF2	Elongation factor 2	65	1	2.8	96246	6.41	858	0.0011655	2.79108e-05	5.3007
1512	IPI00293276	MIF	Macrophage migration inhibitory factor	65	2	18.3	12639	7.74	115	0.0173913	0.000416477	79.0957
1513	IPI00012545	TGOLN2	Isoform TGN51 of Trans-Golgi network integral membrane protein 2	64	1	4	51082	5.53	480	0.00208333	4.98905e-05	9.475
1514	IPI00011916	AIMP2	Aminoacyl tRNA synthetase complex-interacting multifunctional protein 2	64	1	7.8	35668	8.45	320	0.003125	7.48357e-05	14.2125
1515	IPI00514204	LMNA	Lamin A/C	64	1	3	53219	6.13	465	0.00215054	5.14998e-05	9.78065
1516	IPI00902652	SLC9A3R1	Homo sapiens Na+/H+ exchange regulatory co-factor (NHERF) mRNA	64	1	5.1	29647	6.32	273	0.003663	8.77195e-05	16.6593
1517	IPI00217882	SORT1	Sortilin	64	1	1.8	92979	5.46	831	0.00120337	2.88176e-05	5.47292
1518	IPI00946334	NDUFS2	NADH dehydrogenase (ubiquinone) Fe-S protein 2 isoform 2 precursor	64	1	5	52218	8.33	457	0.00218818	5.24014e-05	9.95186
1519	IPI00009407	DAD1	Dolichyl-diphosphooligosaccharide--protein glycosyltransferase subunit DAD1	64	1	10.6	12660	6.52	113	0.00884956	0.000211924	40.2478
1520	IPI00007102	GLOD4	Uncharacterized protein C17orf25	64	1	2.6	55832	8.99	504	0.00198413	4.75147e-05	9.02381
1521	IPI00028414	GMFG	Glia maturation factor gamma	64	1	9.2	16961	5.18	142	0.00704225	0.000168644	32.0282
1522	IPI00294705	PAPLN	Putative uncharacterized protein PAPLN	64	1	1.6	136942	6.82	1235	0.000809717	1.93906e-05	3.68259
1523	IPI00909984	ANK3	Ankyrin-3	64	1	0.9	205471	6.46	1868	0.000535332	1.28198e-05	2.43469
1524	IPI00006154	CFHR2	Isoform Long of Complement factor H-related protein 2	64	1	4.8	31543	6	270	0.0037037	8.86942e-05	16.8444
1525	IPI00022810	CTSC	Dipeptidyl peptidase 1	64	1	4.8	52607	6.54	463	0.00215983	5.17223e-05	9.82289
1526	IPI00024317	GCDH	Isoform Long of Glutaryl-CoA dehydrogenase, mitochondrial	64	1	3.9	48610	8.31	438	0.00228311	5.46745e-05	10.3836
1527	IPI00020557	LRP1	Prolow-density lipoprotein receptor-related protein 1	63	1	0.3	523119	5.16	4544	0.00022007	5.27012e-06	1.00088
1528	IPI00742944	FMN2	195 kDa protein	63	1	1	196165	5.61	1865	0.000536193	1.28404e-05	2.43861
1529	IPI00103387	GIMAP1	GTPase IMAP family member 1	63	1	2.7	42222	8.86	372	0.00268817	6.43748e-05	12.2258
1530	IPI00029737	ACSL4	Isoform Long of Long-chain-fatty-acid--CoA ligase 4	63	1	1.8	80220	8.66	711	0.00140647	3.36813e-05	6.39662
1531	IPI00015580	FNBP1L	Isoform 3 of Formin-binding protein 1-like	63	1	1.8	63931	5.82	480	0.00208333	4.98905e-05	9.475
1532	IPI00169288	ALDH1A2	Isoform 2 of Retinal dehydrogenase 2	63	1	2.9	53482	5.84	317	0.00315457	7.55439e-05	14.347
1533	IPI00032055	CA5B	Carbonic anhydrase 5B, mitochondrial	63	1	6.9	36753	7.7	417	0.00239808	5.74279e-05	10.9065
1534	IPI00183171	SIRT3	NAD-dependent deacetylase sirtuin-3, mitochondrial	63	1	2.6	46079	8.56	154	0.00649351	0.000155503	29.5325
1535	IPI00015361	PFDN5	Prefoldin subunit 5	63	1	9.7	17374	5.93	297	0.003367	8.06311e-05	15.3131
1536	IPI00216293	TST	Thiosulfate sulfurtransferase	63	1	8.1	33636	6.77	322	0.00310559	7.43709e-05	14.1242
1537	IPI00450235	YBX1	Nuclease sensitive element binding protein-1	62	2	5.9	34707	7	278	0.00719424	0.000172284	32.7194
1538	IPI00013162	CD200	Isoform 1 of OX-2 membrane glycoprotein	62	1	8.3	31716	8.73	235	0.00425532	0.000101904	19.3532
1539	IPI00297164	MYCT1	Myc target protein 1	62	1	5.1	26804	9.88	235	0.00425532	0.000101904	19.3532
1540	IPI00056414	MAL2	Protein MAL2	62	2	6.3	19341	5.76	176	0.0113636	0.00027213	51.6818
1541	IPI00745092	SPTAN1	Putative uncharacterized protein SPTAN1	62	1	3.6	57037	6.08	494	0.00202429	4.84766e-05	9.20648
1542	IPI00009315	ACBD3	Golgi resident protein GCP60	62	1	3	60841	5.02	528	0.00189394	4.5355e-05	8.61364
1543	IPI00788612	LIMS1	Particularly interesting new Cys-His protein	62	1	3.6	40277	8.43	337	0.00296736	7.10606e-05	13.4955
1544	IPI00166205	KRT78	Isoform 2 of Keratin, type II cytoskeletal 78	62	1	2.2	45560	5.13	410	0.00243902	5.84084e-05	11.0927
1545	IPI00029079	GMPS	GMP synthase [glutamine-hydrolyzing]	62	1	2.9	77408	6.42	693	0.001443	3.45562e-05	6.56277
1546	IPI00554786	TXNRD1	Isoform 5 of Thioredoxin reductase 1, cytoplasmic	62	1	3	55470	6.07	499	0.00200401	4.79908e-05	9.11423
1547	IPI00046057	STXBP1	Isoform 2 of Syntaxin-binding protein 1	62	1	2.5	69091	6.32	603	0.00165837	3.97138e-05	7.54229
1548	IPI00387113	IGKV3	kappa chain V-III region A6	62	2	16.7	11742	9.34	108	0.0185185	0.000443471	84.2222
1549	IPI00170979	EVL	Isoform 2 of Ena/VASP-like protein	62	1	4.6	44706	8.91	416	0.00240385	5.75659e-05	10.9327
1550	IPI00470576	LRRC57	Leucine-rich repeat-containing protein 57	62	1	11.3	27079	8.7	239	0.0041841	0.000100198	19.0293
1551	IPI00005162	ARPC3	Actin-related protein 2/3 complex subunit 3	62	1	7.3	20761	8.78	178	0.00561798	0.000134536	25.5506
1552	IPI00473014	DSTN	Destrin	62	1	10.3	18950	8.06	165	0.00606061	0.000145136	27.5636
1553	IPI00872508	INF2	Putative uncharacterized protein INF2	61	1	3.7	55720	5.35	510	0.00196078	4.69557e-05	8.91765
1554	IPI00015973	EPB41L2	Band 4.1-like protein 2	61	1	3.2	113032	5.34	1005	0.000995025	2.38283e-05	4.52537
1555	IPI00168336	LEMD2	LEM domain-containing protein 2	61	1	2.6	57339	9.16	503	0.00198807	4.76092e-05	9.04175
1556	IPI00152403	DHRS4	Isoform 2 of Dehydrogenase/reductase SDR family member 4	61	1	8.9	20756	6.1	192	0.00520833	0.000124726	23.6875
1557	IPI00477597	HPR	Isoform 1 of Haptoglobin-related protein	61	1	3.7	39518	6.63	348	0.00287356	6.88144e-05	13.069
1558	IPI00470674	CYB5R1	NADH-cytochrome b5 reductase 1	61	1	3.6	34244	9.41	305	0.00327869	7.85161e-05	14.9115
1559	IPI00552303	ANXA11	Annexin A11	61	1	7.4	18525	7.63	162	0.00617284	0.000147824	28.0741
1560	IPI00177890	SMARCD2	54 kDa protein	61	1	4.2	54366	9.28	473	0.00211416	5.06288e-05	9.61522
1561	IPI00013877	HNRNPH3	Isoform 1 of Heterogeneous nuclear ribonucleoprotein H3	61	1	3.5	36960	6.37	346	0.00289017	6.92122e-05	13.1445
1562	IPI00639967	BGN	Putative uncharacterized protein BGN	61	1	8.8	27013	6.31	238	0.00420168	0.000100619	19.1092
1563	IPI00255052	NDUFB9	NADH dehydrogenase [ubiquinone] 1 beta subcomplex subunit 9	61	2	15.6	22045	8.58	179	0.0111732	0.000267569	50.8156
1564	IPI00025039	FBL	rRNA 2~-O-methyltransferase fibrillarin	61	1	5.9	33877	10.18	321	0.00311526	7.46026e-05	14.1682
1565	IPI00007334	ACIN1	Isoform 1 of Apoptotic chromatin condensation inducer in the nucleus	60	1	1.4	152196	6.08	1341	0.000745712	1.78579e-05	3.3915
1566	IPI00871709	IQGAP2	Ras GTPase-activating-like protein IQGAP2	60	1	1.6	123087	6.35	1071	0.000933707	2.23599e-05	4.2465
1567	IPI00796792	TJP1	42 kDa protein	60	1	3.4	42555	9.53	383	0.00261097	6.25259e-05	11.8747
1568	IPI00018871	ARL8B	ADP-ribosylation factor-like protein 8B	60	1	3.8	27577	9.72	238	0.00420168	0.000100619	19.1092
1569	IPI00782965	HIP1	Huntingtin-interacting protein 1	60	1	2.9	117232	5.2	1037	0.00096432	2.3093e-05	4.38573
1570	IPI00294615	FBLN5	Fibulin-5	60	1	2.7	52485	4.58	448	0.00223214	5.34541e-05	10.1518
1571	IPI00296176	F9	Coagulation factor IX	60	1	4.1	53114	5.34	461	0.0021692	5.19467e-05	9.86551
1572	IPI00013260	LSP1	LOC390387 Lymphocyte-specific protein 1	60	1	8	37397	4.69	339	0.00294985	7.06414e-05	13.4159
1573	IPI00955494	SPARC	Cysteine-rich protein (Fragment)	60	1	27.5	8399	5.39	69	0.0144928	0.000347064	65.913
1574	IPI00165949	ERAP1	Isoform 2 of Endoplasmic reticulum aminopeptidase 1	59	1	1.3	108343	5.86	948	0.00105485	2.5261e-05	4.79747
1575	IPI00012280	TOR1AIP1	Isoform 2 of Torsin-1A-interacting protein 1	59	1	6.6	43107	6.71	378	0.0026455	6.3353e-05	12.0317
1576	IPI00011592	DYNC1LI2	Cytoplasmic dynein 1 light intermediate chain 2	59	1	3.5	54351	5.97	492	0.00203252	4.86736e-05	9.2439
1577	IPI00021831	PRKAR1A	cAMP-dependent protein kinase type I-alpha regulatory subunit	59	1	4.7	43183	5.27	381	0.00262467	6.28541e-05	11.937
1578	IPI00513830	ALDOB	Fructose-bisphosphate aldolase	59	1	5.8	24512	6.65	223	0.0044843	0.000107388	20.3946
1579	IPI00005724	LANCL1	LanC-like protein 1	59	1	5.5	45995	7.86	399	0.00250627	6.00186e-05	11.3985
1580	IPI00215884	SRSF1	Isoform ASF-1 of Splicing factor, arginine/serine-rich 1	59	1	4.8	27842	10.37	248	0.00403226	9.65622e-05	18.3387
1581	IPI00012676	CEACAM1	BGP protein	59	1	5.8	38956	5.36	359	0.00278552	6.67059e-05	12.6685
1582	IPI00788911	AP1B1	Putative uncharacterized protein AP1B1	59	1	6.9	19502	4.75	173	0.00578035	0.000138424	26.289
1583	IPI00295098	SRPRB	Signal recognition particle receptor subunit beta	59	1	7	29912	9.17	271	0.00369004	8.83669e-05	16.7823
1584	IPI00027378	UBXN1	Isoform 1 of UBX domain-containing protein 1	59	1	9.8	33419	5.23	297	0.003367	8.06311e-05	15.3131
1585	IPI00219806	S100A7	Protein S100-A7	59	1	19.8	11578	6.28	101	0.00990099	0.000237103	45.0297
1586	IPI00024853	PRX	Isoform 1 of Periaxin	59	1	1	155248	7.56	1461	0.000684463	1.63911e-05	3.11294
1587	IPI00413293	TOR1A	Torsin family 1, member A (Torsin A), isoform CRA_a	59	1	4.1	41101	8.09	364	0.00274725	6.57896e-05	12.4945
1588	IPI00215685	GLS	Isoform 2 of Glutaminase kidney isoform, mitochondrial	59	1	8.9	17784	9.72	169	0.00591716	0.000141701	26.9112
1589	IPI00399053	NDUFAF3	NADH dehydrogenase [ubiquinone] 1 alpha subcomplex assembly factor 3	59	1	6	20566	8.48	184	0.00543478	0.000130149	24.7174
1590	IPI00061793	SORBS2	sorbin and SH3 domain containing 2 isoform 6	59	2	1.5	91335	9.18	824	0.00242718	5.81248e-05	11.0388
1591	IPI00384517	NUBPL	Isoform 1 of Nucleotide-binding protein-like	59	1	6.3	34289	9.17	319	0.0031348	7.50703e-05	14.2571
1592	IPI00001618	RAB39	Ras-related protein Rab-39A	59	1	5.1	25390	7.57	217	0.00460829	0.000110357	20.9585
1593	IPI00397611	RPL13	24 kDa protein	59	1	5.2	24379	11.54	211	0.00473934	0.000113495	21.5545
1594	IPI00000695	GNA14	Guanine nucleotide-binding protein subunit alpha-14	58	1	5.4	42000	5.81	355	0.0028169	6.74575e-05	12.8113
1595	IPI00395887	TMX1	Thioredoxin-related transmembrane protein 1	58	1	4.3	32170	4.92	280	0.00357143	8.55265e-05	16.2429
1596	IPI00946351	AP1B1	Putative uncharacterized protein AP1B1	58	1	3.6	66014	5.07	578	0.0017301	4.14315e-05	7.86851
1597	IPI00030408	MPHOSPH8	Isoform 1 of M-phase phosphoprotein 8	58	1	4	97636	5.81	860	0.00116279	2.78458e-05	5.28837
1598	IPI00401264	ERP44	Endoplasmic reticulum resident protein 44	58	1	3.7	47341	5.09	406	0.00246305	5.89838e-05	11.202
1599	IPI00178839	STX10	Isoform 2 of Syntaxin-10	58	1	8	22545	4.55	200	0.005	0.000119737	22.74
1600	IPI00292858	TYMP	Thymidine phosphorylase	58	1	5.4	50323	5.36	482	0.00207469	4.96835e-05	9.43568
1601	IPI00011200	PHGDH	D-3-phosphoglycerate dehydrogenase	58	1	3	57356	6.29	533	0.00187617	4.49295e-05	8.53283
1602	IPI00010157	MAT2A	S-adenosylmethionine synthetase isoform type-2	58	1	5.1	43975	6.02	395	0.00253165	6.06264e-05	11.5139
1603	IPI00152001	TRIM3	Isoform Alpha of Tripartite motif-containing protein 3	58	1	3.5	81862	8.03	744	0.00134409	3.21874e-05	6.1129
1604	IPI00798179	COPS7A	18 kDa protein	58	1	10.8	18537	5.47	166	0.0060241	0.000144262	27.3976
1605	IPI00009931	HDHD3	Haloacid dehalogenase-like hydrolase domain-containing protein 3	58	1	6.4	28210	6.21	251	0.00398406	9.54081e-05	18.1195
1606	IPI00296485	MAP1S	Microtubule-associated protein 1S	58	1	2.5	113111	6.92	1059	0.000944287	2.26132e-05	4.29462
1607	IPI00414320	ANXA11	Annexin A11	58	1	2.6	66125	8.52	605	0.00165289	3.95825e-05	7.51736
1608	IPI00479306	PSMB5	Proteasome subunit beta type-5	58	1	4.6	28633	6.43	263	0.00380228	9.10548e-05	17.2928
1609	IPI00026167	NHP2L1	NHP2-like protein 1	57	1	9.4	14393	8.72	128	0.0078125	0.000187089	35.5312
1610	IPI00007067	GLIPR2	Golgi-associated plant pathogenesis-related protein 1	57	1	8.4	17322	9.44	154	0.00649351	0.000155503	29.5325
1611	IPI00221232	GNG12	Guanine nucleotide-binding protein G(I)/G(S)/G(O) subunit gamma-12	57	1	19.4	8115	9.14	72	0.0138889	0.000332603	63.1667
1612	IPI00011770	NDUFA4	NADH dehydrogenase [ubiquinone] 1 alpha subcomplex subunit 4	57	1	12.3	9421	9.42	81	0.0123457	0.000295647	56.1481
1613	IPI00012315	NME3	Nucleoside diphosphate kinase 3	57	1	10.1	19231	7.71	169	0.00591716	0.000141701	26.9112
1614	IPI00376344	MYO1B	Isoform 1 of Myosin-Ib	57	1	1.2	132928	9.43	1136	0.000880282	2.10805e-05	4.00352
1615	IPI00003627	ACTL6A	Isoform 1 of Actin-like protein 6A	57	1	3	47944	5.39	429	0.002331	5.58215e-05	10.6014
1616	IPI00218971	PDP1	[Pyruvate dehydrogenase [acetyl-transferring]]-phosphatase 1, mitochondrial	57	1	5	61586	6.2	537	0.0018622	4.45948e-05	8.46927
1617	IPI00219330	ILF3	Isoform 5 of Interleukin enhancer-binding factor 3	57	1	3.3	74959	8.4	690	0.00144928	3.47064e-05	6.5913
1618	IPI00438229	TRIM28	Isoform 1 of Transcription intermediary factor 1-beta	57	1	4.4	90261	5.52	835	0.0011976	2.86795e-05	5.44671
1619	IPI00021265	NUDT6	Isoform 1 of Nucleoside diphosphate-linked moiety X motif 6	57	1	5.7	35998	8.15	316	0.00316456	7.5783e-05	14.3924
1620	IPI00647700	HDHD2	13 kDa protein	57	1	16	13136	6.59	119	0.00840336	0.000201239	38.2185
1621	IPI00252731	DPP6	Isoform DPPX-S of Dipeptidyl aminopeptidase-like protein 6	57	1	2.4	91911	5.91	803	0.00124533	2.98224e-05	5.66376
1622	IPI00005615	TIAL1	Nucleolysin TIAR	57	1	2.9	41906	7.62	375	0.00266667	6.38598e-05	12.128
1623	IPI00294834	ASPH	Aspartyl/asparaginyl beta-hydroxylase	57	1	1.8	86266	4.92	758	0.00131926	3.15929e-05	6
1624	IPI00008433	RPS5	40S ribosomal protein S5	57	1	9.8	23033	9.73	204	0.00490196	0.000117389	22.2941
1625	IPI00027497	GPI	Glucose-6-phosphate isomerase	56	1	3	63335	8.43	558	0.00179211	4.29165e-05	8.15054
1626	IPI00045051	PURB	Transcriptional activator protein Pur-beta	56	1	10.3	33392	5.35	312	0.00320513	7.67546e-05	14.5769
1627	IPI00005129	SCAMP1	Isoform 1 of Secretory carrier-associated membrane protein 1	56	1	3.8	38295	7.03	338	0.00295858	7.08504e-05	13.4556
1628	IPI00219067	GSTM2	Glutathione S-transferase Mu 2	56	1	4.1	25899	6	218	0.00458716	0.000109851	20.8624
1629	IPI00479116	CPN2	Carboxypeptidase N subunit 2	56	1	5	61431	5.63	545	0.00183486	4.39402e-05	8.34495
1630	IPI00025110	MSLN	Isoform 2 of Mesothelin	56	1	2.3	68711	5.76	622	0.00160772	3.85007e-05	7.3119
1631	IPI00095891	GNAS	Isoform XLas-1 of Guanine nucleotide-binding protein G(s) subunit alpha isoforms XLas	56	1	1.5	111697	4.91	1037	0.00096432	2.3093e-05	4.38573
1632	IPI00477227	KRT78	Isoform 1 of Keratin, type II cytoskeletal 78	56	1	2.7	57629	5.79	520	0.00192308	4.60527e-05	8.74615
1633	IPI00292793	MDFIC	Isoform 1 of MyoD family inhibitor domain-containing protein	56	1	4.5	38614	8.87	355	0.0028169	6.74575e-05	12.8113
1634	IPI00016006	GPHN	Isoform 1 of Gephyrin	56	1	1.9	80382	5.25	736	0.0013587	3.25373e-05	6.17935
1635	IPI00007068	ACTR3B	Isoform 1 of Actin-related protein 3B	56	1	4.8	48090	5.61	418	0.00239234	5.72905e-05	10.8804
1636	IPI00032825	TMED7	TICAM2;TMED7 Transmembrane emp24 domain-containing protein 7	56	1	8.5	25498	6.43	224	0.00446429	0.000106908	20.3036
1637	IPI00021997	CREG1	Protein CREG1	56	1	9.5	24173	7.05	220	0.00454545	0.000108852	20.6727
1638	IPI00924667	C7orf59	UPF0539 protein C7orf59	56	1	18.2	10792	6.07	99	0.010101	0.000241893	45.9394
1639	IPI00033217	AASS	Alpha-aminoadipic semialdehyde synthase, mitochondrial	56	1	1.9	102808	6.18	926	0.00107991	2.58611e-05	4.91145
1640	IPI00793874	SFXN3	sideroflexin 3	56	1	4.6	36298	9.25	325	0.00307692	7.36844e-05	13.9938
1641	IPI00011522	ACAA1	3-ketoacyl-CoA thiolase, peroxisomal	56	1	12.4	16283	6.7	153	0.00653595	0.000156519	29.7255
1642	IPI00176692		32 kDa protein	56	1	3.6	32427	8.97	281	0.00355872	8.52222e-05	16.1851
1643	IPI00256684	AP2A1	Isoform B of AP-2 complex subunit alpha-1	55	1	1.9	106378	7.75	955	0.00104712	2.50758e-05	4.7623
1644	IPI00927830	PSMA2	Putative uncharacterized protein PSMA2	55	1	11.6	18709	5.74	164	0.00609756	0.000146021	27.7317
1645	IPI00215920	ARF6	ADP-ribosylation factor 6	55	1	10.3	20183	9.04	175	0.00571429	0.000136842	25.9886
1646	IPI00220362	HSPE1	10 kDa heat shock protein, mitochondrial	55	1	13.7	10925	8.89	102	0.00980392	0.000234779	44.5882
1647	IPI00010442	FXYD1	Phospholemman	55	1	13	10606	9.35	92	0.0108696	0.000260298	49.4348
1648	IPI00555993	FLT4	Vascular endothelial growth factor receptor 3 variant	55	1	2.9	85547	5.98	760	0.00131579	3.15098e-05	5.98421
1649	IPI00022143	ESYT1	Isoform 1 of Extended synaptotagmin-1	55	1	1.4	123293	5.57	1104	0.000905797	2.16915e-05	4.11957
1650	IPI00922333	SMC1A	Structural maintenance of chromosome 1-like 1 protein	55	1	1.9	59338	9.28	516	0.00193798	4.64097e-05	8.81395
1651	IPI00012887	CTSL1	Cathepsin L1	55	1	6.9	37996	5.31	333	0.003003	7.19142e-05	13.6577
1652	IPI00300407	SDC2	Syndecan-2	55	1	5	22203	4.75	201	0.00497512	0.000119141	22.6269
1653	IPI00008991	DR1	Protein Dr1	55	1	13.6	19660	4.69	176	0.00568182	0.000136065	25.8409
1654	IPI00013455	CLIP1	Isoform 1 of CAP-Gly domain-containing linker protein 1	55	1	1.3	162888	5.29	1438	0.00069541	1.66533e-05	3.16273
1655	IPI00005794	PGCP	Putative uncharacterized protein ENSP00000323500	55	1	4.1	60176	8.01	540	0.00185185	4.43471e-05	8.42222
1656	IPI00009659	RPRD1B	Regulation of nuclear pre-mRNA domain-containing protein 1B	55	1	4.9	36991	5.73	326	0.00306748	7.34584e-05	13.9509
1657	IPI00025178	BCAS2	Pre-mRNA-splicing factor SPF27	55	1	5.8	26229	5.48	225	0.00444444	0.000106433	20.2133
1658	IPI00641040	ESD	28 kDa protein	55	1	8.7	28607	6.29	253	0.00395257	9.46539e-05	17.9763
1659	IPI00178188	DYNLRB2	Dynein light chain roadblock-type 2	55	1	12.5	10905	6.9	96	0.0104167	0.000249452	47.375
1660	IPI00180956	KRT17P1	haracterized protein ENSP00000382160	55	1	4.5	49001	4.85	441	0.00226757	5.43025e-05	10.3129
1661	IPI00328829	ITIH5	inter-alpha trypsin inhibitor heavy chain precursor 5 isoform 1	55	1	0.9	106524	8.46	956	0.00104603	2.50496e-05	4.75732
1662	IPI00741097	GSTT1	Glutathione S-transferase theta-1	55	1	7.5	27489	7.01	240	0.00416667	9.97809e-05	18.95
1663	IPI00007189	CDC42	Isoform 1 of Cell division control protein 42 homolog	55	1	6.8	21696	5.76	191	0.0052356	0.000125379	23.8115
1664	IPI00000856	FERMT2	Isoform 1 of Fermitin family homolog 2	54	1	2.5	78438	6.26	680	0.00147059	3.52168e-05	6.68824
1665	IPI00012795	EIF3I	Eukaryotic translation initiation factor 3 subunit I	54	1	3.7	36878	5.38	325	0.00307692	7.36844e-05	13.9938
1666	IPI00170692	VAPA	Isoform 1 of Vesicle-associated membrane protein-associated protein A	54	1	6.4	28103	8.8	249	0.00401606	9.61744e-05	18.2651
1667	IPI00384051	PSME2	Putative uncharacterized protein PSME2	54	1	5.6	28755	6.05	249	0.00401606	9.61744e-05	18.2651
1668	IPI00028055	TMED10	Transmembrane emp24 domain-containing protein 10	54	1	9.6	25131	6.97	219	0.00456621	0.000109349	20.7671
1669	IPI00939218	UTRN	Homo sapiens utrophin (homologous to dystrophin) (UTRN), mRNA (Fragment)	54	1	1	128952	5.11	1120	0.000892857	2.13816e-05	4.06071
1670	IPI00556217	FBN1	Fibrillin 1 variant	54	1	1.2	114259	4.46	985	0.00101523	2.43121e-05	4.61726
1671	IPI00028946	RTN3	Isoform 3 of Reticulon-3	54	1	4.7	25764	8.67	236	0.00423729	0.000101472	19.2712
1672	IPI00376035	C6orf120	cDNA FLJ55847	54	1	12.9	22695	4.85	210	0.0047619	0.000114035	21.6571
1673	IPI00328680	MCFD2	Multiple coagulation factor deficiency protein 2	54	1	11.6	16494	4.51	146	0.00684932	0.000164023	31.1507
1674	IPI00910133	TINAGL1	Tubulointerstitial nephritis antigen-like	54	1	5.1	31319	8.7	274	0.00364964	8.73994e-05	16.5985
1675	IPI00892668	PPP1CB	Serine/threonine-protein phosphatase	54	1	7.2	16073	5.1	138	0.00724638	0.000173532	32.9565
1676	IPI00024107	SNCA	Isoform 1 of Alpha-synuclein	54	1	11.4	14451	4.67	140	0.00714286	0.000171053	32.4857
1677	IPI00443909	CNPY2	Isoform 1 of Protein canopy homolog 2	54	1	7.1	20981	4.81	182	0.00549451	0.000131579	24.989
1678	IPI00024742	UQCRQ	Cytochrome b-c1 complex subunit 8	54	1	15.9	9900	10.07	82	0.0121951	0.000292042	55.4634
1679	IPI00012977	BTN3A3	Butyrophilin subfamily 3 member A3	54	1	4.8	65474	5.37	584	0.00171233	4.10059e-05	7.78767
1680	IPI00006754	DCAF7	DDB1- and CUL4-associated factor 7	54	1	5	39528	5.27	342	0.00292398	7.00217e-05	13.2982
1681	IPI00006451	NSF	Vesicle-fusing ATPase	54	1	1.7	83055	6.52	744	0.00134409	3.21874e-05	6.1129
1682	IPI00939349	AIP	Aryl-hydrocarbon receptor interacting protein (Fragment)	54	1	26.2	7417	9.23	65	0.0153846	0.000368422	69.9692
1683	IPI00217652	GXYLT1	Isoform 1 of Glucoside xylosyltransferase 1	54	1	1.8	51332	8.92	440	0.00227273	5.4426e-05	10.3364
1684	IPI00410324	LSM12	Isoform 1 of Protein LSM12 homolog	54	1	6.7	21972	7.63	195	0.00512821	0.000122807	23.3231
1685	IPI00644434	FECH	Ferrochelatase	54	1	5.7	32775	6.21	281	0.00355872	8.52222e-05	16.1851
1686	IPI00383732	VH3	VH3 protein	54	1	8.2	15873	8.51	147	0.00680272	0.000162908	30.9388
1687	IPI00101782	GMPPA	Isoform 1 of Mannose-1-phosphate guanyltransferase alpha	54	1	3.3	46604	6.73	420	0.00238095	5.70177e-05	10.8286
1688	IPI00909909	ANKFY1	Ankyrin repeat and FYVE domain-containing protein 1	53	1	9.9	21631	5.34	182	0.00549451	0.000131579	24.989
1689	IPI00945024	SND1	Putative uncharacterized protein SND1	53	1	9.1	26382	5.21	231	0.004329	0.000103669	19.6883
1690	IPI00909481	LASP1	LIM and SH3 domain protein 1	53	1	6.4	25171	8.87	220	0.00454545	0.000108852	20.6727
1691	IPI00026650	HLA-C	HLA class I histocompatibility antigen, Cw-1 alpha chain	53	1	3.8	41395	5.49	366	0.00273224	6.54301e-05	12.4262
1692	IPI00001580	FYCO1	Isoform 1 of FYVE and coiled-coil domain-containing protein 1	53	1	0.9	168562	4.85	1478	0.00067659	1.62026e-05	3.07713
1693	IPI00329482	LAMA4	Isoform 1 of Laminin subunit alpha-4	53	1	0.9	205024	5.9	1823	0.000548546	1.31363e-05	2.49479
1694	IPI00332887	SIRPA	signal-regulatory protein alpha precursor	53	1	2.6	55446	6.51	504	0.00198413	4.75147e-05	9.02381
1695	IPI00034319	CUTA	Isoform A of Protein CutA	53	1	7.1	21083	5.36	198	0.00505051	0.000120947	22.9697
1696	IPI00032220	AGT	Angiotensinogen	53	1	4.9	53406	5.87	485	0.00206186	4.93761e-05	9.37732
1697	IPI00174390	PDE12	Isoform 1 of 2~,5~-phosphodiesterase 12	53	1	3	68221	6.11	609	0.00164204	3.93225e-05	7.46798
1698	IPI00022002	MRPS27	Mitochondrial 28S ribosomal protein S27	53	1	5.6	49518	5.94	428	0.00233645	5.59519e-05	10.6262
1699	IPI00550263	CDC42BPA	Isoform 5 of Serine/threonine-protein kinase MRCK alpha	53	1	0.4	197909	6.05	1719	0.000581734	1.3931e-05	2.64572
1700	IPI00025753	DSG1	Desmoglein-1	53	1	1.8	114670	4.9	1049	0.000953289	2.28288e-05	4.33556
1701	IPI00410404	CMPK2	Isoform 1 of UMP-CMP kinase 2, mitochondrial	53	1	3.1	50086	6.8	449	0.00222717	5.3335e-05	10.1292
1702	IPI00295438	DAO	D-amino-acid oxidase	53	1	5.5	39734	6.36	347	0.00288184	6.90127e-05	13.1066
1703	IPI00182469	CTNND1	Isoform 1AB of Catenin delta-1	53	1	2.3	107853	5.9	962	0.0010395	2.48934e-05	4.72765
1704	IPI00952649	PCCA	Putative uncharacterized protein PCCA	53	1	2.5	62011	8.48	556	0.00179856	4.30709e-05	8.17986
1705	IPI00470870	TRIP6	Putative uncharacterized protein DKFZp686J22257	53	1	6.2	35984	8.4	340	0.00294118	7.04336e-05	13.3765
1706	IPI00058192	POFUT1	Isoform 1 of GDP-fucose protein O-fucosyltransferase 1	53	1	4.1	44383	8.77	388	0.00257732	6.17202e-05	11.7216
1707	IPI00013939	RPA2	Isoform 1 of Replication protein A 32 kDa subunit	52	1	5.9	29342	5.75	270	0.0037037	8.86942e-05	16.8444
1708	IPI00172513	APPL2	DCC-interacting protein 13 beta	52	1	2.5	75708	4.85	670	0.00149254	3.57424e-05	6.78806
1709	IPI00644301	UTRN	Utrophin	52	1	1	114423	6.49	988	0.00101215	2.42383e-05	4.60324
1710	IPI00099583	BTN3A2	Butyrophilin subfamily 3 member A2	52	1	7.5	36690	5.23	334	0.00299401	7.16989e-05	13.6168
1711	IPI00394818	KANK3	Isoform 1 of KN motif and ankyrin repeat domain-containing protein 3	52	1	1.3	88999	5.17	840	0.00119048	2.85088e-05	5.41429
1712	IPI00013621	THTPA	Thiamine-triphosphatase	52	1	13.5	25721	4.75	230	0.00434783	0.000104119	19.7739
1713	IPI00024670	REEP5	Receptor expression-enhancing protein 5	52	1	5.3	21707	8.25	189	0.00529101	0.000126706	24.0635
1714	IPI00514485	HSPG2	Heparan sulfate proteoglycan 2	52	1	7.1	22004	5.3	197	0.00507614	0.000121561	23.0863
1715	IPI00797228		20 kDa protein	52	1	15.6	19943	5.24	180	0.00555556	0.000133041	25.2667
1716	IPI00008485	ACO1	Cytoplasmic aconitate hydratase	52	1	1.6	98850	6.23	889	0.00112486	2.69375e-05	5.11586
1717	IPI00003783	MAP2K2	Dual specificity mitogen-activated protein kinase kinase 2	52	1	3	44681	6.12	400	0.0025	5.98686e-05	11.37
1718	IPI00001661	RCC1	regulator of chromosome condensation 1 isoform a	52	1	4.2	48685	8.44	452	0.00221239	5.2981e-05	10.0619
1719	IPI00876962	INF2	Isoform 2 of Inverted formin-2	52	1	2	135788	5.38	1240	0.000806452	1.93124e-05	3.66774
1720	IPI00220710	ACOT9	Isoform 1 of Acyl-coenzyme A thioesterase 9, mitochondrial	52	1	3	50269	8.81	439	0.0022779	5.45499e-05	10.3599
1721	IPI00643041	RAN	GTP-binding nuclear protein Ran	52	1	5.1	24579	7.01	216	0.00462963	0.000110868	21.0556
1722	IPI00016334	MCAM	Isoform 1 of Cell surface glycoprotein MUC18	51	1	2.9	72532	5.58	646	0.00154799	3.70703e-05	7.04025
1723	IPI00003843	TJP2	Isoform A1 of Tight junction protein ZO-2	51	1	1.4	134118	6.96	1190	0.000840336	2.01239e-05	3.82185
1724	IPI00445609	ZFP3	cDNA FLJ43743 fis, clone TESTI2019042	51	1	2.7	33286	10.57	293	0.00341297	8.17318e-05	15.5222
1725	IPI00903334	ANXA2	Annexin A2	51	1	5.5	21091	5	181	0.00552486	0.000132306	25.1271
1726	IPI00018398	PSMC3	26S protease regulatory subunit 6A	51	1	4.6	49458	5.13	439	0.0022779	5.45499e-05	10.3599
1727	IPI00399318	COPE	epsilon subunit of coatomer protein complex isoform b	51	1	7.8	28950	5.14	257	0.00389105	9.31806e-05	17.6965
1728	IPI00759644	FKBP1A	FK506 binding protein12	51	1	14.6	10234	7.66	89	0.011236	0.000269072	51.1011
1729	IPI00886860	LOC644950	histone H3.3B	51	1	22.7	16105	10.28	266	0.0037594	9.00279e-05	17.0977
1730	IPI00031821	ITM2B	Integral membrane protein 2B	51	1	4.9	30832	5	293	0.00341297	8.17318e-05	15.5222
1731	IPI00027569	HNRNPCL1	Heterogeneous nuclear ribonucleoprotein C-like 1	51	1	4.1	32180	4.93	501	0.00199601	4.77992e-05	9.07784
1732	IPI00029764	SF3A3	Splicing factor 3A subunit 3	51	1	4	59154	5.27	132	0.00757576	0.00018142	34.4545
1733	IPI00017390	LPAL2	PUTATIVE APOLIPOPROTEIN(A)-LIKE PROTEIN 2	51	1	8.3	15275	5.21	116	0.00862069	0.000206443	39.2069
1734	IPI00412545	NDUFA5	Putative uncharacterized protein DKFZp781K1356	51	1	8.6	13611	5.46	83	0.0120482	0.000288523	54.7952
1735	IPI00915801	COPS8	Putative uncharacterized protein COPS8	51	1	16.9	9040	4.21	83	0.0120482	0.000288523	54.7952
1736	IPI00018971	TRIM21	52 kDa Ro protein	51	1	2.9	55162	5.98	475	0.00210526	5.04156e-05	9.57474
1737	IPI00031708	FAH	Fumarylacetoacetase	51	1	2.9	46743	6.46	419	0.00238663	5.71538e-05	10.8544
1738	IPI00295777	GPD1	Glycerol-3-phosphate dehydrogenase [NAD+], cytoplasmic	51	1	9.2	38171	5.81	349	0.00286533	6.86173e-05	13.0315
1739	IPI00023095	MLF2	Myeloid leukemia factor 2	51	1	7.7	28186	6.4	248	0.00403226	9.65622e-05	18.3387
1740	IPI00010221	VWA1	Isoform 2 of von Willebrand factor A domain-containing protein 1	51	1	9.9	24573	9.75	233	0.00429185	0.000102779	19.5193
1741	IPI00432065	C11orf83	UPF0723 protein C11orf83	51	1	23.7	10104	9.39	93	0.0107527	0.000257499	48.9032
1742	IPI00168184	PPP2R1A	SERINE/THREONINE PROTEIN PHOSPHATASE 2A, 65 kDa REGULATORY SUBUNIT A, ALPHA ISOFORM	50	1	3.9	57781	5.5	509	0.00196464	4.7048e-05	8.93517
1743	IPI00555874	POTEF	Actin-like protein (Fragment)	50	1	10.7	11603	6.19	103	0.00970874	0.000232499	44.1553
1744	IPI00027493	SLC3A2	Isoform 2 of 4F2 cell-surface antigen heavy chain	50	1	2.5	58023	5.2	529	0.00189036	4.52692e-05	8.59735
1745	IPI00470528	RPL15	60S ribosomal protein L15	50	1	6.9	24245	11.62	1873	0.000533903	1.27856e-05	2.42819
1746	IPI00299240	CACNA1S	Voltage-dependent L-type calcium channel subunit alpha-1S	50	1	0.5	214550	6.17	110	0.00909091	0.000217704	41.3455
1747	IPI00908480	CSNK2B	Casein kinase 2, beta polypeptide, isoform CRA_c	50	1	12.7	12938	4.09	1369	0.00073046	1.74926e-05	3.32213
1748	IPI00887421	LOC652460	plectin 1, partial	50	1	0.7	158343	7.15	234	0.0042735	0.000102339	19.4359
1749	IPI00061492	C7orf30	Uncharacterized protein C7orf30	50	1	9	26495	5.32	142	0.00704225	0.000168644	32.0282
1750	IPI00007283	POLR2D	DNA-directed RNA polymerase II subunit RPB4	50	1	10.6	16415	4.75	142	0.00704225	0.000168644	32.0282
1751	IPI00945851	RPN1	Putative uncharacterized protein RPN1	50	1	9.9	12859	5.15	121	0.00826446	0.000197913	37.5868
1752	IPI00045219	SNX18	Isoform 1 of Sorting nexin-18	50	1	4.5	69364	5.44	628	0.00159236	3.81328e-05	7.24204
1753	IPI00556374	WDR1	PNAS-29	50	1	27.3	8036	10.9	77	0.012987	0.000311006	59.0649
1754	IPI00103146	PDLIM5	PDZ and LIM domain 5 isoform e	50	1	6.5	23866	9.93	214	0.0046729	0.000111904	21.2523
1755	IPI00011307	MTHFD2	Bifunctional methylenetetrahydrofolate dehydrogenase/cyclohydrolase, mitochondrial	50	1	6.6	38042	8.86	350	0.00285714	6.84212e-05	12.9943
1756	IPI00028122	PSIP1	Isoform 1 of PC4 and SFRS1-interacting protein	50	1	3.8	60181	9.15	530	0.00188679	4.51838e-05	8.58113
1757	IPI00021302	SUSD2	Sushi domain-containing protein 2	49	1	2.4	91746	5.84	822	0.00121655	2.91331e-05	5.53285
1758	IPI00294386	MYO1A	Myosin-Ia	49	1	1.6	119238	9.37	1043	0.000958773	2.29601e-05	4.3605
1759	IPI00647859	RNPEP	Putative uncharacterized protein RNPEP	49	1	5.5	39600	4.92	344	0.00290698	6.96146e-05	13.2209
1760	IPI00010338	F3	Tissue factor	49	1	4.4	33332	6.64	295	0.00338983	8.11777e-05	15.4169
1761	IPI00027448	ATP5L	ATP synthase subunit g, mitochondrial	49	1	12.6	11421	9.65	103	0.00970874	0.000232499	44.1553
1762	IPI00027195	NOX4	Isoform 1 of NADPH oxidase 4	49	1	1.2	67914	8.96	578	0.0017301	4.14315e-05	7.86851
1763	IPI00025862	C4BPB	Isoform 1 of C4b-binding protein beta chain	49	1	4.8	29308	5.05	252	0.00396825	9.50295e-05	18.0476
1764	IPI00028635	RPN2	Dolichyl-diphosphooligosaccharide--protein glycosyltransferase subunit 2	49	1	4.9	69355	5.44	631	0.00158479	3.79515e-05	7.20761
1765	IPI00737638	FAM169A	Isoform 1 of Protein FAM169A	49	1	4	75251	4.52	670	0.00149254	3.57424e-05	6.78806
1766	IPI00009456	NT5E	5~-nucleotidase	49	1	3.8	63898	6.58	574	0.00174216	4.17203e-05	7.92334
1767	IPI00001441	FTCD	Isoform A of Formimidoyltransferase-cyclodeaminase	49	1	5.7	59574	5.58	541	0.00184843	4.42651e-05	8.40665
1768	IPI00022977	CKB	Creatine kinase B-type	49	1	5.5	42902	5.34	381	0.00262467	6.28541e-05	11.937
1769	IPI00043978	PARD3B	Isoform 1 of Partitioning defective 3 homolog B	49	1	0.9	133097	8.54	1205	0.000829876	1.98734e-05	3.77427
1770	IPI00010362	HLA-E	major histocompatibility complex, class I, E precursor	49	1	5.6	40261	5.52	358	0.0027933	6.68922e-05	12.7039
1771	IPI00005158	LONP1	Lon protease homolog, mitochondrial	49	1	3	106936	6.01	959	0.00104275	2.49712e-05	4.74244
1772	IPI00008037	ACSL5	Isoform 1 of Long-chain-fatty-acid--CoA ligase 5	49	1	1.6	76855	6.49	683	0.00146413	3.50621e-05	6.65886
1773	IPI00059366	H2AFY	Isoform 3 of Core histone macro-H2A.1	49	1	5.4	39635	9.78	371	0.00269542	6.45483e-05	12.2588
1774	IPI00017375	SEC23A	Protein transport protein Sec23A	49	1	1.6	87018	6.64	765	0.00130719	3.13038e-05	5.9451
1775	IPI00046309	DGKK	Diacylglycerol kinase kappa	49	1	0.9	143678	5.36	1271	0.000786782	1.88414e-05	3.57828
1776	IPI00025341	BDH1	D-beta-hydroxybutyrate dehydrogenase, mitochondrial	49	1	7.6	38532	9.11	343	0.00291545	6.98176e-05	13.2595
1777	IPI00003929	GSTA3	Glutathione S-transferase A3	49	1	4.1	25342	9.21	222	0.0045045	0.000107871	20.4865
1778	IPI00376221	EPB41L5	Isoform 1 of Band 4.1-like protein 5	48	1	1.9	82375	6.15	733	0.00136426	3.26704e-05	6.20464
1779	IPI00927752	KIAA1324L	Putative uncharacterized protein KIAA1324L	48	1	0.7	108723	6.5	958	0.00104384	2.49973e-05	4.74739
1780	IPI00022621	MFAP2	Microfibrillar-associated protein 2	48	1	5.5	21553	4.86	183	0.00546448	0.00013086	24.8525
1781	IPI00031583	USO1	Putative uncharacterized protein DKFZp451D234	48	1	1.8	110031	4.83	973	0.00102775	2.46119e-05	4.6742
1782	IPI00182757	KIAA1967	Isoform 1 of Protein KIAA1967	48	1	1.5	103465	5.14	923	0.00108342	2.59452e-05	4.92741
1783	IPI00013466	ASNA1	ATPase ASNA1	48	1	2.6	39224	4.81	348	0.00287356	6.88144e-05	13.069
1784	IPI00444262	NCL	Nucleolin	48	1	1.5	65979	4.45	603	0.00165837	3.97138e-05	7.54229
1785	IPI00382931	FTH1	Ferritin	48	1	7.9	19649	8.78	165	0.00606061	0.000145136	27.5636
1786	IPI00221384	COL12A1	Isoform 2 of Collagen alpha-1(XII) chain	48	1	0.9	206333	5.71	1899	0.000526593	1.26105e-05	2.39494
1787	IPI00792689	SLMAP	15 kDa protein	48	2	5.3	15057	4.63	131	0.0152672	0.00036561	69.4351
1788	IPI00292791	CNTN3	Contactin-3	48	1	1.3	113509	5.94	1028	0.000972763	2.32952e-05	4.42412
1789	IPI00007273	ZBTB1	Zinc finger and BTB domain-containing protein 1	48	1	1.7	84016	5.97	713	0.00140252	3.35869e-05	6.37868
1790	IPI00026270	CPM	Carboxypeptidase M	48	1	4.3	50938	6.94	443	0.00225734	5.40574e-05	10.2664
1791	IPI00455033	SEPT9	septin 9 isoform e	48	1	4.3	47756	6.08	422	0.00236967	5.67475e-05	10.7773
1792	IPI00293925	FCN3	Isoform 1 of Ficolin-3	48	1	3	33395	6.2	299	0.00334448	8.00917e-05	15.2107
1793	IPI00021320	MEPCE	7SK snRNA methylphosphate capping enzyme	48	1	1.2	74937	9.62	689	0.00145138	3.47568e-05	6.60087
1794	IPI00554711	JUP	Junction plakoglobin	48	1	2.7	82434	5.75	745	0.00134228	3.21442e-05	6.1047
1795	IPI00922568	SYT5	Synaptotagmin-5	48	1	2.6	42846	9.58	382	0.0026178	6.26896e-05	11.9058
1796	IPI00556324	TGFBI	Transforming growth factor, beta-induced, 68kDa variant (Fragment)	48	1	9.1	26172	5.33	242	0.00413223	9.89563e-05	18.7934
1797	IPI00014340	PPP1R12C	Isoform 1 of Protein phosphatase 1 regulatory subunit 12C	48	1	1.7	85286	5.44	782	0.00127877	3.06233e-05	5.81586
1798	IPI00024466	UGGT1	Isoform 1 of UDP-glucose:glycoprotein glucosy ltransferase 1	47	1	0.7	177819	5.42	1555	0.000643087	1.54003e-05	2.92476
1799	IPI00023001	FAM162A	Protein FAM162A	47	1	5.2	17559	9.81	154	0.00649351	0.000155503	29.5325
1800	IPI00173549	SYNPO2	synaptopodin 2 isoform a	47	1	2.5	136999	8.94	1261	0.000793021	1.89908e-05	3.60666
1801	IPI00005978	SRSF2	Splicing factor, arginine/serine-rich 2	47	1	7.7	25461	11.86	221	0.00452489	0.000108359	20.5792
1802	IPI00215997	CD9	CD9 antigen	47	1	4.4	25969	6.8	228	0.00438596	0.000105033	19.9474
1803	IPI00029168	LPA	Apolipoprotein(a)	47	1	0.3	514737	5.58	4548	0.000219877	5.26548e-06	1
1804	IPI00004860	RARS	Isoform Complexed of Arginyl-tRNA synthetase, cytoplasmic	47	1	1.7	76129	6.26	660	0.00151515	3.6284e-05	6.89091
1805	IPI00140420	SND1	Staphylococcal nuclease domain-containing protein 1	47	1	1.4	102618	6.74	910	0.0010989	2.63159e-05	4.9978
1806	IPI00020990	OMD	Osteomodulin	47	1	3.1	49973	5.34	421	0.0023753	5.68822e-05	10.8029
1807	IPI00018780	CDK5RAP3	Isoform 2 of CDK5 regulatory subunit-associated protein 3	47	1	3.3	46664	4.56	419	0.00238663	5.71538e-05	10.8544
1808	IPI00020194	TAF15	Isoform Short of TATA-binding protein-associated factor 2N	47	1	5.8	61749	8.04	589	0.00169779	4.06578e-05	7.72156
1809	IPI00171445	ATAD1	Isoform 1 of ATPase family AAA domain-containing protein 1	47	1	4.4	41060	6.43	361	0.00277008	6.63364e-05	12.5983
1810	IPI00794668	CEP290	Isoform 2 of Centrosomal protein of 290 kDa	47	1	0.5	180298	6.43	1539	0.000649773	1.55604e-05	2.95517
1811	IPI00306159	MECR	Trans-2-enoyl-CoA reductase, mitochondrial	47	1	3.8	40744	8.99	373	0.00268097	6.42022e-05	12.193
1812	IPI00219616	PRPS1	Ribose-phosphate pyrophosphokinase 1	47	1	4.7	35325	6.51	318	0.00314465	7.53064e-05	14.3019
1813	IPI00075561	GIMAP5	Isoform 2 of GTPase IMAP family member 5	46	1	4.6	40130	6.86	347	0.00288184	6.90127e-05	13.1066
1814	IPI00742682	TPR	Nucleoprotein TPR	46	1	1.2	267530	4.97	2363	0.000423191	1.01343e-05	1.92467
1815	IPI00010706	GSS	Glutathione synthetase	46	1	4.6	52523	5.67	474	0.0021097	5.0522e-05	9.59494
1816	IPI00889196	UQCRFS1P1	Cytochrome b-c1 complex subunit Rieske-like protein 1	46	1	6.7	31081	9.04	283	0.00353357	8.46199e-05	16.0707
1817	IPI00016346	PROSC	Proline synthetase co-transcribed bacterial homolog protein	46	1	10.9	30610	7.09	275	0.00363636	8.70815e-05	16.5382
									Total (SpC/L)	41.7581
