# Supplementary material for: Profiling and annotation of human kidney glomerulus proteome
Source: Proteome Sci. 2013 Apr 8;11:13. doi: 10.1186/1477-5956-11-13 (PMC3639854; doi:10.1186/1477-5956-11-13)
Supplement: Additional file 4 — Lists of proteins identified in each of the 15 fractions prepared by 1-D pre-fractionation of glomerular proteins. Proteins identified in each of the 15 slices (fractions) of 1-D SDS-PAGE gel using Mascot are reported in a corresponding worksheet. [file 1477-5956-11-13-S4.xls]

## Sheet: Description
Additional file 4
Cui et al
High-confidence, non-redundant dataset of proteins identified in human kidney glomerulus: Proteins identified in each of the slices of 1-D prefractionation on SDS-PAGE
Proteins are identified in each of 15 slices (fractions) of 1-D SDS-PAGE gel using Mascot ver. 2.2.01 searching against the IPI_human protein sequence database (ver. 3.70) and are reported in this file. See Additional file 1 and Methods section for details.
Fraction name of 1-D and 2-D prefractionation of glomerular proteins

## Sheet: All protein IDs
ID in total	ID in fraction	Accession	Gene symbol	Protein description	Protein score	Matched peptide	Protein coverage	Calculated Mw	Calculated pI	Observed Mw	Fraction
1	1	IPI00220327	KRT1	Keratin, type II cytoskeletal 1	4568	93	47.4	66170	8.15	> 215 kDa	1D-01
2	2	IPI00009865	KRT10	Keratin, type I cytoskeletal 10	3263	79	39.4	59020	5.13	> 215 kDa	1D-01
3	3	IPI00019359	KRT9	Keratin, type I cytoskeletal 9	2896	65	46.9	62255	5.14	> 215 kDa	1D-01
4	4	IPI00024284	HSPG2	Basement membrane-specific heparan sulfate proteoglycan core protein	2136	57	10.1	479221	6.06	> 215 kDa	1D-01
5	5	IPI00374563	AGRN	Agrin	1824	49	17.8	222861	6.02	> 215 kDa	1D-01
6	6	IPI00021304	KRT2	Keratin, type II cytoskeletal 2 epidermal	1783	40	28.1	66110	8.07	> 215 kDa	1D-01
7	7	IPI00783665	LAMA5	Laminin subunit alpha-5	1302	32	8.1	412085	6.63	> 215 kDa	1D-01
8	8	IPI00010800	NES	Nestin	889	32	17	177788	4.35	> 215 kDa	1D-01
9	9	IPI00296922	LAMB2	Laminin subunit beta-2	881	22	5.7	202982	6.07	> 215 kDa	1D-01
10	10	IPI00006482	ATP1A1	Isoform Long of Sodium/potassium-transporting ATPase subunit alpha-1	684	15	9.4	114135	5.33	> 215 kDa	1D-01
11	11	IPI00022822	COL18A1	Isoform 2 of Collagen alpha-1(XVIII) chain	623	18	11.5	154607	5.45	> 215 kDa	1D-01
12	12	IPI00299145	KRT6C	Keratin, type II cytoskeletal 6C	575	13	14	60273	8.09	> 215 kDa	1D-01
13	13	IPI00844287	NES	Nestin	447	14	23.1	66169	5.22	> 215 kDa	1D-01
14	14	IPI00298281	LAMC1	Laminin subunit gamma-1	443	7	2.8	183191	5.01	> 215 kDa	1D-01
15	15	IPI00291136	COL6A1	Collagen alpha-1(VI) chain	431	10	5.9	109602	5.26	> 215 kDa	1D-01
16	16	IPI00186711	PLEC	Isoform 2 of Plectin-1	430	15	2.3	520095	5.6	> 215 kDa	1D-01
17	17	IPI00384444	KRT14	Keratin, type I cytoskeletal 14	363	11	16.1	51872	5.09	> 215 kDa	1D-01
18	18	IPI00021440	ACTG1	Actin, cytoplasmic 2	361	11	16	42108	5.31	> 215 kDa	1D-01
19	19	IPI00022418	FN1	Isoform 1 of Fibronectin	286	9	4.6	266034	5.45	> 215 kDa	1D-01
20	20	IPI00009867	KRT5	Keratin, type II cytoskeletal 5	252	7	6.4	62568	7.59	> 215 kDa	1D-01
21	21	IPI00021812	AHNAK	Neuroblast differentiation-associated protein AHNAK	244	8	1	629213	5.8	> 215 kDa	1D-01
22	22	IPI00031423	KRT33B	Keratin, type I cuticular Ha3-II	239	4	5	47325	4.81	> 215 kDa	1D-01
23	23	IPI00024689	AQP1	Aquaporin-1	230	2	7.4	28736	6.95	> 215 kDa	1D-01
24	24	IPI00217963	KRT16	Keratin, type I cytoskeletal 16	226	9	11.8	51578	4.99	> 215 kDa	1D-01
25	25	IPI00845465	ACTN4	Actinin alpha4 isoform	173	7	10.2	59827	4.82	> 215 kDa	1D-01
26	26	IPI00555809	ACT	Pseudogene candidate	152	2	10	26180	5.93	> 215 kDa	1D-01
27	27	IPI00008669	KRT81	Keratin-81-like protein	126	2	4.1	54972	6.05	> 215 kDa	1D-01
28	28	IPI00328103	KRT27	Keratin, type I cytoskeletal 27	115	4	5.9	50420	5.06	> 215 kDa	1D-01
29	29	IPI00073454	COL6A2	Isoform 2C2A~ of Collagen alpha-2(VI) chain	115	3	1.9	88366	5.66	> 215 kDa	1D-01
30	30	IPI00179330	RPS27A	UBB ubiquitin and ribosomal protein S27a precursor	115	3	10.3	18296	9.68	> 215 kDa	1D-01
31	31	IPI00024174	TSPAN4	Tetraspanin-4	112	2	10.5	26841	6.07	> 215 kDa	1D-01
32	32	IPI00014375	ENPEP	Glutamyl aminopeptidase	110	2	2.1	109717	5.34	> 215 kDa	1D-01
33	33	IPI00032258	C4A	Complement C4-A	107	3	2.9	194247	6.65	> 215 kDa	1D-01
34	34	IPI00299116	PODXL	Podocalyxin-like protein 1 precursor	85	2	2.5	55992	5.36	> 215 kDa	1D-01
35	35	IPI00927825	FLNA	Putative uncharacterized protein FLNA	82	2	2.9	65810	9.2	> 215 kDa	1D-01
36	36	IPI00014594	NPHS2	Isoform 1 of Podocin	74	1	3.4	42516	8.96	> 215 kDa	1D-01
37	37	IPI00853061	COL6A3	alpha 3 type VI collagen isoform 2 precursor	73	2	2	113269	5.54	> 215 kDa	1D-01
38	38	IPI00218694	CALD1	Isoform 2 of Caldesmon	72	2	3.4	65725	6.37	> 215 kDa	1D-01
39	39	IPI00025874	RPN1	Dolichyl-diphosphooligosaccharide--protein glycosyltransferase subunit 1 precursor	67	2	1.9	72847	5.87	> 215 kDa	1D-01
40	40	IPI00428234	ITIH5	inter-alpha trypsin inhibitor heavy chain precursor 5 isoform 3	67	2	3.1	78674	9.09	> 215 kDa	1D-01
41	1	IPI00843765	SPTAN1	Isoform 3 of Spectrin alpha chain, brain	3525	102	34.3	282906	5.21	165-215 kDa	1D-02
42	2	IPI00298994	TLN1	Talin-1	2671	63	27.2	271766	5.77	165-215 kDa	1D-02
43	3	IPI00220327	KRT1	Keratin, type II cytoskeletal 1	2515	52	42.9	66170	8.15	165-215 kDa	1D-02
44	4	IPI00005614	SPTBN1	Isoform Long of Spectrin beta chain, brain 1	2512	64	27.2	275237	5.39	165-215 kDa	1D-02
45	5	IPI00019359	KRT9	Keratin, type I cytoskeletal 9	1963	46	44.1	62255	5.14	165-215 kDa	1D-02
46	6	IPI00302592	FLNA	Isoform 2 of Filamin-A	1430	39	18.5	282581	5.69	165-215 kDa	1D-02
47	7	IPI00943326	HSPG2	Basement membrane-specific heparan sulfate proteoglycan core protein variant	1323	35	8.6	477539	6.04	165-215 kDa	1D-02
48	8	IPI00186711	PLEC	Isoform 2 of Plectin-1	1303	40	10.3	520095	5.6	165-215 kDa	1D-02
49	9	IPI00019502	MYH9	Isoform 1 of Myosin-9	1237	33	17.7	227646	5.5	165-215 kDa	1D-02
50	10	IPI00009865	KRT10	Keratin, type I cytoskeletal 10	1207	30	35.3	59020	5.13	165-215 kDa	1D-02
51	11	IPI00296922	LAMB2	Laminin subunit beta-2	1153	28	14	202982	6.07	165-215 kDa	1D-02
52	12	IPI00010800	NES	Nestin	1123	39	23.6	177788	4.35	165-215 kDa	1D-02
53	13	IPI00298281	LAMC1	Laminin subunit gamma-1	1056	26	14.4	183191	5.01	165-215 kDa	1D-02
54	14	IPI00339225	FN1	Isoform 5 of Fibronectin	988	30	18.9	246528	5.48	165-215 kDa	1D-02
55	15	IPI00021304	KRT2	Keratin, type II cytoskeletal 2 epidermal	720	16	22.6	66110	8.07	165-215 kDa	1D-02
56	16	IPI00014375	ENPEP	Glutamyl aminopeptidase	644	16	12.1	109717	5.34	165-215 kDa	1D-02
57	17	IPI00844287	NES	Nestin	553	19	28.6	66169	5.22	165-215 kDa	1D-02
58	18	IPI00783665	LAMA5	Laminin subunit alpha-5	532	12	4.8	412085	6.63	165-215 kDa	1D-02
59	19	IPI00072918	COL6A3	322 kDa protein	514	14	6.7	323698	6.48	165-215 kDa	1D-02
60	20	IPI00743104	ITGA1	Integrin alpha-1	493	12	9.8	132304	5.91	165-215 kDa	1D-02
61	21	IPI00220216	TNC	Isoform 6 of Tenascin	336	9	7.1	176894	4.97	165-215 kDa	1D-02
62	22	IPI00900293	FLNB	filamin B isoform 1	308	8	4.5	283626	5.46	165-215 kDa	1D-02
63	23	IPI00384444	KRT14	Keratin, type I cytoskeletal 14	260	5	10.4	51872	5.09	165-215 kDa	1D-02
64	24	IPI00006482	ATP1A1	Isoform Long of Sodium/potassium-transporting ATPase subunit alpha-1	178	4	4.7	114135	5.33	165-215 kDa	1D-02
65	25	IPI00397526	MYH10	Isoform 1 of Myosin-10	157	4	3.1	229827	5.44	165-215 kDa	1D-02
66	26	IPI00374563	AGRN	Agrin	149	4	1.4	222861	6.02	165-215 kDa	1D-02
67	27	IPI00021812	AHNAK	Neuroblast differentiation-associated protein AHNAK	140	5	0.8	629213	5.8	165-215 kDa	1D-02
68	28	IPI00009329	UTRN	Utrophin	131	3	1.6	396444	5.2	165-215 kDa	1D-02
69	29	IPI00031423	KRT33B	Keratin, type I cuticular Ha3-II	126	2	5	47325	4.81	165-215 kDa	1D-02
70	30	IPI00299116	PODXL	Podocalyxin-like protein 1 precursor	118	2	2.5	55992	5.36	165-215 kDa	1D-02
71	31	IPI00219898	NPHS1	PRODH2 Isoform 2 of Nephrin	105	2	4.1	131548	5.33	165-215 kDa	1D-02
72	32	IPI00009867	KRT5	Keratin, type II cytoskeletal 5	96	3	3.9	62568	7.59	165-215 kDa	1D-02
73	33	IPI00024689	AQP1	Aquaporin-1	93	1	7.4	28736	6.95	165-215 kDa	1D-02
74	34	IPI00032541	KRT85	Keratin, type II cuticular Hb5	93	1	3.2	57306	6.28	165-215 kDa	1D-02
75	35	IPI00307545	TNS1	Tensin-1	85	2	2.2	186499	7.55	165-215 kDa	1D-02
76	36	IPI00006196	NUMA1	Isoform 2 of Nuclear mitotic apparatus protein 1	75	1	0.7	237456	5.64	165-215 kDa	1D-02
77	37	IPI00001769	PTPRO	receptor-type protein tyrosine phosphatase O isoform d precursor	74	1	4.5	44188	6.02	165-215 kDa	1D-02
78	38	IPI00300053	KRT82	Keratin, type II cuticular Hb2	71	1	1.9	57985	6.4	165-215 kDa	1D-02
79	39	IPI00105353	PLA2R1	Isoform 1 of Secretory phospholipase A2 receptor	63	1	1.4	171741	5.73	165-215 kDa	1D-02
80	40	IPI00007334	ACIN1	Isoform 1 of Apoptotic chromatin condensation inducer in the nucleus	60	1	1.4	152196	6.08	165-215 kDa	1D-02
81	41	IPI00398625	HRNR	Hornerin	58	1	0.7	283140	10.05	165-215 kDa	1D-02
82	42	IPI00024174	TSPAN4	Tetraspanin-4	58	1	10.5	26841	6.07	165-215 kDa	1D-02
83	43	IPI00291136	COL6A1	Collagen alpha-1(VI) chain	53	1	2.2	109602	5.26	165-215 kDa	1D-02
84	44	IPI00418163	C4B	complement component 4B preproprotein	50	1	1.3	194170	6.89	165-215 kDa	1D-02
85	45	IPI00410585	CRB2	Isoform 1 of Crumbs homolog 2	50	1	1.3	140391	5.31	165-215 kDa	1D-02
86	46	IPI00179330	RPS27A	UBB ubiquitin and ribosomal protein S27a precursor	48	1	10.3	18296	9.68	165-215 kDa	1D-02
87	47	IPI00743696	COL4A1	Isoform 1 of Collagen alpha-1(IV) chain	47	1	1	161654	8.55	165-215 kDa	1D-02
88	48	IPI00418471	VIM	Vimentin	46	1	4.1	53676	5.06	165-215 kDa	1D-02
89	1	IPI00220327	KRT1	Keratin, type II cytoskeletal 1	1693	43	40.1	66170	8.15	125-165 kDa	1D-03
90	2	IPI00019502	MYH9	Isoform 1 of Myosin-9	1662	42	16.5	227646	5.5	125-165 kDa	1D-03
91	3	IPI00024067	CLTC	Isoform 1 of Clathrin heavy chain 1	1547	44	30.7	193260	5.48	125-165 kDa	1D-03
92	4	IPI00298994	TLN1	Talin-1	1485	38	18.8	271766	5.77	125-165 kDa	1D-03
93	5	IPI00019359	KRT9	Keratin, type I cytoskeletal 9	1425	29	38.5	62255	5.14	125-165 kDa	1D-03
94	6	IPI00026944	NID1	Isoform 1 of Nidogen-1	1393	39	30.2	139142	5.12	125-165 kDa	1D-03
95	7	IPI00009865	KRT10	Keratin, type I cytoskeletal 10	1059	26	43	59020	5.13	125-165 kDa	1D-03
96	8	IPI00296922	LAMB2	Laminin subunit beta-2	933	20	11.6	202982	6.07	125-165 kDa	1D-03
97	9	IPI00021304	KRT2	Keratin, type II cytoskeletal 2 epidermal	928	24	35.8	66110	8.07	125-165 kDa	1D-03
98	10	IPI00783665	LAMA5	Laminin subunit alpha-5	907	20	6.2	412085	6.63	125-165 kDa	1D-03
99	11	IPI00843765	SPTAN1	Isoform 3 of Spectrin alpha chain, brain	896	25	10.2	282906	5.21	125-165 kDa	1D-03
100	12	IPI00010800	NES	Nestin	762	25	16.1	177788	4.35	125-165 kDa	1D-03
101	13	IPI00291136	COL6A1	Collagen alpha-1(VI) chain	689	18	21	109602	5.26	125-165 kDa	1D-03
102	14	IPI00298281	LAMC1	Laminin subunit gamma-1	608	14	10.1	183191	5.01	125-165 kDa	1D-03
103	15	IPI00022200	COL6A3	Isoform 1 of Collagen alpha-3(VI) chain	607	15	5.9	345163	6.26	125-165 kDa	1D-03
104	16	IPI00217563	ITGB1	Isoform Beta-1A of Integrin beta-1	556	21	18.4	91664	5.27	125-165 kDa	1D-03
105	17	IPI00024284	HSPG2	Basement membrane-specific heparan sulfate proteoglycan core protein	529	15	3.4	479221	6.06	125-165 kDa	1D-03
106	18	IPI00006482	ATP1A1	Isoform Long of Sodium/potassium-transporting ATPase subunit alpha-1	508	12	9.4	114135	5.33	125-165 kDa	1D-03
107	19	IPI00215995	ITGA3	Isoform Alpha-3A of Integrin alpha-3	413	14	12.9	117735	6.32	125-165 kDa	1D-03
108	20	IPI00553169	FLNA	Putative uncharacterized protein FLNA	392	9	4	248149	5.65	125-165 kDa	1D-03
109	21	IPI00299116	PODXL	Podocalyxin-like protein 1 precursor	388	10	6.8	55992	5.36	125-165 kDa	1D-03
110	22	IPI00014375	ENPEP	Glutamyl aminopeptidase	324	8	6.8	109717	5.34	125-165 kDa	1D-03
111	23	IPI00022418	FN1	Isoform 1 of Fibronectin	287	7	5.4	266034	5.45	125-165 kDa	1D-03
112	24	IPI00027505	ITGAV	Isoform 1 of Integrin alpha-V	284	8	7.8	117048	5.45	125-165 kDa	1D-03
113	25	IPI00396051	TENC1	Isoform 5 of Tensin-like C1 domain-containing phosphatase	265	7	8.8	140281	7.02	125-165 kDa	1D-03
114	26	IPI00304840	COL6A2	Isoform 2C2 of Collagen alpha-2(VI) chain	257	8	7.8	109709	5.85	125-165 kDa	1D-03
115	27	IPI00384444	KRT14	Keratin, type I cytoskeletal 14	233	6	10.4	51872	5.09	125-165 kDa	1D-03
116	28	IPI00005614	SPTBN1	Isoform Long of Spectrin beta chain, brain 1	224	7	3.2	275237	5.39	125-165 kDa	1D-03
117	29	IPI00186711	PLEC	Isoform 2 of Plectin-1	219	7	2.1	520095	5.6	125-165 kDa	1D-03
118	30	IPI00844287	NES	Nestin	197	6	17.5	66169	5.22	125-165 kDa	1D-03
119	31	IPI00001767	PTPRO	Isoform 1 of Receptor-type tyrosine-protein phosphatase O	176	4	4.4	139282	5.68	125-165 kDa	1D-03
120	32	IPI00216219	TJP1	Isoform Long of Tight junction protein ZO-1	174	5	2.7	195682	6.24	125-165 kDa	1D-03
121	33	IPI00293665	KRT6B	Keratin, type II cytoskeletal 6B	171	6	8.2	60315	8.09	125-165 kDa	1D-03
122	34	IPI00219898	NPHS1	PRODH2 Isoform 2 of Nephrin	170	3	4.1	131548	5.33	125-165 kDa	1D-03
123	35	IPI00293033	NID2	NID2 protein	154	4	5.8	109410	5.38	125-165 kDa	1D-03
124	36	IPI00291175	VCL	Isoform 1 of Vinculin	152	4	3.4	117220	5.83	125-165 kDa	1D-03
125	37	IPI00000877	HYOU1	Hypoxia up-regulated protein 1	148	4	5.6	111494	5.16	125-165 kDa	1D-03
126	38	IPI00217963	KRT16	Keratin, type I cytoskeletal 16	131	4	7.2	51578	4.99	125-165 kDa	1D-03
127	39	IPI00009867	KRT5	Keratin, type II cytoskeletal 5	120	3	6.3	62568	7.59	125-165 kDa	1D-03
128	40	IPI00013808	ACTN4	Alpha-actinin-4	119	3	4.3	105245	5.27	125-165 kDa	1D-03
129	41	IPI00946775	AKAP2	Putative uncharacterized protein AKAP2	111	2	2.8	85573	4.86	125-165 kDa	1D-03
130	42	IPI00307545	TNS1	Tensin-1	107	3	2.5	186499	7.55	125-165 kDa	1D-03
131	43	IPI00013079	EMILIN1	EMILIN-1	99	2	2.7	107913	5.07	125-165 kDa	1D-03
132	44	IPI00743104	ITGA1	Integrin alpha-1	98	2	1	132304	5.91	125-165 kDa	1D-03
133	45	IPI00027258	SYNPO	Isoform 2 of Synaptopodin	77	2	4.5	96736	9.79	125-165 kDa	1D-03
134	46	IPI00478003	A2M	Alpha-2-macroglobulin	77	1	1.6	164614	6	125-165 kDa	1D-03
135	47	IPI00221224	ANPEP	Aminopeptidase N	76	1	1.3	109870	5.31	125-165 kDa	1D-03
136	48	IPI00940293	COL4A2	Putative uncharacterized protein COL4A2 (Fragment)	76	1	2.3	79496	8.75	125-165 kDa	1D-03
137	49	IPI00221106	SF3B2	splicing factor 3B subunit 2	76	1	2.1	100279	5.52	125-165 kDa	1D-03
138	50	IPI00021812	AHNAK	Neuroblast differentiation-associated protein AHNAK	73	2	0.6	629213	5.8	125-165 kDa	1D-03
139	51	IPI00470360	KIRREL	Isoform 1 of Kin of IRRE-like protein 1	71	1	2	84111	5.49	125-165 kDa	1D-03
140	52	IPI00013744	ITGA2	Integrin alpha-2	71	1	2.5	130468	5.16	125-165 kDa	1D-03
141	53	IPI00028911	DAG1	Dystroglycan	70	1	1.7	97723	8.71	125-165 kDa	1D-03
142	54	IPI00376306	MAGI2	Isoform 2 of Membrane-associated guanylate kinase, WW and PDZ domain-containing protein 2	70	2	2.2	157937	5.94	125-165 kDa	1D-03
143	55	IPI00291802	LMO7	Isoform 3 of LIM domain only protein 7	69	1	1.1	154616	7.9	125-165 kDa	1D-03
144	56	IPI00307829	CGNL1	Isoform 1 of Cingulin-like protein 1	68	1	1.2	149525	5.51	125-165 kDa	1D-03
145	57	IPI00031008	TNC	Isoform 1 of Tenascin	65	1	0.7	246345	4.79	125-165 kDa	1D-03
146	58	IPI00289334	FLNB	Isoform 1 of Filamin-B	65	1	0.9	280188	5.49	125-165 kDa	1D-03
147	59	IPI00023410	ITGA8	Integrin alpha-8	65	2	3	118626	5.37	125-165 kDa	1D-03
148	60	IPI00397526	MYH10	Isoform 1 of Myosin-10	63	1	0.9	229827	5.44	125-165 kDa	1D-03
149	61	IPI00872508	INF2	Putative uncharacterized protein INF2	61	1	3.7	55720	5.35	125-165 kDa	1D-03
150	62	IPI00294705	PAPLN	Putative uncharacterized protein PAPLN	61	1	1.6	136942	6.82	125-165 kDa	1D-03
151	63	IPI00871709	IQGAP2	Ras GTPase-activating-like protein IQGAP2	60	1	1.6	123087	6.35	125-165 kDa	1D-03
152	64	IPI00015902	PDGFRB	Beta-type platelet-derived growth factor receptor	53	1	1.4	124973	4.88	125-165 kDa	1D-03
153	65	IPI00024466	UGGT1	Isoform 1 of UDP-glucose:glycoprotein glucosy ltransferase 1	47	1	0.7	177819	5.42	125-165 kDa	1D-03
154	1	IPI00013808	ACTN4	Alpha-actinin-4	6392	172	57.1	105245	5.27	95-125 kDa	1D-04
155	2	IPI00921118	ACTN1	Actinin alpha 1 isoform 3	2605	71	36.9	107644	5.38	95-125 kDa	1D-04
156	3	IPI00247063	MME	Neprilysin	1760	49	38	86144	5.54	95-125 kDa	1D-04
157	4	IPI00291175	VCL	Isoform 1 of Vinculin	1605	40	29.9	117220	5.83	95-125 kDa	1D-04
158	5	IPI00220327	KRT1	Keratin, type II cytoskeletal 1	1228	29	39.8	66170	8.15	95-125 kDa	1D-04
159	6	IPI00296922	LAMB2	Laminin subunit beta-2	1071	24	10.8	202982	6.07	95-125 kDa	1D-04
160	7	IPI00009865	KRT10	Keratin, type I cytoskeletal 10	753	21	30.3	59020	5.13	95-125 kDa	1D-04
161	8	IPI00072918	COL6A3	322 kDa protein	677	15	5.6	323698	6.48	95-125 kDa	1D-04
162	9	IPI00298994	TLN1	Talin-1	593	15	12.4	271766	5.77	95-125 kDa	1D-04
163	10	IPI00019359	KRT9	Keratin, type I cytoskeletal 9	585	13	32.9	62255	5.14	95-125 kDa	1D-04
164	11	IPI00217563	ITGB1	Isoform Beta-1A of Integrin beta-1	553	19	11.3	91664	5.27	95-125 kDa	1D-04
165	12	IPI00019502	MYH9	Isoform 1 of Myosin-9	550	14	8.9	227646	5.5	95-125 kDa	1D-04
166	13	IPI00026944	NID1	Isoform 1 of Nidogen-1	504	16	12.1	139142	5.12	95-125 kDa	1D-04
167	14	IPI00291136	COL6A1	Collagen alpha-1(VI) chain	472	8	11.5	109602	5.26	95-125 kDa	1D-04
168	15	IPI00299116	PODXL	Podocalyxin-like protein 1 precursor	469	11	14	55992	5.36	95-125 kDa	1D-04
169	16	IPI00002406	BCAM	Basal cell adhesion molecule	425	12	22.3	68161	5.53	95-125 kDa	1D-04
170	17	IPI00010800	NES	Nestin	424	12	7.7	177788	4.35	95-125 kDa	1D-04
171	18	IPI00021304	KRT2	Keratin, type II cytoskeletal 2 epidermal	416	10	18.4	66110	8.07	95-125 kDa	1D-04
172	19	IPI00783665	LAMA5	Laminin subunit alpha-5	368	10	5	412085	6.63	95-125 kDa	1D-04
173	20	IPI00027230	HSP90B1	Endoplasmin	368	10	15.8	92696	4.76	95-125 kDa	1D-04
174	21	IPI00843765	SPTAN1	Isoform 3 of Spectrin alpha chain, brain	356	9	4.6	282906	5.21	95-125 kDa	1D-04
175	22	IPI00302592	FLNA	Isoform 2 of Filamin-A	251	10	4.5	282581	5.69	95-125 kDa	1D-04
176	23	IPI00220613	COL6A2	Isoform 2C2A of Collagen alpha-2(VI) chain	241	6	6.4	98499	5.38	95-125 kDa	1D-04
177	24	IPI00215995	ITGA3	Isoform Alpha-3A of Integrin alpha-3	233	5	5.1	117735	6.32	95-125 kDa	1D-04
178	25	IPI00298281	LAMC1	Laminin subunit gamma-1	225	5	3.7	183191	5.01	95-125 kDa	1D-04
179	26	IPI00000105	MVP	Major vault protein	222	7	10.5	99551	5.34	95-125 kDa	1D-04
180	27	IPI00216219	TJP1	Isoform Long of Tight junction protein ZO-1	218	5	3	195682	6.24	95-125 kDa	1D-04
181	28	IPI00470360	KIRREL	Isoform 1 of Kin of IRRE-like protein 1	216	3	4.4	84111	5.49	95-125 kDa	1D-04
182	29	IPI00003406	DBN1	Isoform 1 of Drebrin	214	4	10	71842	4.41	95-125 kDa	1D-04
183	30	IPI00374563	AGRN	Agrin	195	5	3.9	222861	6.02	95-125 kDa	1D-04
184	31	IPI00027505	ITGAV	Isoform 1 of Integrin alpha-V	174	4	5.5	117048	5.45	95-125 kDa	1D-04
185	32	IPI00024067	CLTC	Isoform 1 of Clathrin heavy chain 1	173	5	5.1	193260	5.48	95-125 kDa	1D-04
186	33	IPI00013945	UMOD	Isoform 1 of Uromodulin	169	4	4.8	72451	5.05	95-125 kDa	1D-04
187	34	IPI00946775	AKAP2	Putative uncharacterized protein AKAP2	166	2	2.8	85573	4.86	95-125 kDa	1D-04
188	35	IPI00026119	UBA1	UBIQUITIN-ACTIVATING ENZYME E1	164	4	14.4	57443	5.82	95-125 kDa	1D-04
189	36	IPI00884105	LAMP1	Lysosome-associated membrane glycoprotein 1	163	4	8.6	45367	9	95-125 kDa	1D-04
190	37	IPI00006482	ATP1A1	Isoform Long of Sodium/potassium-transporting ATPase subunit alpha-1	157	3	5.4	114135	5.33	95-125 kDa	1D-04
191	38	IPI00759532	RAI14	Isoform 1 of Ankycorbin	150	3	5.1	110601	5.87	95-125 kDa	1D-04
192	39	IPI00023673	LGALS3BP	Galectin-3-binding protein	144	3	5.5	66202	5.13	95-125 kDa	1D-04
193	40	IPI00922213	FN1	Homo sapiens fibronectin 1 (FN1), transcript variant 5, mRNA	139	4	5.3	112204	5.83	95-125 kDa	1D-04
194	41	IPI00220350	ITGB3	Isoform Beta-3B of Integrin beta-3	139	4	7.8	89249	5.12	95-125 kDa	1D-04
195	42	IPI00307545	TNS1	Tensin-1	135	3	2.2	186499	7.55	95-125 kDa	1D-04
196	43	IPI00024284	HSPG2	Basement membrane-specific heparan sulfate proteoglycan core protein	127	4	1.3	479221	6.06	95-125 kDa	1D-04
197	44	IPI00019901	ADD1	Isoform 1 of Alpha-adducin	123	4	6.1	81304	5.6	95-125 kDa	1D-04
198	45	IPI00027258	SYNPO	Isoform 2 of Synaptopodin	122	5	9.5	96736	9.79	95-125 kDa	1D-04
199	46	IPI00011454	GANAB	Isoform 2 of Neutral alpha-glucosidase AB	122	3	7.1	109825	5.82	95-125 kDa	1D-04
200	47	IPI00784156	AP2B1	Isoform 1 of AP-2 complex subunit beta	120	3	6	105398	5.22	95-125 kDa	1D-04
201	48	IPI00438230	TRIM28	Isoform 2 of Transcription intermediary factor 1-beta	120	2	2.4	80621	5.67	95-125 kDa	1D-04
202	49	IPI00215743	RRBP1	Isoform 3 of Ribosome-binding protein 1	117	2	1.3	152780	8.69	95-125 kDa	1D-04
203	50	IPI00029741	ITGB5	Integrin beta-5	117	2	4.3	91303	5.72	95-125 kDa	1D-04
204	51	IPI00008494	ICAM1	Intercellular adhesion molecule 1	111	2	2.6	58587	8.31	95-125 kDa	1D-04
205	52	IPI00021891	FGG	Isoform Gamma-B of Fibrinogen gamma chain	109	2	2.6	52106	5.37	95-125 kDa	1D-04
206	53	IPI00006070	CD34	Isoform CD34-F of Hematopoietic progenitor cell antigen CD34	104	2	5.2	41091	7	95-125 kDa	1D-04
207	54	IPI00024046	CDH13	Cadherin-13	96	2	3.4	83983	4.94	95-125 kDa	1D-04
208	55	IPI00783271	LRPPRC	Leucine-rich PPR motif-containing protein, mitochondrial	95	2	1.9	159003	5.81	95-125 kDa	1D-04
209	56	IPI00295618	PECAM1	Isoform Long of Platelet endothelial cell adhesion molecule	90	1	2.2	83396	6.55	95-125 kDa	1D-04
210	57	IPI00940293	COL4A2	Putative uncharacterized protein COL4A2 (Fragment)	86	1	2.3	79496	8.75	95-125 kDa	1D-04
211	58	IPI00023020	SEMG1	Isoform 1 of Semenogelin-1	85	1	3	52157	9.3	95-125 kDa	1D-04
212	59	IPI00291802	LMO7	Isoform 3 of LIM domain only protein 7	83	1	1.1	154616	7.9	95-125 kDa	1D-04
213	60	IPI00743104	ITGA1	Integrin alpha-1	82	2	1	132304	5.91	95-125 kDa	1D-04
214	61	IPI00299402	PC	Pyruvate carboxylase, mitochondrial	81	1	1.9	130293	6.37	95-125 kDa	1D-04
215	62	IPI00328753	KTN1	Isoform 1 of Kinectin	78	2	2.6	156464	5.52	95-125 kDa	1D-04
216	63	IPI00902463	ESYT1	Protein FAM62A	77	1	2.2	117833	5.6	95-125 kDa	1D-04
217	64	IPI00014375	ENPEP	Glutamyl aminopeptidase	68	1	1.4	109717	5.34	95-125 kDa	1D-04
218	65	IPI00165949	ERAP1	Isoform 2 of Endoplasmic reticulum aminopeptidase 1	59	1	1.3	108343	5.86	95-125 kDa	1D-04
219	66	IPI00256684	AP2A1	Isoform B of AP-2 complex subunit alpha-1	55	1	1.9	106378	7.75	95-125 kDa	1D-04
220	67	IPI00017297	MATR3	Matrin-3	54	1	2.5	95078	5.87	95-125 kDa	1D-04
221	68	IPI00909909	ANKFY1	Ankyrin repeat and FYVE domain-containing protein 1	53	1	9.9	21631	5.34	95-125 kDa	1D-04
222	69	IPI00020984	CANX	Calnexin	52	1	2.6	71971	4.58	95-125 kDa	1D-04
223	70	IPI00376306	MAGI2	Isoform 2 of Membrane-associated guanylate kinase, WW and PDZ domain-containing protein 2	51	1	1.2	157937	5.94	95-125 kDa	1D-04
224	71	IPI00016334	MCAM	Isoform 1 of Cell surface glycoprotein MUC18	51	1	2.9	72532	5.58	95-125 kDa	1D-04
225	72	IPI00004962	GOLIM4	Golgi integral membrane protein 4	51	1	2.3	81888	4.73	95-125 kDa	1D-04
226	73	IPI00307829	CGNL1	Isoform 1 of Cingulin-like protein 1	51	1	1.2	149525	5.51	95-125 kDa	1D-04
227	74	IPI00014898	PLEC	Isoform 1 of Plectin-1	50	1	0.4	533462	5.74	95-125 kDa	1D-04
228	75	IPI00893443	EMILIN1	EMILIN1 protein	50	1	4.3	36077	4.77	95-125 kDa	1D-04
229	76	IPI00010740	SFPQ	Isoform Long of Splicing factor, proline- and glutamine-rich	49	1	2.7	76216	9.45	95-125 kDa	1D-04
230	77	IPI00179330	RPS27A	UBB ubiquitin and ribosomal protein S27a precursor	48	1	10.3	18296	9.68	95-125 kDa	1D-04
231	1	IPI00013808	ACTN4	Alpha-actinin-4	4490	120	57	105245	5.27	75-95 kDa	1D-05
232	2	IPI00220327	KRT1	Keratin, type II cytoskeletal 1	1770	40	43.6	66170	8.15	75-95 kDa	1D-05
233	3	IPI00921118	ACTN1	Actinin alpha 1 isoform 3	1460	42	24.7	107644	5.38	75-95 kDa	1D-05
234	4	IPI00021405	LMNA	Isoform A of Lamin-A/C	1225	30	34.2	74380	6.57	75-95 kDa	1D-05
235	5	IPI00019359	KRT9	Keratin, type I cytoskeletal 9	1034	24	36.3	62255	5.14	75-95 kDa	1D-05
236	6	IPI00942539	ACTN4	Putative uncharacterized protein ACTN4	1013	31	51.2	39035	5.1	75-95 kDa	1D-05
237	7	IPI00021304	KRT2	Keratin, type II cytoskeletal 2 epidermal	882	18	28.5	66110	8.07	75-95 kDa	1D-05
238	8	IPI00026314	GSN	Isoform 1 of Gelsolin	718	15	19.9	86043	5.9	75-95 kDa	1D-05
239	9	IPI00011932	HSPA12A	Heat shock 70 kDa protein 12A	621	16	23.3	75217	6.32	75-95 kDa	1D-05
240	10	IPI00003362	HSPA5	HSPA5 protein	620	17	24.1	72492	5.07	75-95 kDa	1D-05
241	11	IPI00009865	KRT10	Keratin, type I cytoskeletal 10	594	16	33.2	59020	5.13	75-95 kDa	1D-05
242	12	IPI00784295	HSP90AA1	Isoform 1 of Heat shock protein HSP 90-alpha	449	13	14.1	85006	4.94	75-95 kDa	1D-05
243	13	IPI00002406	BCAM	Basal cell adhesion molecule	446	12	19.3	68161	5.53	75-95 kDa	1D-05
244	14	IPI00027230	HSP90B1	Endoplasmin	428	12	16.6	92696	4.76	75-95 kDa	1D-05
245	15	IPI00946286	COL6A3	alpha 3 type VI collagen isoform 4 precursor	385	12	6.1	279628	8.4	75-95 kDa	1D-05
246	16	IPI00296922	LAMB2	Laminin subunit beta-2	357	7	4.3	202982	6.07	75-95 kDa	1D-05
247	17	IPI00414676	HSP90AB1	Heat shock protein HSP 90-beta	355	11	10.1	83554	4.97	75-95 kDa	1D-05
248	18	IPI00017855	ACO2	Aconitate hydratase, mitochondrial	348	11	15.8	86113	7.36	75-95 kDa	1D-05
249	19	IPI00218694	CALD1	Isoform 2 of Caldesmon	329	8	10.1	65725	6.37	75-95 kDa	1D-05
250	20	IPI00843975	EZR	Ezrin	291	7	12.3	69484	5.94	75-95 kDa	1D-05
251	21	IPI00925023	NDUFS1	NADH-ubiquinone oxidoreductase 75 kDa subunit, mitochondrial	269	5	11.7	76101	5.58	75-95 kDa	1D-05
252	22	IPI00009960	IMMT	Isoform 1 of Mitochondrial inner membrane protein	263	9	16.2	84026	6.08	75-95 kDa	1D-05
253	23	IPI00022774	VCP	Transitional endoplasmic reticulum ATPase	242	7	10.8	89950	5.14	75-95 kDa	1D-05
254	24	IPI00941747	CANX	Calnexin	242	8	11.8	67982	4.47	75-95 kDa	1D-05
255	25	IPI00783665	LAMA5	Laminin subunit alpha-5	219	4	1.5	412085	6.63	75-95 kDa	1D-05
256	26	IPI00291175	VCL	Isoform 1 of Vinculin	212	7	8.6	117220	5.83	75-95 kDa	1D-05
257	27	IPI00792087	CTTN	Putative uncharacterized protein CTTN	210	5	19.2	26332	4.46	75-95 kDa	1D-05
258	28	IPI00027258	SYNPO	Isoform 2 of Synaptopodin	199	6	8.1	96736	9.79	75-95 kDa	1D-05
259	29	IPI00298281	LAMC1	Laminin subunit gamma-1	188	6	4.5	183191	5.01	75-95 kDa	1D-05
260	30	IPI00219365	MSN	Moesin	188	6	9.4	67892	6.08	75-95 kDa	1D-05
261	31	IPI00010800	NES	Nestin	185	6	4.6	177788	4.35	75-95 kDa	1D-05
262	32	IPI00910738	KRT6B	Keratin, type II cytoskeletal 6B	172	4	5.9	55983	8.61	75-95 kDa	1D-05
263	33	IPI00294578	TGM2	Isoform 1 of Protein-glutamine gamma-glutamyltransferase 2	170	3	4.5	78420	5.11	75-95 kDa	1D-05
264	34	IPI00939196	ZNF185	Putative uncharacterized protein DKFZp686B22130 (Fragment)	163	5	13.8	50758	5.38	75-95 kDa	1D-05
265	35	IPI00017367	RDX	Radixin, isoform CRA_a	158	4	5.3	71176	6.3	75-95 kDa	1D-05
266	36	IPI00026154	PRKCSH	Glucosidase 2 subunit beta	147	4	8.2	61066	4.35	75-95 kDa	1D-05
267	37	IPI00024067	CLTC	Isoform 1 of Clathrin heavy chain 1	143	4	3.2	193260	5.48	75-95 kDa	1D-05
268	38	IPI00009342	IQGAP1	Ras GTPase-activating-like protein IQGAP1	130	2	2.2	189761	6.08	75-95 kDa	1D-05
269	39	IPI00384444	KRT14	Keratin, type I cytoskeletal 14	122	2	5.9	51872	5.09	75-95 kDa	1D-05
270	40	IPI00220453	PML	Isoform PML-X of Probable transcription factor PML	118	2	2.5	71462	5.17	75-95 kDa	1D-05
271	41	IPI00247063	MME	Neprilysin	105	3	7.5	86144	5.54	75-95 kDa	1D-05
272	42	IPI00374563	AGRN	Agrin	105	2	0.5	222861	6.02	75-95 kDa	1D-05
273	43	IPI00073454	COL6A2	Isoform 2C2A~ of Collagen alpha-2(VI) chain	97	3	3.9	88366	5.66	75-95 kDa	1D-05
274	44	IPI00299048	IQGAP2	Isoform 1 of Ras GTPase-activating-like protein IQGAP2	95	2	2.7	181071	5.43	75-95 kDa	1D-05
275	45	IPI00216348	DYNC1I2	Isoform 2C of Cytoplasmic dynein 1 intermediate chain 2	94	1	3.4	68783	5.16	75-95 kDa	1D-05
276	46	IPI00292009	PALLD	Isoform 2 of Palladin	93	2	1.2	123198	6.47	75-95 kDa	1D-05
277	47	IPI00217963	KRT16	Keratin, type I cytoskeletal 16	91	2	3	51578	4.99	75-95 kDa	1D-05
278	48	IPI00220834	XRCC5	ATP-dependent DNA helicase 2 subunit 2	91	2	5.9	83222	5.55	75-95 kDa	1D-05
279	49	IPI00017567	ENG	Isoform Long of Endoglin	90	1	2.7	71559	6.14	75-95 kDa	1D-05
280	50	IPI00940293	COL4A2	Putative uncharacterized protein COL4A2 (Fragment)	87	1	2.3	79496	8.75	75-95 kDa	1D-05
281	51	IPI00479708	IGHM	Full-length cDNA clone CS0DD006YL02 of Neuroblastoma of Homo sapiens	81	1	4.3	41817	6.32	75-95 kDa	1D-05
282	52	IPI00395772	MYH9	Isoform 2 of Myosin-9	80	2	2.5	160790	5.76	75-95 kDa	1D-05
283	53	IPI00384697	ALB	Isoform 2 of Serum albumin	79	2	2.9	48641	5.97	75-95 kDa	1D-05
284	54	IPI00298994	TLN1	Talin-1	72	2	0.8	271766	5.77	75-95 kDa	1D-05
285	55	IPI00328103	KRT27	Keratin, type I cytoskeletal 27	69	2	5.9	50420	5.06	75-95 kDa	1D-05
286	56	IPI00003021	ATP1A2	Sodium/potassium-transporting ATPase subunitalpha-2	67	1	1.5	113505	5.47	75-95 kDa	1D-05
287	57	IPI00299116	PODXL	Podocalyxin-like protein 1 precursor	66	1	2.5	55992	5.36	75-95 kDa	1D-05
288	58	IPI00743104	ITGA1	Integrin alpha-1	66	1	1	132304	5.91	75-95 kDa	1D-05
289	59	IPI00013945	UMOD	Isoform 1 of Uromodulin	66	1	2.3	72451	5.05	75-95 kDa	1D-05
290	60	IPI00479786	KHSRP	KH-type splicing regulatory protein	65	1	4.2	73355	6.85	75-95 kDa	1D-05
291	61	IPI00291802	LMO7	Isoform 3 of LIM domain only protein 7	64	1	1.6	154616	7.9	75-95 kDa	1D-05
292	62	IPI00012545	TGOLN2	Isoform TGN51 of Trans-Golgi network integral membrane protein 2	64	1	4	51082	5.53	75-95 kDa	1D-05
293	63	IPI00021891	FGG	Isoform Gamma-B of Fibrinogen gamma chain	62	1	2.6	52106	5.37	75-95 kDa	1D-05
294	64	IPI00186290	EEF2	Elongation factor 2	62	1	2.8	96246	6.41	75-95 kDa	1D-05
295	65	IPI00006070	CD34	Isoform CD34-F of Hematopoietic progenitor cell antigen CD34	62	1	5.2	41091	7	75-95 kDa	1D-05
296	66	IPI00023704	LPP	Lipoma-preferred partner	61	1	2.5	67129	7.18	75-95 kDa	1D-05
297	67	IPI00019912	HSD17B4	Peroxisomal multifunctional enzyme type 2	56	1	1.8	80092	8.96	75-95 kDa	1D-05
298	68	IPI00174976	MPP5	Isoform 1 of MAGUK p55 subfamily member 5	53	1	2.1	77531	5.77	75-95 kDa	1D-05
299	69	IPI00063408	DHTKD1	Probable 2-oxoglutarate dehydrogenase E1 component DHKTD1, mitochondrial	52	1	1.7	103719	6.46	75-95 kDa	1D-05
300	70	IPI00877626	SUN2	Unc-84 homolog B	51	1	8.4	25000	6.71	75-95 kDa	1D-05
301	71	IPI00021439	ACTB	Actin, cytoplasmic 1	51	1	2.7	42052	5.29	75-95 kDa	1D-05
302	72	IPI00023673	LGALS3BP	Galectin-3-binding protein	51	1	3.2	66202	5.13	75-95 kDa	1D-05
303	73	IPI00552689	VIM	Vimentin	50	1	6.4	20138	4.84	75-95 kDa	1D-05
304	74	IPI00008494	ICAM1	Intercellular adhesion molecule 1	48	1	2.6	58587	8.31	75-95 kDa	1D-05
305	1	IPI00220327	KRT1	Keratin, type II cytoskeletal 1	2158	45	42.1	66170	8.15	58-75 kDa	1D-06
306	2	IPI00013808	ACTN4	Alpha-actinin-4	1422	38	40.3	105245	5.27	58-75 kDa	1D-06
307	3	IPI00019359	KRT9	Keratin, type I cytoskeletal 9	1315	32	39.3	62255	5.14	58-75 kDa	1D-06
308	4	IPI00021405	LMNA	Isoform A of Lamin-A/C	851	25	36.3	74380	6.57	58-75 kDa	1D-06
309	5	IPI00009865	KRT10	Keratin, type I cytoskeletal 10	794	17	30.5	59020	5.13	58-75 kDa	1D-06
310	6	IPI00021304	KRT2	Keratin, type II cytoskeletal 2 epidermal	632	13	28.1	66110	8.07	58-75 kDa	1D-06
311	7	IPI00037070	HSPA8	54 kDa protein	599	18	44.1	53655	5.62	58-75 kDa	1D-06
312	8	IPI00304925	HSPA1A	HSPA1B Heat shock 70 kDa protein 1A/1B	584	17	27.1	70294	5.48	58-75 kDa	1D-06
313	9	IPI00745872	ALB	Isoform 1 of Serum albumin	566	20	36.6	71317	5.92	58-75 kDa	1D-06
314	10	IPI00007765	HSPA9	Stress-70 protein, mitochondrial	503	11	21.4	73920	5.87	58-75 kDa	1D-06
315	11	IPI00009771	LMNB2	Lamin-B2	410	9	15.2	70020	5.5	58-75 kDa	1D-06
316	12	IPI00141318	CKAP4	Isoform 1 of Cytoskeleton-associated protein	382	6	17.6	66097	5.63	58-75 kDa	1D-06
317	13	IPI00746165	WDR1	Isoform 1 of WD repeat-containing protein 1	319	7	19.6	66836	6.17	58-75 kDa	1D-06
318	14	IPI00026314	GSN	Isoform 1 of Gelsolin	312	5	8.7	86043	5.9	58-75 kDa	1D-06
319	15	IPI00019502	MYH9	Isoform 1 of Myosin-9	309	9	7.6	227646	5.5	58-75 kDa	1D-06
320	16	IPI00296922	LAMB2	Laminin subunit beta-2	301	4	2.8	202982	6.07	58-75 kDa	1D-06
321	17	IPI00216219	TJP1	Isoform Long of Tight junction protein ZO-1	283	5	3.1	195682	6.24	58-75 kDa	1D-06
322	18	IPI00007935	PDLIM5	PDZ and LIM domain protein 5	283	6	13.3	65159	8.55	58-75 kDa	1D-06
323	19	IPI00018219	TGFBI	Transforming growth factor-beta-induced protein ig-h3	249	5	7.5	75261	7.62	58-75 kDa	1D-06
324	20	IPI00305166	SDHA	Succinate dehydrogenase (ubiquinone) flavoprotein subunit, mitochondrial	240	7	10.9	73782	7.28	58-75 kDa	1D-06
325	21	IPI00216184	PICALM	Isoform 2 of Phosphatidylinositol-binding clathrin assembly protein	238	5	12.7	68892	7.71	58-75 kDa	1D-06
326	22	IPI00021338	DLAT	Dihydrolipoyllysine-residue acetyltransferase component of pyruvate dehydrogenase complex, mitochondrial	237	5	9.4	69466	7.96	58-75 kDa	1D-06
327	23	IPI00783665	LAMA5	Laminin subunit alpha-5	233	5	2.5	412085	6.63	58-75 kDa	1D-06
328	24	IPI00217143	SDHA	SDHA protein	226	7	14.8	57400	7.24	58-75 kDa	1D-06
329	25	IPI00844287	NES	Nestin	222	6	15.3	66169	5.22	58-75 kDa	1D-06
330	26	IPI00216694	PLS3	Plastin-3	218	8	18.1	71279	5.41	58-75 kDa	1D-06
331	27	IPI00157908	AIFM1	Isoform 3 of Apoptosis-inducing factor 1, mitochondrial	218	7	15.8	66539	9.03	58-75 kDa	1D-06
332	28	IPI00221226	ANXA6	Annexin A6	213	6	10	76168	5.42	58-75 kDa	1D-06
333	29	IPI00216049	HNRNPK	Isoform 1 of Heterogeneous nuclear ribonucleoprotein K	201	5	18.4	51230	5.39	58-75 kDa	1D-06
334	30	IPI00027258	SYNPO	Isoform 2 of Synaptopodin	194	6	10.7	96736	9.79	58-75 kDa	1D-06
335	31	IPI00784154	HSPD1	60 kDa heat shock protein, mitochondrial	184	4	12.6	61187	5.7	58-75 kDa	1D-06
336	32	IPI00007960	POSTN	Isoform 1 of Periostin	176	4	8.7	93883	7.27	58-75 kDa	1D-06
337	33	IPI00027230	HSP90B1	Endoplasmin	172	3	4.1	92696	4.76	58-75 kDa	1D-06
338	34	IPI00217975	LMNB1	Lamin-B1	163	3	10.9	66653	5.11	58-75 kDa	1D-06
339	35	IPI00797038	PCK2	Isoform 1 of Phosphoenolpyruvate carboxykinase[GTP], mitochondrial	162	3	6.4	71483	7.57	58-75 kDa	1D-06
340	36	IPI00072917	COL6A3	COL6A3 protein	162	4	1.9	323455	6.47	58-75 kDa	1D-06
341	37	IPI00218694	CALD1	Isoform 2 of Caldesmon	160	2	3.4	65725	6.37	58-75 kDa	1D-06
342	38	IPI00922213	FN1	Homo sapiens fibronectin 1 (FN1), transcript variant 5, mRNA	153	2	3.6	112204	5.83	58-75 kDa	1D-06
343	39	IPI00418471	VIM	Vimentin	140	3	11.2	53676	5.06	58-75 kDa	1D-06
344	40	IPI00002459	ANXA6	annexin VI isoform 2	132	5	9.1	75571	5.46	58-75 kDa	1D-06
345	41	IPI00384444	KRT14	Keratin, type I cytoskeletal 14	129	3	11	51872	5.09	58-75 kDa	1D-06
346	42	IPI00643920	TKT	Transketolase	129	3	7	69382	7.57	58-75 kDa	1D-06
347	43	IPI00219365	MSN	Moesin	129	3	6.2	67892	6.08	58-75 kDa	1D-06
348	44	IPI00027834	HNRNPL	Heterogeneous nuclear ribonucleoprotein L	119	2	4.6	64720	8.46	58-75 kDa	1D-06
349	45	IPI00843975	EZR	Ezrin	109	3	6	69484	5.94	58-75 kDa	1D-06
350	46	IPI00217963	KRT16	Keratin, type I cytoskeletal 16	103	2	7.8	51578	4.99	58-75 kDa	1D-06
351	47	IPI00028031	ACADVL	Very-long-chain specific acyl-CoAdehydrogenase, mitochondrial	100	3	6.8	75618	9.16	58-75 kDa	1D-06
352	48	IPI00007084	SLC25A13	Calcium-binding mitochondrial carrier protein Aralar2	98	2	6.2	74528	8.79	58-75 kDa	1D-06
353	49	IPI00744115	PCCA	propionyl-Coenzyme A carboxylase, alpha polypeptide isoform a precursor	97	2	3.3	80635	7.24	58-75 kDa	1D-06
354	50	IPI00020986	LUM	Lumican	94	2	10.4	38747	6.16	58-75 kDa	1D-06
355	51	IPI00328178	TOM1L2	Isoform 3 of TOM1-like protein 2	91	1	5	50819	4.63	58-75 kDa	1D-06
356	52	IPI00021885	FGA	Isoform 1 of Fibrinogen alpha chain	90	1	1.8	95656	5.7	58-75 kDa	1D-06
357	53	IPI00007682	ATP6V1A	V-type proton ATPase catalytic subunit A	87	1	2.9	68660	5.35	58-75 kDa	1D-06
358	54	IPI00220002	PALM	Isoform 2 of Paralemmin	86	1	5.5	37306	4.92	58-75 kDa	1D-06
359	55	IPI00018901	GGT1	Isoform 1 of Gamma-glutamyltranspeptidase 1	85	1	3.2	61714	6.65	58-75 kDa	1D-06
360	56	IPI00171903	HNRNPM	Isoform 1 of Heterogeneous nuclear ribonucleoprotein M	84	2	5.2	77749	8.84	58-75 kDa	1D-06
361	57	IPI00550991	SERPINA3	ALPHA-1-ANTICHYMOTRYPSIN	84	1	4.2	50737	5.42	58-75 kDa	1D-06
362	58	IPI00299145	KRT6C	Keratin, type II cytoskeletal 6C	82	2	6.7	60273	8.09	58-75 kDa	1D-06
363	59	IPI00027505	ITGAV	Isoform 1 of Integrin alpha-V	78	1	2.5	117048	5.45	58-75 kDa	1D-06
364	60	IPI00017895	GPD2	Isoform 1 of Glycerol-3-phosphate dehydrogenase, mitochondrial	78	1	3	81315	7.57	58-75 kDa	1D-06
365	61	IPI00027626	CCT6A	T-complex protein 1 subunit zeta	77	1	3	58444	6.23	58-75 kDa	1D-06
366	62	IPI00021440	ACTG1	Actin, cytoplasmic 2	76	2	10.4	42108	5.31	58-75 kDa	1D-06
367	63	IPI00298971	VTN	Vitronectin	75	2	5.9	55069	5.55	58-75 kDa	1D-06
368	64	IPI00247063	MME	Neprilysin	75	1	2.4	86144	5.54	58-75 kDa	1D-06
369	65	IPI00792087	CTTN	Putative uncharacterized protein CTTN	74	1	6.8	26332	4.46	58-75 kDa	1D-06
370	66	IPI00024284	HSPG2	Basement membrane-specific heparan sulfate proteoglycan core protein	70	1	0.5	479221	6.06	58-75 kDa	1D-06
371	67	IPI00030275	TRAP1	Heat shock protein 75 kDa, mitochondrial	69	1	2	80345	8.3	58-75 kDa	1D-06
372	68	IPI00002406	BCAM	Basal cell adhesion molecule	69	1	2.2	68161	5.53	58-75 kDa	1D-06
373	69	IPI00157556	NPNT	Homo sapiensnephronectin (NPNT), mRNA	67	1	2.2	60735	8.95	58-75 kDa	1D-06
374	70	IPI00298281	LAMC1	Laminin subunit gamma-1	67	1	0.9	183191	5.01	58-75 kDa	1D-06
375	71	IPI00374563	AGRN	Agrin	63	1	1.1	222861	6.02	58-75 kDa	1D-06
376	72	IPI00015973	EPB41L2	Band 4.1-like protein 2	61	1	3.2	113032	5.34	58-75 kDa	1D-06
377	73	IPI00927825	FLNA	Putative uncharacterized protein FLNA	61	1	2.9	65810	9.2	58-75 kDa	1D-06
378	74	IPI00290566	TCP1	T-complex protein 1 subunit alpha	60	1	3.6	60819	5.8	58-75 kDa	1D-06
379	75	IPI00398625	HRNR	Hornerin	56	1	0.7	283140	10.05	58-75 kDa	1D-06
380	76	IPI00000856	FERMT2	Isoform 1 of Fermitin family homolog 2	54	1	2.5	78438	6.26	58-75 kDa	1D-06
381	77	IPI00219077	LTA4H	Isoform 1 of Leukotriene A-4 hydrolase	53	1	2	69868	5.8	58-75 kDa	1D-06
382	78	IPI00945024	SND1	Putative uncharacterized protein SND1	53	1	9.1	26382	5.21	58-75 kDa	1D-06
383	79	IPI00010418	MYO1C	Isoform 2 of Myosin-Ic	52	1	1.5	118674	9.48	58-75 kDa	1D-06
384	80	IPI00003021	ATP1A2	Sodium/potassium-transporting ATPase subunit alpha-2	51	1	1.5	113505	5.47	58-75 kDa	1D-06
385	81	IPI00215685	GLS	Isoform 2 of Glutaminase kidney isoform, mitochondrial	51	1	8.9	17784	9.72	58-75 kDa	1D-06
386	82	IPI00179330	RPS27A	UBB ubiquitin and ribosomal protein S27a precursor	51	1	10.3	18296	9.68	58-75 kDa	1D-06
387	83	IPI00452565	EMCN	Isoform 1 of Endomucin	50	1	8	27549	7.71	58-75 kDa	1D-06
388	84	IPI00168184	PPP2R1A	SERINE/THREONINE PROTEIN PHOSPHATASE 2A, 65 kDa REGULATORY SUBUNIT A, ALPHA ISOFORM	50	1	3.9	57781	5.5	58-75 kDa	1D-06
389	85	IPI00025874	RPN1	Dolichyl-diphosphooligosaccharide--protein glycosyltransferase subunit 1 precursor	50	1	2.8	72847	5.87	58-75 kDa	1D-06
390	86	IPI00221106	SF3B2	splicing factor 3B subunit 2	50	1	2.1	100279	5.52	58-75 kDa	1D-06
391	87	IPI00438230	TRIM28	Isoform 2 of Transcription intermediary factor 1-beta	50	1	2.4	80621	5.67	58-75 kDa	1D-06
392	88	IPI00012280	TOR1AIP1	Isoform 2 of Torsin-1A-interacting protein 1	49	1	6.6	43107	6.71	58-75 kDa	1D-06
393	89	IPI00021302	SUSD2	Sushi domain-containing protein 2	49	1	2.4	91746	5.84	58-75 kDa	1D-06
394	90	IPI00009960	IMMT	Isoform 1 of Mitochondrial inner membrane protein	49	1	3.7	84026	6.08	58-75 kDa	1D-06
395	91	IPI00294386	MYO1A	Myosin-Ia	49	1	1.6	119238	9.37	58-75 kDa	1D-06
396	92	IPI00647859	RNPEP	Putative uncharacterized protein RNPEP	49	1	5.5	39600	4.92	58-75 kDa	1D-06
397	93	IPI00032875	ETFDH	Electron transfer flavoprotein-ubiquinone oxidoreductase, mitochondrial	48	1	3.4	69262	7.31	58-75 kDa	1D-06
398	94	IPI00021812	AHNAK	Neuroblast differentiation-associated protein AHNAK	47	1	0.3	629213	5.8	58-75 kDa	1D-06
399	1	IPI00418471	VIM	Vimentin	11172	228	69.3	53676	5.06	49-58 kDa	1D-07
400	2	IPI00019359	KRT9	Keratin, type I cytoskeletal 9	2182	51	44.5	62255	5.14	49-58 kDa	1D-07
401	3	IPI00220327	KRT1	Keratin, type II cytoskeletal 1	2172	45	41.6	66170	8.15	49-58 kDa	1D-07
402	4	IPI00009865	KRT10	Keratin, type I cytoskeletal 10	1605	40	43.7	59020	5.13	49-58 kDa	1D-07
403	5	IPI00792677	TUBA1B	Tubulin alpha-ubiquitous chain	1014	23	49.5	46797	4.96	49-58 kDa	1D-07
404	6	IPI00784154	HSPD1	60 kDa heat shock protein, mitochondrial	990	25	34.4	61187	5.7	49-58 kDa	1D-07
405	7	IPI00021304	KRT2	Keratin, type II cytoskeletal 2 epidermal	812	19	30.4	66110	8.07	49-58 kDa	1D-07
406	8	IPI00013808	ACTN4	Alpha-actinin-4	788	19	19.2	105245	5.27	49-58 kDa	1D-07
407	9	IPI00025252	PDIA3	Protein disulfide-isomerase A3	775	22	30.5	57146	5.98	49-58 kDa	1D-07
408	10	IPI00909140	TUBB	Tubulin beta chain	769	26	41.7	50095	4.78	49-58 kDa	1D-07
409	11	IPI00216952	LMNA	Isoform C of Lamin-A/C	647	21	28.1	65153	6.4	49-58 kDa	1D-07
410	12	IPI00007752	TUBB2C	Tubulin beta-2C chain	535	21	35.5	50255	4.79	49-58 kDa	1D-07
411	13	IPI00440493	ATP5A1	ATP synthase subunit alpha, mitochondrial	497	10	24.4	59828	9.16	49-58 kDa	1D-07
412	14	IPI00010796	P4HB	Protein disulfide-isomerase	389	11	20.5	57480	4.76	49-58 kDa	1D-07
413	15	IPI00384280	PCYOX1	Prenylcysteine oxidase 1	378	7	8.9	57003	5.8	49-58 kDa	1D-07
414	16	IPI00939159	CAP1	Adenylyl cyclase-associated protein	367	5	17.3	47319	8.4	49-58 kDa	1D-07
415	17	IPI00465436	CAT	Catalase	347	8	17.1	59947	6.9	49-58 kDa	1D-07
416	18	IPI00217871	ALDH4A1	Delta-1-pyrroline-5-carboxylate dehydrogenase, mitochondrial	335	6	11	62137	8.25	49-58 kDa	1D-07
417	19	IPI00021458	EHD3	EH domain-containing protein 3	318	10	21.4	61971	6.06	49-58 kDa	1D-07
418	20	IPI00024990	ALDH6A1	Methylmalonate-semialdehyde dehydrogenase [acylating], mitochondrial	306	8	15.1	58259	8.72	49-58 kDa	1D-07
419	21	IPI00893541	PDIA3	Putative uncharacterized protein PDIA3	272	7	38.2	13739	6.78	49-58 kDa	1D-07
420	22	IPI00298497	FGB	Fibrinogen beta chain	257	8	21	56577	8.54	49-58 kDa	1D-07
421	23	IPI00020599	CALR	Calreticulin	255	6	18.9	48283	4.29	49-58 kDa	1D-07
422	24	IPI00006663	ALDH2	Aldehyde dehydrogenase, mitochondrial	235	6	18.8	56859	6.63	49-58 kDa	1D-07
423	25	IPI00016801	GLUD1	Glutamate dehydrogenase 1, mitochondrial	230	7	8.8	61701	7.66	49-58 kDa	1D-07
424	26	IPI00550523	ATL3	Isoform 1 of Atlastin-3	229	5	13.7	60960	5.43	49-58 kDa	1D-07
425	27	IPI00853061	COL6A3	alpha 3 type VI collagen isoform 2 precursor	217	6	7.5	113269	5.54	49-58 kDa	1D-07
426	28	IPI00018219	TGFBI	Transforming growth factor-beta-induced protein ig-h3	208	5	7.8	75261	7.62	49-58 kDa	1D-07
427	29	IPI00009867	KRT5	Keratin, type II cytoskeletal 5	203	5	3.9	62568	7.59	49-58 kDa	1D-07
428	30	IPI00023122	PDLIM7	Isoform 1 of PDZ and LIM domain protein 7	192	5	9.6	50896	8.76	49-58 kDa	1D-07
429	31	IPI00179964	PTBP1	Isoform 1 of Polypyrimidine tract-binding protein 1	172	4	8.3	57357	9.22	49-58 kDa	1D-07
430	32	IPI00163187	FSCN1	Fascin	171	3	8.3	55123	6.84	49-58 kDa	1D-07
431	33	IPI00001952	ENDOD1	Endonuclease domain-containing 1 protein	169	3	5.4	55723	5.55	49-58 kDa	1D-07
432	34	IPI00015911	DLD	Dihydrolipoyl dehydrogenase, mitochondrial	157	4	11.2	54713	7.95	49-58 kDa	1D-07
433	35	IPI00217963	KRT16	Keratin, type I cytoskeletal 16	154	4	7.6	51578	4.99	49-58 kDa	1D-07
434	36	IPI00221234	ALDH7A1	aldehyde dehydrogenase 7 family, member A1	147	4	10.9	59020	8.21	49-58 kDa	1D-07
435	37	IPI00003527	SLC9A3R1	Na(+)/H(+) exchange regulatory cofactor NHE-RF1	141	3	11.2	39130	5.55	49-58 kDa	1D-07
436	38	IPI00032179	SERPINC1	NC1 Antithrombin-III	138	2	5	53025	6.32	49-58 kDa	1D-07
437	39	IPI00018465	CCT7	T-complex protein 1 subunit eta	138	4	9.6	59842	7.55	49-58 kDa	1D-07
438	40	IPI00384444	KRT14	Keratin, type I cytoskeletal 14	124	3	11	51872	5.09	49-58 kDa	1D-07
439	41	IPI00026516	OXCT1	Succinyl-CoA:3-ketoacid-coenzyme A transferase 1, mitochondrial	124	2	4	56578	7.14	49-58 kDa	1D-07
440	42	IPI00374563	AGRN	Agrin	114	2	1.1	222861	6.02	49-58 kDa	1D-07
441	43	IPI00005563	TINAGL1	Isoform 1 of Tubulointerstitial nephritis antigen-like	113	3	5.8	53721	6.54	49-58 kDa	1D-07
442	44	IPI00396383	VWA1	Isoform 1 of von Willebrand factor A domain-containing protein 1	110	3	10.1	46889	7.18	49-58 kDa	1D-07
443	45	IPI00297779	CCT2	T-complex protein 1 subunit beta	109	2	4.1	57794	6.01	49-58 kDa	1D-07
444	46	IPI00007812	ATP6V1B2	V-type proton ATPase subunit B, brain isoform	104	1	4.1	56807	5.57	49-58 kDa	1D-07
445	47	IPI00019376	SEPT11	Isoform 2 of Septin-11	104	3	9.8	51076	6.54	49-58 kDa	1D-07
446	48	IPI00021439	ACTB	Actin, cytoplasmic 1	104	2	9.9	42052	5.29	49-58 kDa	1D-07
447	49	IPI00027230	HSP90B1	Endoplasmin	102	2	4.7	92696	4.76	49-58 kDa	1D-07
448	50	IPI00026314	GSN	Isoform 1 of Gelsolin	99	3	5.2	86043	5.9	49-58 kDa	1D-07
449	51	IPI00017367	RDX	Radixin, isoform CRA_a	98	2	4	71176	6.3	49-58 kDa	1D-07
450	52	IPI00295400	WARS	Isoform 1 of Tryptophanyl-tRNA synthetase, cytoplasmic	93	2	3.6	53474	5.83	49-58 kDa	1D-07
451	53	IPI00303161	ESAM	Endothelial cell-selective adhesion molecule	91	2	6.7	41436	9.42	49-58 kDa	1D-07
452	54	IPI00027258	SYNPO	Isoform 2 of Synaptopodin	88	2	3.3	96736	9.79	49-58 kDa	1D-07
453	55	IPI00216049	HNRNPK	Isoform 1 of Heterogeneous nuclear ribonucleoprotein K	88	2	9.1	51230	5.39	49-58 kDa	1D-07
454	56	IPI00013881	HNRNPH1	Heterogeneous nuclear ribonucleoprotein H	85	1	3.8	49484	5.89	49-58 kDa	1D-07
455	57	IPI00553177	SERPINA1	Isoform 1 of Alpha-1-antitrypsin	83	2	8.1	46878	5.37	49-58 kDa	1D-07
456	58	IPI00302925	CCT8	59 kDa protein	80	1	2.7	60011	5.54	49-58 kDa	1D-07
457	59	IPI00183526	NCL	NCL protein	80	1	4.6	50977	4.95	49-58 kDa	1D-07
458	60	IPI00844287	NES	Nestin	79	2	8.1	66169	5.22	49-58 kDa	1D-07
459	61	IPI00003021	ATP1A2	Sodium/potassium-transporting ATPase subunit alpha-2	77	2	1.5	113505	5.47	49-58 kDa	1D-07
460	62	IPI00021885	FGA	Isoform 1 of Fibrinogen alpha chain	72	1	2.4	95656	5.7	49-58 kDa	1D-07
461	63	IPI00384938	IGHG1	Putative uncharacterized protein DKFZp686N02209	69	2	5	53503	8.74	49-58 kDa	1D-07
462	64	IPI00396399	TGFB1I1	Isoform 2 of Transforming growth factor beta-1-induced transcript 1 protein	67	1	7.2	49450	7.72	49-58 kDa	1D-07
463	65	IPI00927825	FLNA	Putative uncharacterized protein FLNA	63	1	2.9	65810	9.2	49-58 kDa	1D-07
464	66	IPI00013981	YES1	Proto-oncogene tyrosine-protein kinase Yes	63	1	2.9	61276	6.32	49-58 kDa	1D-07
465	67	IPI00298994	TLN1	Talin-1	62	1	0.6	271766	5.77	49-58 kDa	1D-07
466	68	IPI00059476	DPEP1	Dipeptidase 1	62	1	5.1	46101	5.75	49-58 kDa	1D-07
467	69	IPI00477868	LAMA5	LAMA5 protein	61	1	2.5	63213	7.11	49-58 kDa	1D-07
468	70	IPI00298971	VTN	Vitronectin	61	1	3.1	55069	5.55	49-58 kDa	1D-07
469	71	IPI00016862	GSR	Isoform Mitochondrial of Glutathione reductase,mitochondrial	59	1	4.2	56791	8.74	49-58 kDa	1D-07
470	72	IPI00019502	MYH9	Isoform 1 of Myosin-9	58	1	0.8	227646	5.5	49-58 kDa	1D-07
471	73	IPI00003362	HSPA5	HSPA5 protein	58	1	2.6	72492	5.07	49-58 kDa	1D-07
472	74	IPI00216219	TJP1	Isoform Long of Tight junction protein ZO-1	58	1	0.7	195682	6.24	49-58 kDa	1D-07
473	75	IPI00384697	ALB	Isoform 2 of Serum albumin	56	1	2.9	48641	5.97	49-58 kDa	1D-07
474	76	IPI00027497	GPI	Glucose-6-phosphate isomerase	56	1	3	63335	8.43	49-58 kDa	1D-07
475	77	IPI00747849	ATP1B1	Isoform 1 of Sodium/potassium-transporting ATPase subunit beta-1	55	1	3.6	35438	8.74	49-58 kDa	1D-07
476	78	IPI00856050	FN1	Fidronectin splice variant F (Fragment)	52	1	4.4	37375	6.66	49-58 kDa	1D-07
477	79	IPI00216951	DARS	Aspartyl-tRNA synthetase, cytoplasmic	51	1	3.8	57499	6.11	49-58 kDa	1D-07
478	80	IPI00003843	TJP2	Isoform A1 of Tight junction protein ZO-2	51	1	1.4	134118	6.96	49-58 kDa	1D-07
479	81	IPI00027505	ITGAV	Isoform 1 of Integrin alpha-V	51	1	2.5	117048	5.45	49-58 kDa	1D-07
480	82	IPI00004968	PRPF19	Pre-mRNA-processing factor 19	51	1	6.9	55603	6.14	49-58 kDa	1D-07
481	83	IPI00445609	ZFP3	cDNA FLJ43743 fis, clone TESTI2019042	51	1	2.7	33286	10.57	49-58 kDa	1D-07
482	84	IPI00550991	SERPINA3	ALPHA-1-ANTICHYMOTRYPSIN	50	1	4.2	50737	5.42	49-58 kDa	1D-07
483	85	IPI00884105	LAMP1	Lysosome-associated membrane glycoprotein 1	50	1	3.8	45367	9	49-58 kDa	1D-07
484	86	IPI00550689	C22orf28	UPF0027 protein C22orf28	50	1	5.9	55688	6.77	49-58 kDa	1D-07
485	87	IPI00218914	ALDH1A1	Retinal dehydrogenase 1	48	1	4.8	55454	6.3	49-58 kDa	1D-07
486	88	IPI00179330	RPS27A	UBB ubiquitin and ribosomal protein S27a precursor	48	1	10.3	18296	9.68	49-58 kDa	1D-07
487	89	IPI00099386	TINAG	Isoform 1 of Tubulointerstitial nephritis antigen	47	1	1.9	55947	8.31	49-58 kDa	1D-07
488	90	IPI00291136	COL6A1	Collagen alpha-1(VI) chain	46	1	1.8	109602	5.26	49-58 kDa	1D-07
489	1	IPI00418471	VIM	Vimentin	3084	94	60.1	53676	5.06	44-49 kDa	1D-08
490	2	IPI00220327	KRT1	Keratin, type II cytoskeletal 1	2424	50	42.2	66170	8.15	44-49 kDa	1D-08
491	3	IPI00303476	ATP5B	ATP synthase subunit beta, mitochondrial	1699	53	72.6	56525	5.26	44-49 kDa	1D-08
492	4	IPI00019359	KRT9	Keratin, type I cytoskeletal 9	1481	37	42.2	62255	5.14	44-49 kDa	1D-08
493	5	IPI00009865	KRT10	Keratin, type I cytoskeletal 10	991	25	33.2	59020	5.13	44-49 kDa	1D-08
494	6	IPI00021440	ACTG1	Actin, cytoplasmic 2	942	29	47.7	42108	5.31	44-49 kDa	1D-08
495	7	IPI00953505	GATM	Putative uncharacterized protein GATM (Fragment)	644	16	27.2	45179	6.64	44-49 kDa	1D-08
496	8	IPI00021304	KRT2	Keratin, type II cytoskeletal 2 epidermal	612	16	16.3	66110	8.07	44-49 kDa	1D-08
497	9	IPI00027438	FLOT1	Flotillin-1	610	15	29.7	47554	7.08	44-49 kDa	1D-08
498	10	IPI00005563	TINAGL1	Isoform 1 of Tubulointerstitial nephritis antigen-like	520	13	36.6	53721	6.54	44-49 kDa	1D-08
499	11	IPI00465248	ENO1	Isoform alpha-enolase of Alpha-enolase	497	12	22.1	47481	7.01	44-49 kDa	1D-08
500	12	IPI00003527	SLC9A3R1	Na(+)/H(+) exchange regulatory cofactor NHE-RF1	450	12	27.7	39130	5.55	44-49 kDa	1D-08
501	13	IPI00385034	SLC9A3R2	Isoform 1 of Na(+)/H(+) exchange regulatory cofactor NHE-RF2	388	15	38.3	37619	7.79	44-49 kDa	1D-08
502	14	IPI00296053	FH	Isoform Mitochondrial of Fumarate hydratase, mitochondrial	348	11	22.5	54773	8.85	44-49 kDa	1D-08
503	15	IPI00299571	PDIA6	Isoform 2 of Protein disulfide-isomerase A6	342	8	19.3	54380	5.17	44-49 kDa	1D-08
504	16	IPI00013847	UQCRC1	Cytochrome b-c1 complex subunit 1, mitochondrial	336	11	21.7	53297	5.94	44-49 kDa	1D-08
505	17	IPI00554538	TPP1	Putative uncharacterized protein TPP1	333	6	13.2	60901	5.94	44-49 kDa	1D-08
506	18	IPI00003881	HNRNPF	Heterogeneous nuclear ribonucleoprotein F	322	7	17.1	45985	5.38	44-49 kDa	1D-08
507	19	IPI00844287	NES	Nestin	306	10	18.5	66169	5.22	44-49 kDa	1D-08
508	20	IPI00789008	FLOT2	Flotillin-2	304	9	16.8	47434	5.19	44-49 kDa	1D-08
509	21	IPI00018963	PARVA	Isoform 1 of Alpha-parvin	303	5	15.6	42274	5.69	44-49 kDa	1D-08
510	22	IPI00013808	ACTN4	Alpha-actinin-4	296	8	10.2	105245	5.27	44-49 kDa	1D-08
511	23	IPI00028091	ACTR3	Actin-related protein 3	295	10	26.1	47797	5.61	44-49 kDa	1D-08
512	24	IPI00013881	HNRNPH1	Heterogeneous nuclear ribonucleoprotein H	292	8	19.8	49484	5.89	44-49 kDa	1D-08
513	25	IPI00032140	SERPINH1	Serpin H1	279	9	24.2	46525	8.75	44-49 kDa	1D-08
514	26	IPI00021405	LMNA	Isoform A of Lamin-A/C	260	7	9.6	74380	6.57	44-49 kDa	1D-08
515	27	IPI00156689	VAT1	Synaptic vesicle membrane protein VAT-1 homolog	259	6	18.8	42122	5.88	44-49 kDa	1D-08
516	28	IPI00296922	LAMB2	Laminin subunit beta-2	228	4	2.7	202982	6.07	44-49 kDa	1D-08
517	29	IPI00298289	RTN4	Isoform 2 of Reticulon-4	208	6	15.3	40350	4.71	44-49 kDa	1D-08
518	30	IPI00021885	FGA	Isoform 1 of Fibrinogen alpha chain	203	3	4.3	95656	5.7	44-49 kDa	1D-08
519	31	IPI00384122	DLST	Dihydrolipoyllysine-residue succinyltransferase component of 2- oxoglutarate dehydrogenase complex, mitochondriallipoyllysine-residue succinyltransferase component of 2- oxoglutarate dehydrogenase complex, mitochondrial	201	2	5.7	39585	9.55	44-49 kDa	1D-08
520	32	IPI00220503	DCTN2	dynactin 2	190	3	8.6	44906	5.06	44-49 kDa	1D-08
521	33	IPI00952909	SEPT11	Isoform 1 of Septin-11	190	5	16.1	49652	6.36	44-49 kDa	1D-08
522	34	IPI00009867	KRT5	Keratin, type II cytoskeletal 5	189	7	7.3	62568	7.59	44-49 kDa	1D-08
523	35	IPI00305457	SERPINA1	PRO2275	189	3	15	13089	8.93	44-49 kDa	1D-08
524	36	IPI00017367	RDX	Radixin, isoform CRA_a	185	4	4.6	71176	6.3	44-49 kDa	1D-08
525	37	IPI00645255	GDI2	GDP dissociation inhibitor 2	185	4	14.4	29951	6.24	44-49 kDa	1D-08
526	38	IPI00026230	HNRNPH2	Heterogeneous nuclear ribonucleoprotein H2	183	5	11.1	49517	5.89	44-49 kDa	1D-08
527	39	IPI00555809	ACT	Pseudogene candidate	173	3	17	26180	5.93	44-49 kDa	1D-08
528	40	IPI00384444	KRT14	Keratin, type I cytoskeletal 14	173	5	12.7	51872	5.09	44-49 kDa	1D-08
529	41	IPI00922213	FN1	Homo sapiens fibronectin 1 (FN1), transcript variant 5, mRNA	165	3	3.6	112204	5.83	44-49 kDa	1D-08
530	42	IPI00743359	HLA-A	HLA class I histocompatibility antigen, A-26 alpha chain	159	5	14.2	41321	6.08	44-49 kDa	1D-08
531	43	IPI00033025	SEPT7	51 kDa protein	158	3	11.5	50820	8.76	44-49 kDa	1D-08
532	44	IPI00063234	PRKAR2A	Protein kinase, cAMP-dependent, regulatory,type II, alpha, isoform CRA_b	158	4	12.3	43382	4.97	44-49 kDa	1D-08
533	45	IPI00171438	TXNDC5	Thioredoxin domain-containing protein 5	130	4	12.7	48283	5.63	44-49 kDa	1D-08
534	46	IPI00384697	ALB	Isoform 2 of Serum albumin	129	4	7	48641	5.97	44-49 kDa	1D-08
535	47	IPI00299145	KRT6C	Keratin, type II cytoskeletal 6C	128	4	8.3	60273	8.09	44-49 kDa	1D-08
536	48	IPI00219713	FGG	Isoform Gamma-A of Fibrinogen gamma chain	126	4	8	50092	5.7	44-49 kDa	1D-08
537	49	IPI00328328	EIF4A2	Isoform 1 of Eukaryotic initiation factor 4A	121	3	13.8	46601	5.33	44-49 kDa	1D-08
538	50	IPI00021435	PSMC2	26S protease regulatory subunit 7	118	2	3	49002	5.71	44-49 kDa	1D-08
539	51	IPI00166768	TUBA1C	TUBA1C protein	116	2	6.1	37403	8.76	44-49 kDa	1D-08
540	52	IPI00413058	SYNPO	Isoform 1 of Synaptopodin	115	3	3.4	99915	8.92	44-49 kDa	1D-08
541	53	IPI00645452	TUBB	Tubulin, beta	114	3	8.9	48135	4.7	44-49 kDa	1D-08
542	54	IPI00172636	CAMK2D	Isoform Delta 6 of Calcium/calmodulin-dependent protein kinase type II subunit delta	112	2	3.3	54664	6.82	44-49 kDa	1D-08
543	55	IPI00654777	EIF3F	HCG1784554, isoform CRA_a	105	2	4.6	39236	5.24	44-49 kDa	1D-08
544	56	IPI00218694	CALD1	Isoform 2 of Caldesmon	102	2	6	65725	6.37	44-49 kDa	1D-08
545	57	IPI00217963	KRT16	Keratin, type I cytoskeletal 16	101	2	5.1	51578	4.99	44-49 kDa	1D-08
546	58	IPI00013219	ILK	Integrin-linked protein kinase	99	2	6.4	51899	8.3	44-49 kDa	1D-08
547	59	IPI00031107	HSDL2	Isoform 2 of Hydroxysteroid dehydrogenase-like protein 2	96	1	5.2	37467	5.83	44-49 kDa	1D-08
548	60	IPI00374970	SEPT10	Isoform 1 of Septin-10	95	1	3.1	53016	6.35	44-49 kDa	1D-08
549	61	IPI00297084	DDOST	Dolichyl-diphosphooligosaccharide--protein glycosyltransferase 48 kDa subunit	94	2	7.9	50940	6.09	44-49 kDa	1D-08
550	62	IPI00024307	EFNB1	Ephrin-B1	93	3	11	38382	9.1	44-49 kDa	1D-08
551	63	IPI00025447	EEF1A1	Elongation factor 1-alpha	93	3	7.9	48181	9.12	44-49 kDa	1D-08
552	64	IPI00440493	ATP5A1	ATP synthase subunit alpha, mitochondrial	91	1	2.7	59828	9.16	44-49 kDa	1D-08
553	65	IPI00026314	GSN	Isoform 1 of Gelsolin	90	2	5.9	86043	5.9	44-49 kDa	1D-08
554	66	IPI00009032	SSB	Lupus La protein	90	2	2.7	46979	6.68	44-49 kDa	1D-08
555	67	IPI00022078	NDRG1	Protein NDRG1	89	2	7.6	43264	5.49	44-49 kDa	1D-08
556	68	IPI00025252	PDIA3	Protein disulfide-isomerase A3	88	3	11.1	57146	5.98	44-49 kDa	1D-08
557	69	IPI00000875	EEF1G	Elongation factor 1-gamma	86	1	2.7	56456	7.6	44-49 kDa	1D-08
558	70	IPI00477868	LAMA5	LAMA5 protein	83	1	2.5	63213	7.11	44-49 kDa	1D-08
559	71	IPI00790197	ACTL6A	8 kDa protein	82	2	13.9	7975	10.25	44-49 kDa	1D-08
560	72	IPI00027230	HSP90B1	Endoplasmin	81	1	2.4	92696	4.76	44-49 kDa	1D-08
561	73	IPI00026944	NID1	Isoform 1 of Nidogen-1	79	2	2.2	139142	5.12	44-49 kDa	1D-08
562	74	IPI00298497	FGB	Fibrinogen beta chain	79	2	2.6	56577	8.54	44-49 kDa	1D-08
563	75	IPI00168728	IGHG3	FLJ00385 protein (Fragment)	78	3	4.7	57272	7.8	44-49 kDa	1D-08
564	76	IPI00009896	EPHX1	Epoxide hydrolase 1	77	2	5.1	53143	6.77	44-49 kDa	1D-08
565	77	IPI00892521	ST13	Putative uncharacterized protein ST13	76	1	9.6	16491	4.65	44-49 kDa	1D-08
566	78	IPI00165230	DAZAP1	Isoform 1 of DAZ-associated protein 1	75	1	3.7	43584	8.73	44-49 kDa	1D-08
567	79	IPI00843975	EZR	Ezrin	75	2	3.6	69484	5.94	44-49 kDa	1D-08
568	80	IPI00853061	COL6A3	alpha 3 type VI collagen isoform 2 precursor	72	1	1.1	113269	5.54	44-49 kDa	1D-08
569	81	IPI00220906	ACOT2	Isoform 1 of Acyl-coenzyme A thioesterase 2,mitochondrial	72	1	5.8	53584	8.7	44-49 kDa	1D-08
570	82	IPI00031131	C20orf3	Isoform 1 of Adipocyte plasma membrane-associated protein	71	1	4.6	46622	5.82	44-49 kDa	1D-08
571	83	IPI00013945	UMOD	Isoform 1 of Uromodulin	70	1	2.5	72451	5.05	44-49 kDa	1D-08
572	84	IPI00550069	RNH1	Ribonuclease inhibitor	70	1	6.1	51766	4.71	44-49 kDa	1D-08
573	85	IPI00784154	HSPD1	60 kDa heat shock protein, mitochondrial	69	1	5.2	61187	5.7	44-49 kDa	1D-08
574	86	IPI00291136	COL6A1	Collagen alpha-1(VI) chain	66	1	1.6	109602	5.26	44-49 kDa	1D-08
575	87	IPI00029628	RCN2	Reticulocalbin-2	64	1	4.7	36911	4.26	44-49 kDa	1D-08
576	88	IPI00073454	COL6A2	Isoform 2C2A~ of Collagen alpha-2(VI) chain	64	1	1.9	88366	5.66	44-49 kDa	1D-08
577	89	IPI00396399	TGFB1I1	Isoform 2 of Transforming growth factor beta-1-induced transcript 1 protein	64	1	7.2	49450	7.72	44-49 kDa	1D-08
578	90	IPI00010418	MYO1C	Isoform 2 of Myosin-Ic	62	1	1.4	118674	9.48	44-49 kDa	1D-08
579	91	IPI00450235	YBX1	Nuclease sensitive element binding protein-1	62	2	5.9	34707	7	44-49 kDa	1D-08
580	92	IPI00012280	TOR1AIP1	Isoform 2 of Torsin-1A-interacting protein 1	59	1	6.6	43107	6.71	44-49 kDa	1D-08
581	93	IPI00747849	ATP1B1	Isoform 1 of Sodium/potassium-transporting ATPase subunit beta-1	59	1	8.3	35438	8.74	44-49 kDa	1D-08
582	94	IPI00009532	ABAT	4-aminobutyrate aminotransferase, mitochondrial	59	1	4.9	58876	8.35	44-49 kDa	1D-08
583	95	IPI00011592	DYNC1LI2	Cytoplasmic dynein 1 light intermediate chain 2	59	1	3.5	54351	5.97	44-49 kDa	1D-08
584	96	IPI00021831	PRKAR1A	cAMP-dependent protein kinase type I-alpha regulatory subunit	59	1	4.7	43183	5.27	44-49 kDa	1D-08
585	97	IPI00016801	GLUD1	Glutamate dehydrogenase 1, mitochondrial	59	1	2	61701	7.66	44-49 kDa	1D-08
586	98	IPI00026240	BST1	ADP-ribosyl cyclase 2	59	1	4.1	36328	7.97	44-49 kDa	1D-08
587	99	IPI00216219	TJP1	Isoform Long of Tight junction protein ZO-1	58	1	1.3	195682	6.24	44-49 kDa	1D-08
588	100	IPI00299116	PODXL	Podocalyxin-like protein 1 precursor	57	1	2.5	55992	5.36	44-49 kDa	1D-08
589	101	IPI00299000	PA2G4	Proliferation-associated protein 2G4	56	1	2.8	44101	6.13	44-49 kDa	1D-08
590	102	IPI00019502	MYH9	Isoform 1 of Myosin-9	56	1	0.8	227646	5.5	44-49 kDa	1D-08
591	103	IPI00374563	AGRN	Agrin	52	1	1.1	222861	6.02	44-49 kDa	1D-08
592	104	IPI00903334	ANXA2	Annexin A2	51	1	5.5	21091	5	44-49 kDa	1D-08
593	105	IPI00023122	PDLIM7	Isoform 1 of PDZ and LIM domain protein 7	51	1	2.8	50896	8.76	44-49 kDa	1D-08
594	106	IPI00018398	PSMC3	26S protease regulatory subunit 6A	51	1	4.6	49458	5.13	44-49 kDa	1D-08
595	107	IPI00010338	F3	Tissue factor	49	1	4.4	33332	6.64	44-49 kDa	1D-08
596	108	IPI00018246	HK1	Isoform 1 of Hexokinase-1	49	1	1.2	103561	6.36	44-49 kDa	1D-08
597	109	IPI00106642	SDF2L1	Dihydropyrimidinase-like 2	49	1	2.6	67545	5.62	44-49 kDa	1D-08
598	110	IPI00014594	NPHS2	Isoform 1 of Podocin	48	1	5.2	42516	8.96	44-49 kDa	1D-08
599	111	IPI00884105	LAMP1	Lysosome-associated membrane glycoprotein 1	47	1	3.8	45367	9	44-49 kDa	1D-08
600	112	IPI00031522	HADHA	Trifunctional enzyme subunit alpha, mitochondrial	47	1	1.2	83688	9.16	44-49 kDa	1D-08
601	113	IPI00023001	FAM162A	Protein FAM162A	47	1	5.2	17559	9.81	44-49 kDa	1D-08
602	1	IPI00021439	ACTB	Actin, cytoplasmic 1	9422	272	76	42052	5.29	40-44 kDa	1D-09
603	2	IPI00555809	ACT	Pseudogene candidate	3245	69	17	26180	5.93	40-44 kDa	1D-09
604	3	IPI00023006	ACTC1	Actin, alpha cardiac muscle 1	1711	102	62.9	42334	5.23	40-44 kDa	1D-09
605	4	IPI00008603	ACTA2	Actin, aortic smooth muscle	1665	95	62.9	42381	5.23	40-44 kDa	1D-09
606	5	IPI00220327	KRT1	Keratin, type II cytoskeletal 1	1663	39	35.9	66170	8.15	40-44 kDa	1D-09
607	6	IPI00019359	KRT9	Keratin, type I cytoskeletal 9	1404	28	38.2	62255	5.14	40-44 kDa	1D-09
608	7	IPI00739539	POTEF	POTE ankyrin domain family member F	778	34	10	123020	5.83	40-44 kDa	1D-09
609	8	IPI00418471	VIM	Vimentin	764	20	24.5	53676	5.06	40-44 kDa	1D-09
610	9	IPI00396593	PDLIM2	Isoform 1 of PDZ and LIM domain protein 2	662	16	38.4	37835	9	40-44 kDa	1D-09
611	10	IPI00009865	KRT10	Keratin, type I cytoskeletal 10	647	15	28.3	59020	5.13	40-44 kDa	1D-09
612	11	IPI00003269	ACTBL2	Beta-actin-like protein 2	486	18	18.6	42318	5.39	40-44 kDa	1D-09
613	12	IPI00021304	KRT2	Keratin, type II cytoskeletal 2 epidermal	387	11	17.8	66110	8.07	40-44 kDa	1D-09
614	13	IPI00030363	ACAT1	Acetyl-CoA acetyltransferase, mitochondrial	362	7	15.7	45456	8.98	40-44 kDa	1D-09
615	14	IPI00760554	HLA-A	HLA class I histocompatibility antigen, A-69 alpha chain	329	8	14	41236	6.42	40-44 kDa	1D-09
616	15	IPI00473006	HLA-C	HLA class I histocompatibility antigen, Cw-17 alpha chain	302	7	17.7	41612	6.33	40-44 kDa	1D-09
617	16	IPI00743716	HLA-C	HLA class I histocompatibility antigen, Cw-12 alpha chain	295	8	18	41316	5.91	40-44 kDa	1D-09
618	17	IPI00930140	MICA	MHC class I antigen	282	8	18.2	40823	6.03	40-44 kDa	1D-09
619	18	IPI00001539	ACAA2	3-ketoacyl-CoA thiolase, mitochondrial	280	8	26.4	42354	8.32	40-44 kDa	1D-09
620	19	IPI00419373	HNRNPA3	Isoform 1 of Heterogeneous nuclear ribonucleoprotein A3	280	3	5.8	39799	9.1	40-44 kDa	1D-09
621	20	IPI00472013	HLA-A	HLA class I histocompatibility antigen, A-33 alpha chain	271	9	19.7	41151	6.22	40-44 kDa	1D-09
622	21	IPI00014177	SEPT2	Isoform 1 of Septin-2	262	6	19.9	41689	6.15	40-44 kDa	1D-09
623	22	IPI00472282	HLA-B	HLA class I histocompatibility antigen, B-54 alpha chain	254	6	18.2	40640	5.89	40-44 kDa	1D-09
624	23	IPI00305383	UQCRC2	Cytochrome b-c1 complex subunit 2, mitochondrial	191	4	11.7	48584	8.74	40-44 kDa	1D-09
625	24	IPI00748145	GNAI2	Isoform 1 of Guanine nucleotide-binding protein G(i) subunit alpha-2	188	5	10.4	40995	5.34	40-44 kDa	1D-09
626	25	IPI00018206	GOT2	Aspartate aminotransferase, mitochondrial	180	4	12.6	47844	9.14	40-44 kDa	1D-09
627	26	IPI00024623	ACADSB	Short/branched chain specific acyl-CoA dehydrogenase, mitochondrial	176	3	12.3	47797	6.53	40-44 kDa	1D-09
628	27	IPI00027107	TUFM	Tu translation elongation factor, mitochondrial precursor	157	5	9.2	50185	7.26	40-44 kDa	1D-09
629	28	IPI00384444	KRT14	Keratin, type I cytoskeletal 14	152	4	6.6	51872	5.09	40-44 kDa	1D-09
630	29	IPI00013808	ACTN4	Alpha-actinin-4	142	3	3.4	105245	5.27	40-44 kDa	1D-09
631	30	IPI00385034	SLC9A3R2	Isoform 1 of Na(+)/H(+) exchange regulatory cofactor NHE-RF2	135	2	3.9	37619	7.79	40-44 kDa	1D-09
632	31	IPI00298497	FGB	Fibrinogen beta chain	130	3	5.7	56577	8.54	40-44 kDa	1D-09
633	32	IPI00789405	LAMB2	15 kDa protein	130	1	14.6	14834	10.24	40-44 kDa	1D-09
634	33	IPI00005087	TMOD3	Tropomodulin-3	120	3	8.8	39741	5.08	40-44 kDa	1D-09
635	34	IPI00005159	ACTR2	Actin-related protein 2	118	3	10.4	45017	6.3	40-44 kDa	1D-09
636	35	IPI00001871	PAWR	PRKC apoptosis WT1 regulator protein	112	2	3.8	36659	5.35	40-44 kDa	1D-09
637	36	IPI00465439	ALDOA	Fructose-bisphosphate aldolase A	112	2	6	39851	8.3	40-44 kDa	1D-09
638	37	IPI00010800	NES	Nestin	110	3	2.5	177788	4.35	40-44 kDa	1D-09
639	38	IPI00024689	AQP1	Aquaporin-1	108	1	7.4	28736	6.95	40-44 kDa	1D-09
640	39	IPI00916533	PDLIM2	Putative uncharacterized protein PDLIM2	97	2	14.2	22758	4.71	40-44 kDa	1D-09
641	40	IPI00218694	CALD1	Isoform 2 of Caldesmon	97	1	3.4	65725	6.37	40-44 kDa	1D-09
642	41	IPI00005040	ACADM	Isoform 1 of Medium-chain specific acyl-CoA dehydrogenase, mitochondrial	94	1	3.1	47015	8.61	40-44 kDa	1D-09
643	42	IPI00216592	HNRNPC	Isoform C1 of Heterogeneous nuclear ribonucleoproteins C1/C2	93	1	5.5	32375	4.94	40-44 kDa	1D-09
644	43	IPI00009866	KRT13	Isoform 1 of Keratin, type I cytoskeletal 13	86	2	4.4	49900	4.91	40-44 kDa	1D-09
645	44	IPI00011107	IDH2	Isocitrate dehydrogenase [NADP], mitochondrial	83	1	3.8	51333	8.88	40-44 kDa	1D-09
646	45	IPI00096066	SUCLG2	Succinyl-CoA ligase [GDP-forming] subunit beta, mitochondrial	81	1	2.3	46824	6.15	40-44 kDa	1D-09
647	46	IPI00003527	SLC9A3R1	Na(+)/H(+) exchange regulatory cofactor NHE-RF1	77	1	3.9	39130	5.55	40-44 kDa	1D-09
648	47	IPI00031522	HADHA	Trifunctional enzyme subunit alpha, mitochondrial	74	1	1.6	83688	9.16	40-44 kDa	1D-09
649	48	IPI00219365	MSN	Moesin	73	1	5.4	67892	6.08	40-44 kDa	1D-09
650	49	IPI00026942	ERLIN2	Isoform 1 of Erlin-2	73	1	3.5	38044	5.47	40-44 kDa	1D-09
651	50	IPI00334190	STOML2	Stomatin-like protein 2	73	1	4.5	38624	6.88	40-44 kDa	1D-09
652	51	IPI00291175	VCL	Isoform 1 of Vinculin	72	1	1.4	117220	5.83	40-44 kDa	1D-09
653	52	IPI00554788	KRT18	Keratin, type I cytoskeletal 18	71	2	4.4	48029	5.34	40-44 kDa	1D-09
654	53	IPI00169383	PGK1	Phosphoglycerate kinase 1	70	2	6.7	44985	8.3	40-44 kDa	1D-09
655	54	IPI00030131	TMPO	Isoform Beta of Lamina-associated polypeptide 2, isoforms beta/gamma	70	1	3.5	50696	9.39	40-44 kDa	1D-09
656	55	IPI00013945	UMOD	Isoform 1 of Uromodulin	70	1	2.5	72451	5.05	40-44 kDa	1D-09
657	56	IPI00398625	HRNR	Hornerin	69	2	0.7	283140	10.05	40-44 kDa	1D-09
658	57	IPI00021885	FGA	Isoform 1 of Fibrinogen alpha chain	68	1	1.8	95656	5.7	40-44 kDa	1D-09
659	58	IPI00783665	LAMA5	Laminin subunit alpha-5	68	1	0.4	412085	6.63	40-44 kDa	1D-09
660	59	IPI00025049	M6PR	Cation-dependent mannose-6-phosphate receptor	64	1	6.5	31487	5.57	40-44 kDa	1D-09
661	60	IPI00000695	GNA14	Guanine nucleotide-binding protein subunit alpha-14	58	1	5.4	42000	5.81	40-44 kDa	1D-09
662	61	IPI00019502	MYH9	Isoform 1 of Myosin-9	56	1	0.8	227646	5.5	40-44 kDa	1D-09
663	62	IPI00298971	VTN	Vitronectin	56	1	3.1	55069	5.55	40-44 kDa	1D-09
664	63	IPI00027223	IDH1	Isocitrate dehydrogenase [NADP] cytoplasmic	54	1	5.6	46915	6.53	40-44 kDa	1D-09
665	64	IPI00411639	RPSA	RPSAP15 Laminin receptor-like protein LAMRL5	53	1	4.4	33089	4.84	40-44 kDa	1D-09
666	65	IPI00002236	MFGE8	Lactadherin	50	1	2.8	43894	8.47	40-44 kDa	1D-09
667	66	IPI00218407	ALDOB	Fructose-bisphosphate aldolase B	49	1	4.1	39961	8	40-44 kDa	1D-09
668	67	IPI00021405	LMNA	Isoform A of Lamin-A/C	49	1	2.4	74380	6.57	40-44 kDa	1D-09
669	1	IPI00220327	KRT1	Keratin, type II cytoskeletal 1	2891	64	43.6	66170	8.15	36-40 kDa	1D-10
670	2	IPI00019359	KRT9	Keratin, type I cytoskeletal 9	1730	41	38.7	62255	5.14	36-40 kDa	1D-10
671	3	IPI00009865	KRT10	Keratin, type I cytoskeletal 10	1717	46	45.5	59020	5.13	36-40 kDa	1D-10
672	4	IPI00396378	HNRNPA2B1	Isoform B1 of Heterogeneous nuclear ribonucleoproteins A2/B1	1192	22	40.5	37464	8.97	36-40 kDa	1D-10
673	5	IPI00021440	ACTG1	Actin, cytoplasmic 2	1044	32	63.5	42108	5.31	36-40 kDa	1D-10
674	6	IPI00021304	KRT2	Keratin, type II cytoskeletal 2 epidermal	989	24	34	66110	8.07	36-40 kDa	1D-10
675	7	IPI00455315	ANXA2	Isoform 1 of Annexin A2	969	29	47.8	38808	7.57	36-40 kDa	1D-10
676	8	IPI00291006	MDH2	Malate dehydrogenase, mitochondrial	792	21	48.8	35937	8.92	36-40 kDa	1D-10
677	9	IPI00003925	PDHB	Isoform 1 of Pyruvate dehydrogenase E1 component subunit beta, mitochondrial	517	11	20.3	39550	6.2	36-40 kDa	1D-10
678	10	IPI00219018	GAPDH	Glyceraldehyde-3-phosphate dehydrogenase	485	11	26.9	36201	8.57	36-40 kDa	1D-10
679	11	IPI00220709	TPM2	Isoform 2 of Tropomyosin beta chain	471	14	21.5	33027	4.63	36-40 kDa	1D-10
680	12	IPI00218918	ANXA1	Annexin A1	416	11	36.4	38918	6.57	36-40 kDa	1D-10
681	13	IPI00396593	PDLIM2	Isoform 1 of PDZ and LIM domain protein 2	404	12	35.8	37835	9	36-40 kDa	1D-10
682	14	IPI00026182	CAPZA2	F-actin-capping protein subunit alpha-2	395	11	36.4	33157	5.57	36-40 kDa	1D-10
683	15	IPI00418471	VIM	Vimentin	395	8	16.3	53676	5.06	36-40 kDa	1D-10
684	16	IPI00873484	CAPZA1	Putative uncharacterized protein CAPZA1 (Fragment)	389	14	47.5	31922	5.81	36-40 kDa	1D-10
685	17	IPI00013808	ACTN4	Alpha-actinin-4	383	8	10	105245	5.27	36-40 kDa	1D-10
686	18	IPI00783665	LAMA5	Laminin subunit alpha-5	380	10	2.5	412085	6.63	36-40 kDa	1D-10
687	19	IPI00291262	CLU	Isoform 1 of Clusterin	362	9	13.8	53031	5.89	36-40 kDa	1D-10
688	20	IPI00005171	HLA-DRA	HLA class II histocompatibility antigen, DR alpha chain	354	6	13.4	28760	4.91	36-40 kDa	1D-10
689	21	IPI00026268	GNB1	Guanine nucleotide-binding protein G(I)/G(S)/G (T) subunit beta-1	354	9	30.9	38151	5.6	36-40 kDa	1D-10
690	22	IPI00003348	GNB2	Guanine nucleotide-binding protein G(I)/G(S)/G (T) subunit beta-2	340	9	32.9	38048	5.6	36-40 kDa	1D-10
691	23	IPI00788938	LDHB	L-lactate dehydrogenase	321	6	19.4	25430	5.52	36-40 kDa	1D-10
692	24	IPI00419373	HNRNPA3	Isoform 1 of Heterogeneous nuclear ribonucleoprotein A3	316	6	12.7	39799	9.1	36-40 kDa	1D-10
693	25	IPI00215965	HNRNPA1	Isoform A1-B of Heterogeneous nuclear ribonucleoprotein A1	312	6	17.5	38837	9.17	36-40 kDa	1D-10
694	26	IPI00555809	ACT	Pseudogene candidate	304	7	17	26180	5.93	36-40 kDa	1D-10
695	27	IPI00940084	TPM1	37 kDa protein	301	6	11.7	36496	4.63	36-40 kDa	1D-10
696	28	IPI00018963	PARVA	Isoform 1 of Alpha-parvin	288	5	15.6	42274	5.69	36-40 kDa	1D-10
697	29	IPI00289876	STX7	Isoform 1 of Syntaxin-7	271	8	34.5	29911	5.41	36-40 kDa	1D-10
698	30	IPI00008603	ACTA2	Actin, aortic smooth muscle	269	16	23.6	42381	5.23	36-40 kDa	1D-10
699	31	IPI00218343	TUBA1C	Tubulin alpha-1C chain	267	4	10.9	50548	4.96	36-40 kDa	1D-10
700	32	IPI00218236	PPP1CB	Serine/threonine-protein phosphatase PP1-beta catalytic subunit	250	7	18	37961	5.84	36-40 kDa	1D-10
701	33	IPI00440493	ATP5A1	ATP synthase subunit alpha, mitochondrial	198	5	10.3	59828	9.16	36-40 kDa	1D-10
702	34	IPI00060715	KCTD12	BTB/POZ domain-containing protein KCTD12	195	5	14.8	35964	5.51	36-40 kDa	1D-10
703	35	IPI00216493	HNRNPH3	Isoform 3 of Heterogeneous nuclear ribonucleoprotein H3	192	6	21.5	31505	6.76	36-40 kDa	1D-10
704	36	IPI00023048	EEF1D	Isoform 1 of Elongation factor 1-delta	186	4	17.1	31217	4.9	36-40 kDa	1D-10
705	37	IPI00607708	LDHA	Isoform 2 of L-lactate dehydrogenase A chain	182	4	12.7	37084	7.94	36-40 kDa	1D-10
706	38	IPI00008530	RPLP0	60S acidic ribosomal protein P0	182	5	20.5	34423	5.71	36-40 kDa	1D-10
707	39	IPI00220740	NPM1	Isoform 2 of Nucleophosmin	179	5	18.1	29617	4.47	36-40 kDa	1D-10
708	40	IPI00550451	PPP1CA	Serine/threonine-protein phosphatase PP1-alpha catalytic subunit	177	5	18.2	38229	5.94	36-40 kDa	1D-10
709	41	IPI00871621	COL6A3	132 kDa protein	174	3	2.7	132185	6.08	36-40 kDa	1D-10
710	42	IPI00328415	CYB5R3	Isoform 1 of NADH-cytochrome b5 reductase 3	170	4	16.6	34441	7.18	36-40 kDa	1D-10
711	43	IPI00010414	PDLIM1	PDZ and LIM domain protein 1	168	5	21.3	36505	6.56	36-40 kDa	1D-10
712	44	IPI00384444	KRT14	Keratin, type I cytoskeletal 14	158	5	4.7	51872	5.09	36-40 kDa	1D-10
713	45	IPI00005563	TINAGL1	Isoform 1 of Tubulointerstitial nephritis antigen-like	157	5	7.1	53721	6.54	36-40 kDa	1D-10
714	46	IPI00291136	COL6A1	Collagen alpha-1(VI) chain	149	3	4.7	109602	5.26	36-40 kDa	1D-10
715	47	IPI00152012	GLYAT	Isoform 2 of Glycine N-acyltransferase	145	3	23.3	18582	8.82	36-40 kDa	1D-10
716	48	IPI00000792	CRYZ	Quinone oxidoreductase	140	4	13.7	35356	8.56	36-40 kDa	1D-10
717	49	IPI00472724	EEF1A1	EEF1AL3 Putative elongation factor 1-alpha-like 3	140	5	12.8	50495	9.15	36-40 kDa	1D-10
718	50	IPI00220271	AKR1A1	Alcohol dehydrogenase [NADP+]	137	3	11.4	36892	6.32	36-40 kDa	1D-10
719	51	IPI00220007	APOL2	Apolipoprotein-L2	135	2	2.4	50020	8.51	36-40 kDa	1D-10
720	52	IPI00019912	HSD17B4	Peroxisomal multifunctional enzyme type 2	128	2	4.9	80092	8.96	36-40 kDa	1D-10
721	53	IPI00005181	PLSCR1	Phospholipid scramblase 1	121	2	4.1	36052	4.83	36-40 kDa	1D-10
722	54	IPI00744692	TALDO1	Transaldolase	119	2	3.3	37688	6.36	36-40 kDa	1D-10
723	55	IPI00374563	AGRN	Agrin	114	2	1.7	222861	6.02	36-40 kDa	1D-10
724	56	IPI00014516	CALD1	Isoform 1 of Caldesmon	110	2	3.4	93251	5.63	36-40 kDa	1D-10
725	57	IPI00021842	APOE	Apolipoprotein E	109	2	10.1	36246	5.65	36-40 kDa	1D-10
726	58	IPI00642544	DHDPSL	Isoform 1 of Dihydrodipicolinate synthase-like, mitochondrial	107	2	10.4	35625	8.13	36-40 kDa	1D-10
727	59	IPI00033025	SEPT7	51 kDa protein	106	1	5.3	50820	8.76	36-40 kDa	1D-10
728	60	IPI00385901	COQ9	Isoform 2 of Ubiquinone biosynthesis protein COQ9, mitochondrial	105	2	15.6	14667	5.03	36-40 kDa	1D-10
729	61	IPI00219678	EIF2S1	Eukaryotic translation initiation factor 2 subunit 1	103	2	3.8	36374	5.02	36-40 kDa	1D-10
730	62	IPI00299145	KRT6C	Keratin, type II cytoskeletal 6C	100	3	8.9	60273	8.09	36-40 kDa	1D-10
731	63	IPI00873684	COL4A1	Isoform 2 of Collagen alpha-1(IV) chain	99	2	1.1	129041	8.2	36-40 kDa	1D-10
732	64	IPI00024689	AQP1	Aquaporin-1	97	1	7.4	28736	6.95	36-40 kDa	1D-10
733	65	IPI00220281	GNAO1	Isoform Alpha-1 of Guanine nucleotide-binding protein G(o) subunit alpha	96	2	4.2	40595	5.34	36-40 kDa	1D-10
734	66	IPI00021885	FGA	Isoform 1 of Fibrinogen alpha chain	96	2	1.8	95656	5.7	36-40 kDa	1D-10
735	67	IPI00002745	CTSZ	Cathepsin Z	95	2	7.3	34530	6.7	36-40 kDa	1D-10
736	68	IPI00305978	AKR7A2	Aflatoxin B1 aldehyde reductase member 2	91	2	5.3	40020	6.7	36-40 kDa	1D-10
737	69	IPI00645452	TUBB	Tubulin, beta	88	2	6.1	48135	4.7	36-40 kDa	1D-10
738	70	IPI00301204	RDH13	Retinol dehydrogenase 13	87	2	9.7	36195	8.23	36-40 kDa	1D-10
739	71	IPI00397801	FLG2	Filaggrin-2	87	2	1.3	249296	8.45	36-40 kDa	1D-10
740	72	IPI00909711	VCL	Vinculin	86	1	8.3	36454	6.06	36-40 kDa	1D-10
741	73	IPI00411426	VPS26A	Vacuolar protein sorting-associated protein 26A	83	2	5.5	38260	6.13	36-40 kDa	1D-10
742	74	IPI00027230	HSP90B1	Endoplasmin	83	2	3.7	92696	4.76	36-40 kDa	1D-10
743	75	IPI00298971	VTN	Vitronectin	83	2	5.6	55069	5.55	36-40 kDa	1D-10
744	76	IPI00796776	KRT5	Keratin, type II cytoskeletal 5	81	2	4.2	60317	5.95	36-40 kDa	1D-10
745	77	IPI00013945	UMOD	Isoform 1 of Uromodulin	80	1	2.5	72451	5.05	36-40 kDa	1D-10
746	78	IPI00032003	EMD	Emerin	80	1	4.7	29033	5.29	36-40 kDa	1D-10
747	79	IPI00792394	LAMB2	33 kDa protein	79	2	5.2	33125	7.06	36-40 kDa	1D-10
748	80	IPI00654755	HBB	Hemoglobin subunit beta	78	2	8.8	16102	6.75	36-40 kDa	1D-10
749	81	IPI00003527	SLC9A3R1	Na(+)/H(+) exchange regulatory cofactor NHE-RF1	73	2	11.2	39130	5.55	36-40 kDa	1D-10
750	82	IPI00844287	NES	Nestin	71	1	2	66169	5.22	36-40 kDa	1D-10
751	83	IPI00301109	PPA2	Isoform 1 of Inorganic pyrophosphatase 2, mitochondrial	69	2	7.5	38409	7.07	36-40 kDa	1D-10
752	84	IPI00026125	DNASE1L1	Deoxyribonuclease-1-like 1	67	1	5.6	34214	5.45	36-40 kDa	1D-10
753	85	IPI00024145	VDAC2	Isoform 2 of Voltage-dependent anion-selective channel protein 2	65	2	2.8	30849	6.81	36-40 kDa	1D-10
754	86	IPI00011916	AIMP2	Aminoacyl tRNA synthetase complex-interacting multifunctional protein 2	64	1	7.8	35668	8.45	36-40 kDa	1D-10
755	87	IPI00013698	ASAH1	Isoform 1 of Acid ceramidase	64	1	5.8	45087	7.52	36-40 kDa	1D-10
756	88	IPI00022793	HADHB	Trifunctional enzyme subunit beta, mitochondrial	63	2	4.6	51547	9.45	36-40 kDa	1D-10
757	89	IPI00179964	PTBP1	Isoform 1 of Polypyrimidine tract-binding protein 1	63	1	4.3	57357	9.22	36-40 kDa	1D-10
758	90	IPI00333068	ARPC1A	Actin-related protein 2/3 complex subunit 1A	62	1	2.7	42113	8.46	36-40 kDa	1D-10
759	91	IPI00414384	HSDL2	Isoform 1 of Hydroxysteroid dehydrogenase-like protein 2	62	1	4.5	45651	8.07	36-40 kDa	1D-10
760	92	IPI00168336	LEMD2	LEM domain-containing protein 2	61	1	2.6	57339	9.16	36-40 kDa	1D-10
761	93	IPI00872762	SUCLG1	Succinyl-CoA ligase [GDP-forming] subunit alpha, mitochondrial	61	1	6.9	36626	9.01	36-40 kDa	1D-10
762	94	IPI00045498	HNRPDL	Isoform 3 of Heterogeneous nuclear ribonucleoprotein D-like	60	1	6.6	27346	8.76	36-40 kDa	1D-10
763	95	IPI00513830	ALDOB	Fructose-bisphosphate aldolase	59	1	5.8	24512	6.65	36-40 kDa	1D-10
764	96	IPI00241886	DDN	Dendrin	59	1	1.5	76406	10.18	36-40 kDa	1D-10
765	97	IPI00030702	IDH3A	Isoform 1 of Isocitrate dehydrogenase [NAD] subunit alpha, mitochondrial	59	1	3.3	40022	6.47	36-40 kDa	1D-10
766	98	IPI00478572	COL4A4	Collagen alpha-4(IV) chain	59	1	1.5	165759	8.9	36-40 kDa	1D-10
767	99	IPI00005724	LANCL1	LanC-like protein 1	59	1	5.5	45995	7.86	36-40 kDa	1D-10
768	100	IPI00045051	PURB	Transcriptional activator protein Pur-beta	56	1	10.3	33392	5.35	36-40 kDa	1D-10
769	101	IPI00026241	BST2	Bone marrow stromal antigen 2	56	1	5.6	20041	5.43	36-40 kDa	1D-10
770	102	IPI00005160	ARPC1B	Actin-related protein 2/3 complex subunit 1B	56	1	4.8	41722	8.69	36-40 kDa	1D-10
771	103	IPI00063877	C8orf84	RPE-spondin	56	1	7.2	31016	7.71	36-40 kDa	1D-10
772	104	IPI00012795	EIF3I	Eukaryotic translation initiation factor 3 subunit I	54	1	3.7	36878	5.38	36-40 kDa	1D-10
773	105	IPI00385034	SLC9A3R2	Isoform 1 of Na(+)/H(+) exchange regulatory cofactor NHE-RF2	53	1	3.9	37619	7.79	36-40 kDa	1D-10
774	106	IPI00909481	LASP1	LIM and SH3 domain protein 1	53	1	6.4	25171	8.87	36-40 kDa	1D-10
775	107	IPI00026299	GYPC	Isoform Glycophorin-C of Glycophorin-C	53	1	20.3	13802	4.69	36-40 kDa	1D-10
776	108	IPI00301021	SSR1	Isoform 1 of Translocon-associated protein subunit alpha	52	1	5.2	32215	4.39	36-40 kDa	1D-10
777	109	IPI00215884	SRSF1	Isoform ASF-1 of Splicing factor, arginine/serine-rich 1	52	1	4.8	27842	10.37	36-40 kDa	1D-10
778	110	IPI00022434	ALB	Putative uncharacterized protein ALB	51	1	1.6	73881	6.33	36-40 kDa	1D-10
779	111	IPI00009507	SYPL1	Isoform 1 of Synaptophysin-like protein 1	50	1	4.2	28889	8.69	36-40 kDa	1D-10
780	112	IPI00103387	GIMAP1	GTPase IMAP family member 1	50	1	2.7	42222	8.86	36-40 kDa	1D-10
781	113	IPI00398576	LIMS2	Isoform 2 of LIM and senescent cell antigen-like-containing domain protein 2	50	1	4.4	43366	8.71	36-40 kDa	1D-10
782	114	IPI00216682	CNN3	Calponin-3	49	1	4	36562	5.69	36-40 kDa	1D-10
783	115	IPI00216049	HNRNPK	Isoform 1 of Heterogeneous nuclear ribonucleoprotein K	49	1	3.7	51230	5.39	36-40 kDa	1D-10
784	116	IPI00871311	ZYX	Zyxin	49	1	3.3	53193	5.93	36-40 kDa	1D-10
785	117	IPI00418497	TIMM50	Isoform 2 of Mitochondrial import inner membrane translocase subunit TIM50	48	1	3.7	50946	9.51	36-40 kDa	1D-10
786	118	IPI00886833	LOC100129958	hCG1643231	48	1	4.4	35706	6.86	36-40 kDa	1D-10
787	119	IPI00021405	LMNA	Isoform A of Lamin-A/C	47	1	1.5	74380	6.57	36-40 kDa	1D-10
788	120	IPI00027258	SYNPO	Isoform 2 of Synaptopodin	46	1	1.9	96736	9.79	36-40 kDa	1D-10
789	1	IPI00220327	KRT1	Keratin, type II cytoskeletal 1	3519	67	49.8	66170	8.15	32-36 kDa	1D-11
790	2	IPI00019359	KRT9	Keratin, type I cytoskeletal 9	1979	45	42.7	62255	5.14	32-36 kDa	1D-11
791	3	IPI00009865	KRT10	Keratin, type I cytoskeletal 10	1302	35	49.3	59020	5.13	32-36 kDa	1D-11
792	4	IPI00216308	VDAC1	Voltage-dependent anion-selective channel protein 1	1249	29	54.8	30868	8.62	32-36 kDa	1D-11
793	5	IPI00021304	KRT2	Keratin, type II cytoskeletal 2 epidermal	994	22	40.3	66110	8.07	32-36 kDa	1D-11
794	6	IPI00021440	ACTG1	Actin, cytoplasmic 2	765	28	54.1	42108	5.31	32-36 kDa	1D-11
795	7	IPI00418240	NEBL	nebulette non-muscle isoform	734	14	36.3	31575	8.54	32-36 kDa	1D-11
796	8	IPI00328415	CYB5R3	Isoform 1 of NADH-cytochrome b5 reductase 3	712	17	34.9	34441	7.18	32-36 kDa	1D-11
797	9	IPI00010810	ETFA	Electron transfer flavoprotein subunit alpha,mitochondrial	653	17	40.8	35400	8.62	32-36 kDa	1D-11
798	10	IPI00031091	EFHD1	EF-hand domain-containing protein D1	629	11	36.4	27025	5.34	32-36 kDa	1D-11
799	11	IPI00455315	ANXA2	Isoform 1 of Annexin A2	619	23	47.5	38808	7.57	32-36 kDa	1D-11
800	12	IPI00329801	ANXA5	Annexin A5	572	14	49.4	35971	4.94	32-36 kDa	1D-11
801	13	IPI00013860	HIBADH	3-hydroxyisobutyrate dehydrogenase, mitochondrial	556	14	30.7	35705	8.38	32-36 kDa	1D-11
802	14	IPI00021842	APOE	Apolipoprotein E	542	12	29.7	36246	5.65	32-36 kDa	1D-11
803	15	IPI00418471	VIM	Vimentin	532	14	20.2	53676	5.06	32-36 kDa	1D-11
804	16	IPI00011416	ECH1	Delta(3,5)-Delta(2,4)-dienoyl-CoA isomerase, mitochondrial	516	12	46	36136	8.16	32-36 kDa	1D-11
805	17	IPI00026185	CAPZB	Isoform 1 of F-actin-capping protein subunit beta	508	11	28.9	31616	5.36	32-36 kDa	1D-11
806	18	IPI00027193	CLIC5	Isoform 2 of Chloride intracellular channel protein 5	446	12	31.5	46816	4.71	32-36 kDa	1D-11
807	19	IPI00219018	GAPDH	Glyceraldehyde-3-phosphate dehydrogenase	426	10	26.9	36201	8.57	32-36 kDa	1D-11
808	20	IPI00215965	HNRNPA1	Isoform A1-B of Heterogeneous nuclear ribonucleoprotein A1	420	8	15.9	38837	9.17	32-36 kDa	1D-11
809	21	IPI00384444	KRT14	Keratin, type I cytoskeletal 14	376	14	23.3	51872	5.09	32-36 kDa	1D-11
810	22	IPI00024145	VDAC2	Isoform 2 of Voltage-dependent anion-selective channel protein 2	361	11	29.7	30849	6.81	32-36 kDa	1D-11
811	23	IPI00000816	YWHAE	14-3-3 protein epsilon	350	8	37.6	29326	4.63	32-36 kDa	1D-11
812	24	IPI00010779	TPM4	Isoform 1 of Tropomyosin alpha-4 chain	320	11	25.8	28619	4.67	32-36 kDa	1D-11
813	25	IPI00217963	KRT16	Keratin, type I cytoskeletal 16	303	11	15.4	51578	4.99	32-36 kDa	1D-11
814	26	IPI00746667	HLA-DRB1	HLA class II histocompatibility antigen, DRB1-11 beta chain	296	9	27.1	30483	6.71	32-36 kDa	1D-11
815	27	IPI00003482	DECR1	2,4-dienoyl-CoA reductase, mitochondrial	285	9	23.3	36330	9.35	32-36 kDa	1D-11
816	28	IPI00032003	EMD	Emerin	282	6	18.9	29033	5.29	32-36 kDa	1D-11
817	29	IPI00216134	TPM1	tropomyosin 1 alpha chain isoform 7	272	8	17.3	28730	4.78	32-36 kDa	1D-11
818	30	IPI00011229	CTSD	Cathepsin D	267	7	15.5	45037	6.1	32-36 kDa	1D-11
819	31	IPI00743342	FHL2	Four and a half LIM domains protein 2	262	6	24.7	34166	7.8	32-36 kDa	1D-11
820	32	IPI00607708	LDHA	Isoform 2 of L-lactate dehydrogenase A chain	244	5	12.7	37084	7.94	32-36 kDa	1D-11
821	33	IPI00440493	ATP5A1	ATP synthase subunit alpha, mitochondrial	235	5	14.1	59828	9.16	32-36 kDa	1D-11
822	34	IPI00295386	CBR1	Carbonyl reductase [NADPH] 1	233	5	24.9	30641	8.55	32-36 kDa	1D-11
823	35	IPI00005171	HLA-DRA	HLA class II histocompatibility antigen, DR alpha chain	230	3	6.7	28760	4.91	32-36 kDa	1D-11
824	36	IPI00009253	NAPA	Alpha-soluble NSF attachment protein	229	7	32.5	33667	5.23	32-36 kDa	1D-11
825	37	IPI00303476	ATP5B	ATP synthase subunit beta, mitochondrial	224	6	11.7	56525	5.26	32-36 kDa	1D-11
826	38	IPI00300725	KRT6A	Keratin, type II cytoskeletal 6A	223	6	15.2	60293	8.09	32-36 kDa	1D-11
827	39	IPI00010896	CLIC1	Chloride intracellular channel protein 1	204	4	19.5	27248	5.09	32-36 kDa	1D-11
828	40	IPI00013808	ACTN4	Alpha-actinin-4	192	3	3.2	105245	5.27	32-36 kDa	1D-11
829	41	IPI00555809	ACT	Pseudogene candidate	192	4	10	26180	5.93	32-36 kDa	1D-11
830	42	IPI00893284	HLA-DPB1	Major histocompatibility complex, class II, DP beta 1	183	5	19.7	26500	8.61	32-36 kDa	1D-11
831	43	IPI00419373	HNRNPA3	Isoform 1 of Heterogeneous nuclear ribonucleoprotein A3	176	3	10.1	39799	9.1	32-36 kDa	1D-11
832	44	IPI00396593	PDLIM2	Isoform 1 of PDZ and LIM domain protein 2	173	6	19.9	37835	9	32-36 kDa	1D-11
833	45	IPI00299086	SDCBP	Isoform 1 of Syntenin-1	173	3	17.8	32595	7.05	32-36 kDa	1D-11
834	46	IPI00218320	TPM3	Isoform 3 of Tropomyosin alpha-3 chain	167	6	23.1	29109	4.79	32-36 kDa	1D-11
835	47	IPI00014398	FHL1	four and a half LIM domains 1 isoform 5	162	4	12.5	35494	8.8	32-36 kDa	1D-11
836	48	IPI00294398	HADH	Isoform 1 of Hydroxyacyl-coenzyme A dehydrogenase, mitochondrial	160	4	24.8	34313	8.88	32-36 kDa	1D-11
837	49	IPI00022933	CD74	Isoform 1 of HLA class II histocompatibility antigen gamma chain	158	2	4.7	33950	8.72	32-36 kDa	1D-11
838	50	IPI00306382	SCAMP3	Isoform 1 of Secretory carrier-associated membrane protein 3	152	2	4.6	38661	7.55	32-36 kDa	1D-11
839	51	IPI00005180	HLA-DRB1	HLA class II histocompatibility antigen, DRB1-8 beta chain	147	6	12	30327	6.66	32-36 kDa	1D-11
840	52	IPI00005161	ARPC2	Actin-related protein 2/3 complex subunit 2	144	6	18.3	34426	6.84	32-36 kDa	1D-11
841	53	IPI00009867	KRT5	Keratin, type II cytoskeletal 5	143	3	8	62568	7.59	32-36 kDa	1D-11
842	54	IPI00293564	HMGCL	Hydroxymethylglutaryl-CoA lyase, mitochondrial	142	2	4.3	34794	8.81	32-36 kDa	1D-11
843	55	IPI00886833	LOC100129958	hCG1643231	133	2	4.4	35706	6.86	32-36 kDa	1D-11
844	56	IPI00002412	PPT1	Palmitoyl-protein thioesterase 1	129	2	4.9	34627	6.07	32-36 kDa	1D-11
845	57	IPI00955461	HLA-DRB1	HLA class II histocompatibility antigen, DRB1-12 beta chain	126	3	18.4	30201	7.7	32-36 kDa	1D-11
846	58	IPI00024689	AQP1	Aquaporin-1	125	1	7.4	28736	6.95	32-36 kDa	1D-11
847	59	IPI00014230	C1QBP	Complement component 1 Q subcomponent-binding protein, mitochondrial	125	3	16.7	31742	4.74	32-36 kDa	1D-11
848	60	IPI00385034	SLC9A3R2	Isoform 1 of Na(+)/H(+) exchange regulatory cofactor NHE-RF2	122	3	13.6	37619	7.79	32-36 kDa	1D-11
849	61	IPI00027258	SYNPO	Isoform 2 of Synaptopodin	121	2	5.5	96736	9.79	32-36 kDa	1D-11
850	62	IPI00219365	MSN	Moesin	112	3	3.3	67892	6.08	32-36 kDa	1D-11
851	63	IPI00021885	FGA	Isoform 1 of Fibrinogen alpha chain	112	2	1.8	95656	5.7	32-36 kDa	1D-11
852	64	IPI00027252	PHB2	Prohibitin-2	107	2	4	33276	9.83	32-36 kDa	1D-11
853	65	IPI00022200	COL6A3	Isoform 1 of Collagen alpha-3(VI) chain	105	3	1.5	345163	6.26	32-36 kDa	1D-11
854	66	IPI00029046	MLEC	Malectin	99	2	12.3	32385	5.27	32-36 kDa	1D-11
855	67	IPI00549413	ANXA1	Annexin A1	98	2	10.8	22741	5.39	32-36 kDa	1D-11
856	68	IPI00017184	EHD1	EH domain-containing protein 1	95	3	5.2	60646	6.35	32-36 kDa	1D-11
857	69	IPI00300502	MYOZ1	Myozenin-1	92	2	7.7	31725	8.86	32-36 kDa	1D-11
858	70	IPI00299116	PODXL	Podocalyxin-like protein 1 precursor	92	2	2.5	55992	5.36	32-36 kDa	1D-11
859	71	IPI00291802	LMO7	Isoform 3 of LIM domain only protein 7	92	2	1.1	154616	7.9	32-36 kDa	1D-11
860	72	IPI00003348	GNB2	Guanine nucleotide-binding protein G(I)/G(S)/G (T) subunit beta-2	92	2	10	38048	5.6	32-36 kDa	1D-11
861	73	IPI00009634	SQRDL	Sulfide:quinone oxidoreductase, mitochondrial	91	1	3.1	50214	9.18	32-36 kDa	1D-11
862	74	IPI00216048	PITPNA	Phosphatidylinositol transfer protein alpha isoform	89	2	8.5	32014	6.11	32-36 kDa	1D-11
863	75	IPI00013678	MTX1	Isoform 1 of Metaxin-1	86	2	3	51673	9.8	32-36 kDa	1D-11
864	76	IPI00026314	GSN	Isoform 1 of Gelsolin	86	1	1.9	86043	5.9	32-36 kDa	1D-11
865	77	IPI00178440	EEF1B2	Elongation factor 1-beta	83	1	6.7	24919	4.5	32-36 kDa	1D-11
866	78	IPI00218694	CALD1	Isoform 2 of Caldesmon	81	1	3.4	65725	6.37	32-36 kDa	1D-11
867	79	IPI00028888	HNRNPD	Isoform 1 of Heterogeneous nuclear ribonucleoprotein D0	77	1	3.9	38581	7.62	32-36 kDa	1D-11
868	80	IPI00099386	TINAG	Isoform 1 of Tubulointerstitial nephritis antigen	76	1	3.6	55947	8.31	32-36 kDa	1D-11
869	81	IPI00009368	SFXN1	Sideroflexin-1	76	1	4	35881	9.22	32-36 kDa	1D-11
870	82	IPI00003635	ERGIC1	Endoplasmic reticulum-Golgi intermediate compartment protein 1	76	1	10.2	26584	8.86	32-36 kDa	1D-11
871	83	IPI00003833	MTCH2	Mitochondrial carrier homolog 2	73	2	11.6	33936	8.25	32-36 kDa	1D-11
872	84	IPI00302592	FLNA	Isoform 2 of Filamin-A	72	2	0.6	282581	5.69	32-36 kDa	1D-11
873	85	IPI00171412	SUMF2	sulfatase modifying factor 2 isoform b precursor	71	1	3.8	36085	9.27	32-36 kDa	1D-11
874	86	IPI00397801	FLG2	Filaggrin-2	71	2	0.5	249296	8.45	32-36 kDa	1D-11
875	87	IPI00291136	COL6A1	Collagen alpha-1(VI) chain	70	2	4.1	109602	5.26	32-36 kDa	1D-11
876	88	IPI00791026	MYO1C	56 kDa protein	69	1	5.1	56638	10.3	32-36 kDa	1D-11
877	89	IPI00216049	HNRNPK	Isoform 1 of Heterogeneous nuclear ribonucleoprotein K	67	1	2.4	51230	5.39	32-36 kDa	1D-11
878	90	IPI00014424	EEF1A2	Elongation factor 1-alpha 2	63	1	2.4	50780	9.11	32-36 kDa	1D-11
879	91	IPI00743696	COL4A1	Isoform 1 of Collagen alpha-1(IV) chain	63	1	0.9	161654	8.55	32-36 kDa	1D-11
880	92	IPI00301936	ELAVL1	ELAV-like protein 1	62	1	5.1	39200	9.5	32-36 kDa	1D-11
881	93	IPI00003865	HSPA8	Isoform 1 of Heat shock cognate 71 kDa protein	61	1	2	71082	5.37	32-36 kDa	1D-11
882	94	IPI00253036	CD99	Isoform I of CD99 antigen	60	1	7.6	18893	4.58	32-36 kDa	1D-11
883	95	IPI00291262	CLU	Isoform 1 of Clusterin	60	1	3.6	53031	5.89	32-36 kDa	1D-11
884	96	IPI00022426	AMBP	Protein AMBP	59	1	3.4	39886	5.95	32-36 kDa	1D-11
885	97	IPI00215884	SRSF1	Isoform ASF-1 of Splicing factor, arginine/serine-rich 1	59	1	4.8	27842	10.37	32-36 kDa	1D-11
886	98	IPI00395887	TMX1	Thioredoxin-related transmembrane protein 1	58	1	4.3	32170	4.92	32-36 kDa	1D-11
887	99	IPI00012074	HNRNPR	Isoform 1 of Heterogeneous nuclear ribonucleoprotein R	58	1	1.9	71184	8.23	32-36 kDa	1D-11
888	100	IPI00005129	SCAMP1	Isoform 1 of Secretory carrier-associated membrane protein 1	56	1	3.8	38295	7.03	32-36 kDa	1D-11
889	101	IPI00550731	IGKC	Putative uncharacterized protein	54	1	8.4	26503	8.24	32-36 kDa	1D-11
890	102	IPI00003527	SLC9A3R1	Na(+)/H(+) exchange regulatory cofactor NHE-RF1	54	1	3.9	39130	5.55	32-36 kDa	1D-11
891	103	IPI00170692	VAPA	Isoform 1 of Vesicle-associated membrane protein-associated protein A	54	1	6.4	28103	8.8	32-36 kDa	1D-11
892	104	IPI00793199	ANXA4	annexin IV	52	1	3.4	36290	5.84	32-36 kDa	1D-11
893	105	IPI00013939	RPA2	Isoform 1 of Replication protein A 32 kDa subunit	52	1	5.9	29342	5.75	32-36 kDa	1D-11
894	106	IPI00399318	COPE	epsilon subunit of coatomer protein complex isoform b	51	1	7.8	28950	5.14	32-36 kDa	1D-11
895	107	IPI00215995	ITGA3	Isoform Alpha-3A of Integrin alpha-3	51	1	1	117735	6.32	32-36 kDa	1D-11
896	108	IPI00305360	AGMAT	Agmatinase, mitochondrial	51	1	8.5	38206	7.55	32-36 kDa	1D-11
897	109	IPI00001539	ACAA2	3-ketoacyl-CoA thiolase, mitochondrial	51	1	7.1	42354	8.32	32-36 kDa	1D-11
898	110	IPI00788612	LIMS1	Particularly interesting new Cys-His protein	51	1	4.7	40277	8.43	32-36 kDa	1D-11
899	111	IPI00396378	HNRNPA2B1	Isoform B1 of Heterogeneous nuclear ribonucleoproteins A2/B1	50	1	2.8	37464	8.97	32-36 kDa	1D-11
900	112	IPI00555874	POTEF	Actin-like protein (Fragment)	50	1	10.7	11603	6.19	32-36 kDa	1D-11
901	113	IPI00026241	BST2	Bone marrow stromal antigen 2	48	1	5.6	20041	5.43	32-36 kDa	1D-11
902	114	IPI00173549	SYNPO2	synaptopodin 2 isoform a	47	1	2.5	136999	8.94	32-36 kDa	1D-11
903	115	IPI00005978	SRSF2	Splicing factor, arginine/serine-rich 2	47	1	7.7	25461	11.86	32-36 kDa	1D-11
904	1	IPI00220327	KRT1	Keratin, type II cytoskeletal 1	5181	98	49.5	66170	8.15	28-32 kDa	1D-12
905	2	IPI00019359	KRT9	Keratin, type I cytoskeletal 9	3351	75	49.8	62255	5.14	28-32 kDa	1D-12
906	3	IPI00009865	KRT10	Keratin, type I cytoskeletal 10	1642	40	46.4	59020	5.13	28-32 kDa	1D-12
907	4	IPI00021304	KRT2	Keratin, type II cytoskeletal 2 epidermal	1294	30	34.4	66110	8.07	28-32 kDa	1D-12
908	5	IPI00021440	ACTG1	Actin, cytoplasmic 2	946	26	45.3	42108	5.31	28-32 kDa	1D-12
909	6	IPI00418471	VIM	Vimentin	810	18	26.4	53676	5.06	28-32 kDa	1D-12
910	7	IPI00759832	YWHAB	Isoform Short of 14-3-3 protein beta/alpha	674	14	47.5	27947	4.76	28-32 kDa	1D-12
911	8	IPI00021263	YWHAZ	14-3-3 protein zeta/delta	623	15	39.2	27899	4.73	28-32 kDa	1D-12
912	9	IPI00017334	PHB	Prohibitin	599	14	46.7	29843	5.57	28-32 kDa	1D-12
913	10	IPI00418169	ANXA2	Isoform 2 of Annexin A2	493	16	31.7	40671	8.53	28-32 kDa	1D-12
914	11	IPI00215983	CA1	Carbonic anhydrase 1	492	14	46.7	28909	6.59	28-32 kDa	1D-12
915	12	IPI00300725	KRT6A	Keratin, type II cytoskeletal 6A	462	12	13.1	60293	8.09	28-32 kDa	1D-12
916	13	IPI00396593	PDLIM2	Isoform 1 of PDZ and LIM domain protein 2	452	13	35.8	37835	9	28-32 kDa	1D-12
917	14	IPI00011229	CTSD	Cathepsin D	451	12	28.9	45037	6.1	28-32 kDa	1D-12
918	15	IPI00025512	HSPB1	Heat shock protein beta-1	435	12	51.2	22826	5.98	28-32 kDa	1D-12
919	16	IPI00024993	ECHS1	Enoyl-CoA hydratase, mitochondrial	421	10	27.6	31823	8.34	28-32 kDa	1D-12
920	17	IPI00018146	YWHAQ	14-3-3 protein theta	421	10	26.9	28032	4.68	28-32 kDa	1D-12
921	18	IPI00217963	KRT16	Keratin, type I cytoskeletal 16	420	12	20.9	51578	4.99	28-32 kDa	1D-12
922	19	IPI00908776	ACTN4	Alpha-actinin-4	417	9	15.1	47950	8.61	28-32 kDa	1D-12
923	20	IPI00465028	TPI1	TPI1 triosephosphate isomerase 1 isoform 2	413	12	39.5	31057	5.65	28-32 kDa	1D-12
924	21	IPI00219682	STOM	Erythrocyte band 7 integral membrane protein	381	8	26	31882	7.71	28-32 kDa	1D-12
925	22	IPI00220642	YWHAG	14-3-3 protein gamma	369	11	43.7	28456	4.8	28-32 kDa	1D-12
926	23	IPI00219365	MSN	Moesin	291	6	10.6	67892	6.08	28-32 kDa	1D-12
927	24	IPI00440493	ATP5A1	ATP synthase subunit alpha, mitochondrial	274	8	19	59828	9.16	28-32 kDa	1D-12
928	25	IPI00006034	CRIP2	Cysteine-rich protein 2	264	5	23.1	23276	9.01	28-32 kDa	1D-12
929	26	IPI00022200	COL6A3	Isoform 1 of Collagen alpha-3(VI) chain	257	6	2.2	345163	6.26	28-32 kDa	1D-12
930	27	IPI00550731	IGKC	Putative uncharacterized protein	256	4	14.2	26503	8.24	28-32 kDa	1D-12
931	28	IPI00154742	IGLC2	IGL@ protein	252	6	12.8	25119	5.93	28-32 kDa	1D-12
932	29	IPI00828004	COL18A1	Multi-functional protein MFP	242	4	17.6	26956	9.41	28-32 kDa	1D-12
933	30	IPI00219018	GAPDH	Glyceraldehyde-3-phosphate dehydrogenase	232	3	15.5	36201	8.57	28-32 kDa	1D-12
934	31	IPI00478236	AK3	Adenylate kinase 3, isoform CRA_b	232	5	28	18181	8.73	28-32 kDa	1D-12
935	32	IPI00645418	HLA-DPB1	Major histocompatibility complex, class II, DP beta 1	227	6	24.6	26031	6.34	28-32 kDa	1D-12
936	33	IPI00028911	DAG1	Dystroglycan	222	4	4.5	97723	8.71	28-32 kDa	1D-12
937	34	IPI00921826		Coiled-coil-helix-coiled-coil-helixdomain-containing protein 3	220	6	24.6	15602	9.18	28-32 kDa	1D-12
938	35	IPI00384444	KRT14	Keratin, type I cytoskeletal 14	220	8	20.6	51872	5.09	28-32 kDa	1D-12
939	36	IPI00000760	DDAH2	N(G),N(G)-dimethylarginine dimethylaminohydrolase 2	219	4	20.4	29911	5.66	28-32 kDa	1D-12
940	37	IPI00743696	COL4A1	Isoform 1 of Collagen alpha-1(IV) chain	216	5	2.9	161654	8.55	28-32 kDa	1D-12
941	38	IPI00000816	YWHAE	14-3-3 protein epsilon	215	7	20.4	29326	4.63	28-32 kDa	1D-12
942	39	IPI00005202	PGRMC2	Membrane-associated progesterone receptor component 2	202	4	13.4	26211	5.2	28-32 kDa	1D-12
943	40	IPI00220301	PRDX6	Peroxiredoxin-6	202	5	22.8	25133	6	28-32 kDa	1D-12
944	41	IPI00472604	HLA-DPB1	Major histocompatibility complex, class II, DP beta 1	199	5	21.7	29557	7.01	28-32 kDa	1D-12
945	42	IPI00020075	ABHD10	Abhydrolase domain-containing protein 10, mitochondrial	192	3	11.4	34253	8.8	28-32 kDa	1D-12
946	43	IPI00009634	SQRDL	Sulfide:quinone oxidoreductase, mitochondrial	188	3	5.8	50214	9.18	28-32 kDa	1D-12
947	44	IPI00017256	RSU1	Ras suppressor protein 1	188	4	18.1	31521	8.57	28-32 kDa	1D-12
948	45	IPI00743203	LAMB2	S-laminin	184	5	3.8	202988	5.98	28-32 kDa	1D-12
949	46	IPI00654755	HBB	Hemoglobin subunit beta	181	6	36.1	16102	6.75	28-32 kDa	1D-12
950	47	IPI00746667	HLA-DRB1	HLA class II histocompatibility antigen, DRB1-11 beta chain	170	4	18.4	30483	6.71	28-32 kDa	1D-12
951	48	IPI00059472	VTI1A	Vesicle transport through interaction with t-SNAREs homolog 1A	170	2	7.4	23535	5.92	28-32 kDa	1D-12
952	49	IPI00025796	NDUFS3	NADH dehydrogenase [ubiquinone] iron-sulfur protein 3, mitochondrial	164	4	12.1	30337	6.99	28-32 kDa	1D-12
953	50	IPI00300567	DCI	Isoform 1 of 3,2-trans-enoyl-CoA isomerase, mitochondrial	162	5	12.6	33080	8.8	28-32 kDa	1D-12
954	51	IPI00555809	ACT	Pseudogene candidate	161	2	10	26180	5.93	28-32 kDa	1D-12
955	52	IPI00843975	EZR	Ezrin	152	4	7.5	69484	5.94	28-32 kDa	1D-12
956	53	IPI00642632	IGLC7	IG LAMBDA-7 CHAIN C REGION	152	4	28.3	11521	8.45	28-32 kDa	1D-12
957	54	IPI00479722	PSME1	Proteasome activator complex subunit 1	147	3	14.5	28876	5.78	28-32 kDa	1D-12
958	55	IPI00024175	PSMA7	Isoform 1 of Proteasome subunit alpha type-7	138	2	6	28041	8.6	28-32 kDa	1D-12
959	56	IPI00026268	GNB1	Guanine nucleotide-binding protein G(I)/G(S)/G (T) subunit beta-1	138	2	12.1	38151	5.6	28-32 kDa	1D-12
960	57	IPI00478572	COL4A4	Collagen alpha-4(IV) chain	133	2	0.9	165759	8.9	28-32 kDa	1D-12
961	58	IPI00797802	SLC25A11	solute carrier family 25 member 11 isoform 3	132	2	6.1	28647	9.9	28-32 kDa	1D-12
962	59	IPI00003865	HSPA8	Isoform 1 of Heat shock cognate 71 kDa protein	127	3	3.7	71082	5.37	28-32 kDa	1D-12
963	60	IPI00003348	GNB2	Guanine nucleotide-binding protein G(I)/G(S)/G (T) subunit beta-2	125	2	10.3	38048	5.6	28-32 kDa	1D-12
964	61	IPI00940293	COL4A2	Putative uncharacterized protein COL4A2 (Fragment)	120	2	3.2	79496	8.75	28-32 kDa	1D-12
965	62	IPI00009867	KRT5	Keratin, type II cytoskeletal 5	113	4	8.8	62568	7.59	28-32 kDa	1D-12
966	63	IPI00001960	CLIC4	Chloride intracellular channel protein 4	111	2	6.3	28982	5.45	28-32 kDa	1D-12
967	64	IPI00006980	C14orf166	UPF0568 protein C14orf166	111	2	6.6	28165	6.19	28-32 kDa	1D-12
968	65	IPI00027193	CLIC5	Isoform 2 of Chloride intracellular channel protein 5	108	1	5.4	46816	4.71	28-32 kDa	1D-12
969	66	IPI00029623	PSMA6	Proteasome subunit alpha type-6	106	2	11.4	27838	6.34	28-32 kDa	1D-12
970	67	IPI00791026	MYO1C	56 kDa protein	103	2	6.9	56638	10.3	28-32 kDa	1D-12
971	68	IPI00022391	APCS	Serum amyloid P-component	101	2	11.2	25485	6.1	28-32 kDa	1D-12
972	69	IPI00002243	GGT5	Isoform 1 of Gamma-glutamyltransferase 5	98	1	2.6	62736	7.24	28-32 kDa	1D-12
973	70	IPI00218414	CA2	Carbonic anhydrase 2	96	3	10.8	29285	6.87	28-32 kDa	1D-12
974	71	IPI00216319	YWHAH	14-3-3 protein eta	92	4	13.4	28372	4.76	28-32 kDa	1D-12
975	72	IPI00385034	SLC9A3R2	Isoform 1 of Na(+)/H(+) exchange regulatory cofactor NHE-RF2	90	1	3.9	37619	7.79	28-32 kDa	1D-12
976	73	IPI00291136	COL6A1	Collagen alpha-1(VI) chain	89	1	1.8	109602	5.26	28-32 kDa	1D-12
977	74	IPI00007188	SLC25A5	ADP/ATP translocase 2	88	2	6.7	33102	9.76	28-32 kDa	1D-12
978	75	IPI00294398	HADH	Isoform 1 of Hydroxyacyl-coenzyme A dehydrogenase, mitochondrial	88	2	17.8	34313	8.88	28-32 kDa	1D-12
979	76	IPI00171199	PSMA3	Isoform 2 of Proteasome subunit alpha type-3	87	1	4.8	27858	5.19	28-32 kDa	1D-12
980	77	IPI00299116	PODXL	Podocalyxin-like protein 1 precursor	85	2	2.5	55992	5.36	28-32 kDa	1D-12
981	78	IPI00294911	SDHB	Succinate dehydrogenase [ubiquinone] iron-sulfur subunit, mitochondrial	84	2	8.6	32407	9.03	28-32 kDa	1D-12
982	79	IPI00028415	PBX1	Isoform PBX1a of Pre-B-cell leukemia transcription factor 1	82	1	6.7	46882	6.55	28-32 kDa	1D-12
983	80	IPI00010949	SIAE	Isoform 1 of Sialate O-acetylesterase	79	1	2.3	58961	6.93	28-32 kDa	1D-12
984	81	IPI00328103	KRT27	Keratin, type I cytoskeletal 27	78	2	3.9	50420	5.06	28-32 kDa	1D-12
985	82	IPI00215901	AK2	Isoform 1 of Adenylate kinase 2, mitochondrial	78	1	6.7	26689	7.67	28-32 kDa	1D-12
986	83	IPI00011937	PRDX4	Peroxiredoxin-4	76	1	9.2	30749	5.86	28-32 kDa	1D-12
987	84	IPI00025717	MTX2	Metaxin-2	75	2	8.4	30086	5.9	28-32 kDa	1D-12
988	85	IPI00026314	GSN	Isoform 1 of Gelsolin	71	1	1.9	86043	5.9	28-32 kDa	1D-12
989	86	IPI00453476	PGAM1	29 kDa protein	71	1	7.1	29003	6.67	28-32 kDa	1D-12
990	87	IPI00026185	CAPZB	Isoform 1 of F-actin-capping protein subunit beta	68	1	5.1	31616	5.36	28-32 kDa	1D-12
991	88	IPI00003766	ETHE1	Protein ETHE1, mitochondrial	67	1	6.7	28368	6.35	28-32 kDa	1D-12
992	89	IPI00218694	CALD1	Isoform 2 of Caldesmon	66	1	3.4	65725	6.37	28-32 kDa	1D-12
993	90	IPI00514204	LMNA	Lamin A/C	64	1	3	53219	6.13	28-32 kDa	1D-12
994	91	IPI00152403	DHRS4	Isoform 2 of Dehydrogenase/reductase SDR family member 4	61	1	8.9	20756	6.1	28-32 kDa	1D-12
995	92	IPI00027437	TSPAN9	Tetraspanin-9	60	1	4.6	27559	7.89	28-32 kDa	1D-12
996	93	IPI00004902	ETFB	Isoform 1 of Electron transfer flavoprotein subunit beta	59	2	7.1	28054	8.24	28-32 kDa	1D-12
997	94	IPI00021264	CNN1	Calponin-1	59	1	4.4	33321	9.14	28-32 kDa	1D-12
998	95	IPI00031804	VDAC3	Isoform 1 of Voltage-dependent anion-selective channel protein 3	58	1	3.9	30981	8.85	28-32 kDa	1D-12
999	96	IPI00013877	HNRNPH3	Isoform 1 of Heterogeneous nuclear ribonucleoprotein H3	58	1	4	36960	6.37	28-32 kDa	1D-12
1000	97	IPI00398625	HRNR	Hornerin	58	2	0.7	283140	10.05	28-32 kDa	1D-12
1001	98	IPI00291922	PSMA5	Proteasome subunit alpha type-5	57	1	9.1	26565	4.74	28-32 kDa	1D-12
1002	99	IPI00295098	SRPRB	Signal recognition particle receptor subunit beta	57	1	7	29912	9.17	28-32 kDa	1D-12
1003	100	IPI00216308	VDAC1	Voltage-dependent anion-selective channel protein 1	57	1	8.1	30868	8.62	28-32 kDa	1D-12
1004	101	IPI00418234	MECP2	Isoform A of Methyl-CpG-binding protein 2	57	1	4.3	52580	9.95	28-32 kDa	1D-12
1005	102	IPI00219067	GSTM2	Glutathione S-transferase Mu 2	56	1	4.1	25899	6	28-32 kDa	1D-12
1006	103	IPI00014439	QDPR	Dihydropteridine reductase	56	1	7.4	26001	6.9	28-32 kDa	1D-12
1007	104	IPI00028888	HNRNPD	Isoform 1 of Heterogeneous nuclear ribonucleoprotein D0	56	1	3.9	38581	7.62	28-32 kDa	1D-12
1008	105	IPI00218918	ANXA1	Annexin A1	55	1	3.2	38918	6.57	28-32 kDa	1D-12
1009	106	IPI00398576	LIMS2	Isoform 2 of LIM and senescent cell antigen-like-containing domain protein 2	55	1	4.4	43366	8.71	28-32 kDa	1D-12
1010	107	IPI00395769	ATP5C1	Isoform Heart of ATP synthase subunit gamma,mitochondrial	54	1	3.7	32917	9.31	28-32 kDa	1D-12
1011	108	IPI00384051	PSME2	Putative uncharacterized protein PSME2	54	1	5.6	28755	6.05	28-32 kDa	1D-12
1012	109	IPI00440828	FAHD1	Isoform 2 of Fumarylacetoacetate hydrolase domain-containing protein 1	54	1	13.7	25179	7.64	28-32 kDa	1D-12
1013	110	IPI00396378	HNRNPA2B1	Isoform B1 of Heterogeneous nuclear ribonucleoproteins A2/B1	53	1	4.2	37464	8.97	28-32 kDa	1D-12
1014	111	IPI00290857	KRT3	Keratin, type II cytoskeletal 3	52	1	4.3	64636	6.12	28-32 kDa	1D-12
1015	112	IPI00010896	CLIC1	Chloride intracellular channel protein 1	52	1	7.1	27248	5.09	28-32 kDa	1D-12
1016	113	IPI00514026	AGRN	Agrin	51	1	3.2	43819	7.16	28-32 kDa	1D-12
1017	114	IPI00397801	FLG2	Filaggrin-2	50	1	1	249296	8.45	28-32 kDa	1D-12
1018	115	IPI00007755	RAB21	Ras-related protein Rab-21	50	1	8.4	24731	8.11	28-32 kDa	1D-12
1019	116	IPI00384697	ALB	Isoform 2 of Serum albumin	49	1	2.9	48641	5.97	28-32 kDa	1D-12
1020	117	IPI00017469	SPR	Sepiapterin reductase	49	1	7.3	28316	8.24	28-32 kDa	1D-12
1021	118	IPI00376221	EPB41L5	Isoform 1 of Band 4.1-like protein 5	48	1	1.9	82375	6.15	28-32 kDa	1D-12
1022	119	IPI00029264	CYC1	Cytochrome c1, heme protein, mitochondrial	48	1	4.9	35709	9.15	28-32 kDa	1D-12
1023	120	IPI00218200	BCAP31	B-cell receptor-associated protein 31	48	1	3.7	28031	8.44	28-32 kDa	1D-12
1024	121	IPI00018963	PARVA	Isoform 1 of Alpha-parvin	47	1	3.8	42274	5.69	28-32 kDa	1D-12
1025	122	IPI00910364	NEBL	Homo sapiensnebulette (NEBL), transcript variant 2, mRNA	47	1	4.7	27214	7.14	28-32 kDa	1D-12
1026	1	IPI00220327	KRT1	Keratin, type II cytoskeletal 1	5430	104	50.2	66170	8.15	24-28 kDa	1D-13
1027	2	IPI00019359	KRT9	Keratin, type I cytoskeletal 9	3395	80	56.2	62255	5.14	24-28 kDa	1D-13
1028	3	IPI00009865	KRT10	Keratin, type I cytoskeletal 10	3090	81	53.6	59020	5.13	24-28 kDa	1D-13
1029	4	IPI00021304	KRT2	Keratin, type II cytoskeletal 2 epidermal	1668	43	48.7	66110	8.07	24-28 kDa	1D-13
1030	5	IPI00017726	HSD17B10	Isoform 1 of 3-hydroxyacyl-CoA dehydrogenase type-2	1202	22	54.4	27134	7.66	24-28 kDa	1D-13
1031	6	IPI00219757	GSTP1	Glutathione S-transferase P	772	15	52.4	23569	5.43	24-28 kDa	1D-13
1032	7	IPI00020418	RRAS	Ras-related protein R-Ras	730	14	28	23637	6.43	24-28 kDa	1D-13
1033	8	IPI00440493	ATP5A1	ATP synthase subunit alpha, mitochondrial	670	14	19.9	59828	9.16	24-28 kDa	1D-13
1034	9	IPI00894365	ACTB	Actin,cytoplasmic 1	649	20	41.3	39543	5.4	24-28 kDa	1D-13
1035	10	IPI00016339	RAB5C	Ras-related protein Rab-5C	602	18	48.6	23696	8.64	24-28 kDa	1D-13
1036	11	IPI00005719	RAB1A	Isoform 1 of Ras-related protein Rab-1A	576	12	38.5	22891	5.93	24-28 kDa	1D-13
1037	12	IPI00016342	RAB7A	Ras-related protein Rab-7a	538	14	48.3	23760	6.4	24-28 kDa	1D-13
1038	13	IPI00384444	KRT14	Keratin, type I cytoskeletal 14	485	18	27.5	51872	5.09	24-28 kDa	1D-13
1039	14	IPI00008964	RAB1B	Ras-related protein Rab-1B	475	10	28.9	22328	5.55	24-28 kDa	1D-13
1040	15	IPI00026964	UQCRFS1	Cytochrome b-c1 complex subunit Rieske, mitochondrial	398	8	12.8	29934	8.55	24-28 kDa	1D-13
1041	16	IPI00465028	TPI1	TPI1 triosephosphate isomerase 1 isoform 2	380	11	40.2	31057	5.65	24-28 kDa	1D-13
1042	17	IPI00020436	RAB11B	Ras-related protein Rab-11B	353	5	19.7	24588	5.64	24-28 kDa	1D-13
1043	18	IPI00024689	AQP1	Aquaporin-1	335	4	13	28736	6.95	24-28 kDa	1D-13
1044	19	IPI00012512	RRAS2	Ras-related protein R-Ras2	330	6	13.3	24408	5.74	24-28 kDa	1D-13
1045	20	IPI00021841	APOA1	Apolipoprotein A-I	326	6	16.5	30759	5.56	24-28 kDa	1D-13
1046	21	IPI00299145	KRT6C	Keratin, type II cytoskeletal 6C	315	13	17.4	60273	8.09	24-28 kDa	1D-13
1047	22	IPI00018801	FAM176B	Protein FAM176B	306	7	26.1	18476	4.62	24-28 kDa	1D-13
1048	23	IPI00022314	SOD2	Superoxide dismutase [Mn], mitochondrial	301	7	28.4	24878	8.35	24-28 kDa	1D-13
1049	24	IPI00291928	RAB14	Ras-related protein Rab-14	300	9	46	24110	5.85	24-28 kDa	1D-13
1050	25	IPI00013808	ACTN4	Alpha-actinin-4	283	6	7.2	105245	5.27	24-28 kDa	1D-13
1051	26	IPI00016513	RAB10	Ras-related protein Rab-10	277	8	34	22755	8.59	24-28 kDa	1D-13
1052	27	IPI00009867	KRT5	Keratin, type II cytoskeletal 5	258	8	13.4	62568	7.59	24-28 kDa	1D-13
1053	28	IPI00418169	ANXA2	Isoform 2 of Annexin A2	245	9	10.9	40671	8.53	24-28 kDa	1D-13
1054	29	IPI00029133	ATP5F1	ATP synthase subunit b, mitochondrial	244	6	28.5	28947	9.37	24-28 kDa	1D-13
1055	30	IPI00024919	PRDX3	Thioredoxin-dependent peroxide reductase, mitochondrial	236	9	33.6	28017	7.67	24-28 kDa	1D-13
1056	31	IPI00217943	RAB6A	Isoform 2 of Ras-related protein Rab-6A	235	4	15.9	23648	5.42	24-28 kDa	1D-13
1057	32	IPI00000041	RHOB	Rho-related GTP-binding protein RhoB	230	3	8.7	22565	5.1	24-28 kDa	1D-13
1058	33	IPI00023510	RAB5A	Ras-related protein Rab-5A	226	7	25.6	23872	8.32	24-28 kDa	1D-13
1059	34	IPI00219018	GAPDH	Glyceraldehyde-3-phosphate dehydrogenase	217	5	26.9	36201	8.57	24-28 kDa	1D-13
1060	35	IPI00006034	CRIP2	Cysteine-rich protein 2	214	4	32.2	23276	9.01	24-28 kDa	1D-13
1061	36	IPI00176903	PTRF	Isoform 1 of Polymerase I and transcript release factor	206	2	4.6	43450	5.51	24-28 kDa	1D-13
1062	37	IPI00220739	PGRMC1	Membrane-associated progesterone receptor component 1	204	4	27.7	21772	4.56	24-28 kDa	1D-13
1063	38	IPI00217519	RALA	Ras-related protein Ral-A	202	6	32	23723	6.66	24-28 kDa	1D-13
1064	39	IPI00219910	BLVRB	22 kDa protein	201	5	26.1	22291	7.13	24-28 kDa	1D-13
1065	40	IPI00010320	CBX1	Chromobox protein homolog 1	200	4	23.8	21519	4.85	24-28 kDa	1D-13
1066	41	IPI00418471	VIM	Vimentin	198	4	11.6	53676	5.06	24-28 kDa	1D-13
1067	42	IPI00398625	HRNR	Hornerin	194	6	3.1	283140	10.05	24-28 kDa	1D-13
1068	43	IPI00003031	ISOC2	Isoform 2 of Isochorismatase domain-containing protein 2, mitochondrial	194	3	14.9	24367	7.66	24-28 kDa	1D-13
1069	44	IPI00007755	RAB21	Ras-related protein Rab-21	194	4	20.4	24731	8.11	24-28 kDa	1D-13
1070	45	IPI00013881	HNRNPH1	Heterogeneous nuclear ribonucleoprotein H	183	3	7.3	49484	5.89	24-28 kDa	1D-13
1071	46	IPI00219673	GSTK1	Glutathione S-transferase kappa 1	174	3	6.2	25594	8.5	24-28 kDa	1D-13
1072	47	IPI00910364	NEBL	Homo sapiensnebulette (NEBL), transcript variant 2, mRNA	170	4	10.6	27214	7.14	24-28 kDa	1D-13
1073	48	IPI00019997	LIN7C	Protein lin-7 homolog C	160	4	25.4	21935	8.52	24-28 kDa	1D-13
1074	49	IPI00024913	C21orf33	Isoform Long of ES1 protein homolog, mitochondrial	157	5	22.8	28495	8.5	24-28 kDa	1D-13
1075	50	IPI00555956	PSMB4	Proteasome subunit beta type-4	157	2	15.2	29242	5.72	24-28 kDa	1D-13
1076	51	IPI00004397	RALB	Ras-related protein Ral-B	157	4	23.2	26121	7.63	24-28 kDa	1D-13
1077	52	IPI00927606	GPX1	glutathione peroxidase 1 isoform 1	155	4	13.8	22369	6.15	24-28 kDa	1D-13
1078	53	IPI00220487	ATP5H	Isoform 1 of ATP synthase subunit d, mitochondrial	151	3	23.6	18537	5.21	24-28 kDa	1D-13
1079	54	IPI00642355	TLN1	Talin 1	146	4	14.6	30437	6.03	24-28 kDa	1D-13
1080	55	IPI00550731	IGKC	Putative uncharacterized protein	146	2	8.4	26503	8.24	24-28 kDa	1D-13
1081	56	IPI00218782	CAPZB	F-actin capping protein subunit beta	143	3	7.2	37858	5.77	24-28 kDa	1D-13
1082	57	IPI00646917	NUDT21	Cleavage and polyadenylation specificity factor subunit 5	143	3	7.9	26268	8.85	24-28 kDa	1D-13
1083	58	IPI00015148	RAP1B	Ras-related protein Rap-1b	133	3	13.6	21040	5.65	24-28 kDa	1D-13
1084	59	IPI00031522	HADHA	Trifunctional enzyme subunit alpha, mitochondrial	130	3	4.5	83688	9.16	24-28 kDa	1D-13
1085	60	IPI00339269	HSPA6	Heat shock 70 kDa protein 6	127	3	6.2	71440	5.81	24-28 kDa	1D-13
1086	61	IPI00396593	PDLIM2	Isoform 1 of PDZ and LIM domain protein 2	126	3	11.9	37835	9	24-28 kDa	1D-13
1087	62	IPI00000874	PRDX1	Peroxiredoxin-1	120	5	18.6	22324	8.27	24-28 kDa	1D-13
1088	63	IPI00871469	FGA	FGA protein	117	2	4.5	33426	8.57	24-28 kDa	1D-13
1089	64	IPI00022822	COL18A1	Isoform 2 of Collagen alpha-1(XVIII) chain	116	1	1.1	154607	5.45	24-28 kDa	1D-13
1090	65	IPI00017344	RAB5B	Ras-related protein Rab-5B	115	5	21.4	23920	8.29	24-28 kDa	1D-13
1091	66	IPI00027350	PRDX2	Peroxiredoxin-2	114	3	13.1	22049	5.66	24-28 kDa	1D-13
1092	67	IPI00941465	COL6A3	325 kDa protein	114	3	1.4	326804	6.12	24-28 kDa	1D-13
1093	68	IPI00299116	PODXL	Podocalyxin-like protein 1 precursor	111	2	2.5	55992	5.36	24-28 kDa	1D-13
1094	69	IPI00291136	COL6A1	Collagen alpha-1(VI) chain	109	2	1.8	109602	5.26	24-28 kDa	1D-13
1095	70	IPI00295741	CTSB	Cathepsin B	101	2	4.1	38766	5.88	24-28 kDa	1D-13
1096	71	IPI00026199	GPX3	Glutathione peroxidase 3	96	4	8.8	25774	8.2	24-28 kDa	1D-13
1097	72	IPI00025019	PSMB1	Proteasome subunit beta type-1	94	2	14.1	26700	8.27	24-28 kDa	1D-13
1098	73	IPI00555809	ACT	Pseudogene candidate	91	1	10	26180	5.93	24-28 kDa	1D-13
1099	74	IPI00006865	SEC22B	Vesicle-trafficking protein SEC22b	89	1	6.5	24896	8.67	24-28 kDa	1D-13
1100	75	IPI00025512	HSPB1	Heat shock protein beta-1	88	2	23.4	22826	5.98	24-28 kDa	1D-13
1101	76	IPI00334282	FAM3C	Protein FAM3C	88	1	7	24950	8.52	24-28 kDa	1D-13
1102	77	IPI00219446	PEBP1	Phosphatidylethanolamine-binding protein 1	86	1	10.7	21158	7.01	24-28 kDa	1D-13
1103	78	IPI00187143	RAB4B	Isoform 2 of Ras-related protein Rab-4B	86	2	8.5	27774	5.98	24-28 kDa	1D-13
1104	79	IPI00028004	PSMB3	Proteasome subunit beta type-3	85	1	8.8	23219	6.14	24-28 kDa	1D-13
1105	80	IPI00397801	FLG2	Filaggrin-2	83	2	0.5	249296	8.45	24-28 kDa	1D-13
1106	81	IPI00003817	ARHGDIB	Rho GDP-dissociation inhibitor 2	83	1	8.5	23031	5.1	24-28 kDa	1D-13
1107	82	IPI00148063	HEBP1	Heme-binding protein 1	81	2	10.6	21198	5.71	24-28 kDa	1D-13
1108	83	IPI00023542	TMED9	Transmembrane emp24 domain-containing protein 9	80	2	4.7	27374	7.82	24-28 kDa	1D-13
1109	84	IPI00018342	AK1	Adenylate kinase isoenzyme 1	80	2	5.2	21735	8.73	24-28 kDa	1D-13
1110	85	IPI00027505	ITGAV	Isoform 1 of Integrin alpha-V	78	2	1.2	117048	5.45	24-28 kDa	1D-13
1111	86	IPI00010845	NDUFS8	NADH dehydrogenase [ubiquinone] iron-sulfur protein 8, mitochondrial	75	2	4.3	24203	6	24-28 kDa	1D-13
1112	87	IPI00178926	IGJ	Immunoglobulin J chain	74	1	7.5	18543	5.12	24-28 kDa	1D-13
1113	88	IPI00031169	RAB2A	Ras-related protein Rab-2A	69	1	6.6	23702	6.08	24-28 kDa	1D-13
1114	89	IPI00216308	VDAC1	Voltage-dependent anion-selective channel protein 1	67	1	6.7	30868	8.62	24-28 kDa	1D-13
1115	90	IPI00291175	VCL	Isoform 1 of Vinculin	67	1	2	117220	5.83	24-28 kDa	1D-13
1116	91	IPI00009236	CAV1	Isoform Alpha of Caveolin-1	67	1	11.8	20630	5.65	24-28 kDa	1D-13
1117	92	IPI00642632	IGLC7	IG LAMBDA-7 CHAIN C REGION	65	1	14.2	11521	8.45	24-28 kDa	1D-13
1118	93	IPI00027252	PHB2	Prohibitin-2	65	1	4	33276	9.83	24-28 kDa	1D-13
1119	94	IPI00902652	SLC9A3R1	Homo sapiens Na+/H+ exchange regulatory co-factor (NHERF) mRNA	64	1	5.1	29647	6.32	24-28 kDa	1D-13
1120	95	IPI00004845	NIPSNAP3A	Protein NipSnap homolog 3A	63	2	13.8	28563	9.21	24-28 kDa	1D-13
1121	96	IPI00166768	TUBA1C	TUBA1C protein	63	1	4.6	37403	8.76	24-28 kDa	1D-13
1122	97	IPI00218694	CALD1	Isoform 2 of Caldesmon	61	1	3.4	65725	6.37	24-28 kDa	1D-13
1123	98	IPI00796792	TJP1	42 kDa protein	60	1	3.4	42555	9.53	24-28 kDa	1D-13
1124	99	IPI00418234	MECP2	Isoform A of Methyl-CpG-binding protein 2	58	1	2.9	52580	9.95	24-28 kDa	1D-13
1125	100	IPI00029557	GRPEL1	GrpE protein homolog 1, mitochondrial	55	1	7.4	24492	8.24	24-28 kDa	1D-13
1126	101	IPI00927830	PSMA2	Putative uncharacterized protein PSMA2	55	1	11.6	18709	5.74	24-28 kDa	1D-13
1127	102	IPI00654755	HBB	Hemoglobin subunit beta	54	1	8.8	16102	6.75	24-28 kDa	1D-13
1128	103	IPI00743696	COL4A1	Isoform 1 of Collagen alpha-1(IV) chain	54	1	0.9	161654	8.55	24-28 kDa	1D-13
1129	104	IPI00291093	POLR2E	DNA-directed RNA polymerases I, II, and III subunit RPABC1	53	1	8.1	24650	5.69	24-28 kDa	1D-13
1130	105	IPI00218924	CHP	Calcium-binding protein p22	53	1	10.3	22442	4.98	24-28 kDa	1D-13
1131	106	IPI00028911	DAG1	Dystroglycan	51	1	3.2	97723	8.71	24-28 kDa	1D-13
1132	107	IPI00056414	MAL2	Protein MAL2	51	1	6.3	19341	5.76	24-28 kDa	1D-13
1133	108	IPI00219365	MSN	Moesin	50	1	1.6	67892	6.08	24-28 kDa	1D-13
1134	109	IPI00029665	MMAB	Cob(I)yrinic acid a,c-diamide adenosyltransferase, mitochondrial	49	1	6.4	27713	8.86	24-28 kDa	1D-13
1135	110	IPI00011416	ECH1	Delta(3,5)-Delta(2,4)-dienoyl-CoA isomerase, mitochondrial	48	1	4.6	36136	8.16	24-28 kDa	1D-13
1136	111	IPI00216138	TAGLN	Transgelin	48	1	5.5	22653	8.87	24-28 kDa	1D-13
1137	112	IPI00023591	PURA	Transcriptional activator protein Pur-alpha	48	1	9	35003	6.07	24-28 kDa	1D-13
1138	113	IPI00179330	RPS27A	UBB ubiquitin and ribosomal protein S27a precursor	46	1	10.3	18296	9.68	24-28 kDa	1D-13
1139	1	IPI00220327	KRT1	Keratin, type II cytoskeletal 1	5353	99	46.6	66170	8.15	20-24 kDa	1D-14
1140	2	IPI00019359	KRT9	Keratin, type I cytoskeletal 9	3167	69	57.3	62255	5.14	20-24 kDa	1D-14
1141	3	IPI00021304	KRT2	Keratin, type II cytoskeletal 2 epidermal	1791	39	49.6	66110	8.07	20-24 kDa	1D-14
1142	4	IPI00009865	KRT10	Keratin, type I cytoskeletal 10	1635	45	47.4	59020	5.13	20-24 kDa	1D-14
1143	5	IPI00300725	KRT6A	Keratin, type II cytoskeletal 6A	559	16	19.1	60293	8.09	20-24 kDa	1D-14
1144	6	IPI00015148	RAP1B	Ras-related protein Rap-1b	469	13	48.4	21040	5.65	20-24 kDa	1D-14
1145	7	IPI00009867	KRT5	Keratin, type II cytoskeletal 5	462	15	16.3	62568	7.59	20-24 kDa	1D-14
1146	8	IPI00910738	KRT6B	Keratin, type II cytoskeletal 6B	393	11	16.9	55983	8.61	20-24 kDa	1D-14
1147	9	IPI00031169	RAB2A	Ras-related protein Rab-2A	392	7	25.5	23702	6.08	20-24 kDa	1D-14
1148	10	IPI00384444	KRT14	Keratin, type I cytoskeletal 14	360	14	23.9	51872	5.09	20-24 kDa	1D-14
1149	11	IPI00000190	CD81	CD81 antigen	311	7	18.2	26476	5.09	20-24 kDa	1D-14
1150	12	IPI00021369	CRYAB	Alpha-crystallin B chain	273	7	29.7	20146	6.76	20-24 kDa	1D-14
1151	13	IPI00019345	RAP1A	Ras-related protein Rap-1A	264	8	34.2	21316	6.38	20-24 kDa	1D-14
1152	14	IPI00219446	PEBP1	Phosphatidylethanolamine-binding protein 1	241	6	35.8	21158	7.01	20-24 kDa	1D-14
1153	15	IPI00009866	KRT13	Isoform 1 of Keratin, type I cytoskeletal 13	236	5	11.6	49900	4.91	20-24 kDa	1D-14
1154	16	IPI00396593	PDLIM2	Isoform 1 of PDZ and LIM domain protein 2	234	8	23	37835	9	20-24 kDa	1D-14
1155	17	IPI00442073	CSRP1	Cysteine and glycine-rich protein 1	230	8	29	21409	8.9	20-24 kDa	1D-14
1156	18	IPI00797452	KRT4	Keratin, type II cytoskeletal 4	223	6	6.3	52069	6.45	20-24 kDa	1D-14
1157	19	IPI00550363	TAGLN2	Transgelin-2	194	5	27.6	22548	8.41	20-24 kDa	1D-14
1158	20	IPI00013808	ACTN4	Alpha-actinin-4	186	3	3.1	105245	5.27	20-24 kDa	1D-14
1159	21	IPI00020418	RRAS	Ras-related protein R-Ras	178	4	22	23637	6.43	20-24 kDa	1D-14
1160	22	IPI00000041	RHOB	Rho-related GTP-binding protein RhoB	166	2	8.7	22565	5.1	20-24 kDa	1D-14
1161	23	IPI00016786	CDC42	Isoform 2 of Cell division control protein 42 homolog	163	4	21.5	21587	6.15	20-24 kDa	1D-14
1162	24	IPI00419373	HNRNPA3	Isoform 1 of Heterogeneous nuclear ribonucleoprotein A3	161	1	5.8	39799	9.1	20-24 kDa	1D-14
1163	25	IPI00017510	MT-CO2	Cytochrome c oxidase subunit 2	160	3	7	25719	4.67	20-24 kDa	1D-14
1164	26	IPI00303954	CYB5B	cytochrome b5 outer mitochondrial membrane precursor	152	3	43.3	16798	4.88	20-24 kDa	1D-14
1165	27	IPI00290857	KRT3	Keratin, type II cytoskeletal 3	145	2	3.8	64636	6.12	20-24 kDa	1D-14
1166	28	IPI00022314	SOD2	Superoxide dismutase [Mn], mitochondrial	128	4	22.1	24878	8.35	20-24 kDa	1D-14
1167	29	IPI00012512	RRAS2	Ras-related protein R-Ras2	123	3	13.3	24408	5.74	20-24 kDa	1D-14
1168	30	IPI00006034	CRIP2	Cysteine-rich protein 2	121	3	23.1	23276	9.01	20-24 kDa	1D-14
1169	31	IPI00148255	DIABLO	diablo isoform 3 precursor	118	4	11.3	22498	5.7	20-24 kDa	1D-14
1170	32	IPI00016342	RAB7A	Ras-related protein Rab-7a	113	2	6.8	23760	6.4	20-24 kDa	1D-14
1171	33	IPI00000787	PSMB9	Isoform LMP2.L of Proteasome subunit beta type-9	107	2	4.6	23364	4.93	20-24 kDa	1D-14
1172	34	IPI00021440	ACTG1	Actin, cytoplasmic 2	102	2	10.4	42108	5.31	20-24 kDa	1D-14
1173	35	IPI00003377	SRSF7	Isoform 1 of Splicing factor, arginine/serine-rich 7	102	2	5.9	27578	11.83	20-24 kDa	1D-14
1174	36	IPI00022822	COL18A1	Isoform 2 of Collagen alpha-1(XVIII) chain	101	1	1.1	154607	5.45	20-24 kDa	1D-14
1175	37	IPI00004657	HLA-B	HLA class I histocompatibility antigen, B-7 alpha chain	101	2	9.1	40777	5.57	20-24 kDa	1D-14
1176	38	IPI00397801	FLG2	Filaggrin-2	96	3	1.8	249296	8.45	20-24 kDa	1D-14
1177	39	IPI00291802	LMO7	Isoform 3 of LIM domain only protein 7	95	1	1.1	154616	7.9	20-24 kDa	1D-14
1178	40	IPI00003362	HSPA5	HSPA5 protein	95	2	4	72492	5.07	20-24 kDa	1D-14
1179	41	IPI00398625	HRNR	Hornerin	94	3	1.5	283140	10.05	20-24 kDa	1D-14
1180	42	IPI00440493	ATP5A1	ATP synthase subunit alpha, mitochondrial	88	1	2.7	59828	9.16	20-24 kDa	1D-14
1181	43	IPI00642632	IGLC7	IG LAMBDA-7 CHAIN C REGION	84	1	14.2	11521	8.45	20-24 kDa	1D-14
1182	44	IPI00789324	JUP	Junction plakoglobin	83	4	6.9	62862	5.09	20-24 kDa	1D-14
1183	45	IPI00009236	CAV1	Isoform Alpha of Caveolin-1	83	1	11.8	20630	5.65	20-24 kDa	1D-14
1184	46	IPI00022418	FN1	Isoform 1 of Fibronectin	81	1	0.9	266034	5.45	20-24 kDa	1D-14
1185	47	IPI00334627	ANXA2P2	Putative annexin A2-like protein	81	2	2.9	38806	6.49	20-24 kDa	1D-14
1186	48	IPI00014577	RAB18	Ras-related protein Rab-18	80	2	12.6	23248	5.11	20-24 kDa	1D-14
1187	49	IPI00465028	TPI1	TPI1 triosephosphate isomerase 1 isoform 2	79	1	4.2	31057	5.65	20-24 kDa	1D-14
1188	50	IPI00022420	RBP4	Retinol-binding protein 4	79	1	9	23337	5.76	20-24 kDa	1D-14
1189	51	IPI00021405	LMNA	Isoform A of Lamin-A/C	76	2	6.2	74380	6.57	20-24 kDa	1D-14
1190	52	IPI00302592	FLNA	Isoform 2 of Filamin-A	74	2	0.6	282581	5.69	20-24 kDa	1D-14
1191	53	IPI00292130	DPT	Dermatopontin	73	2	5.5	24559	4.7	20-24 kDa	1D-14
1192	54	IPI00027258	SYNPO	Isoform 2 of Synaptopodin	73	1	1.9	96736	9.79	20-24 kDa	1D-14
1193	55	IPI00000005	NRAS	GTPase NRas	73	1	5.8	21501	5.01	20-24 kDa	1D-14
1194	56	IPI00010270	RAC2	Ras-related C3 botulinum toxin substrate 2	72	2	10.9	21814	7.52	20-24 kDa	1D-14
1195	57	IPI00003865	HSPA8	Isoform 1 of Heat shock cognate 71 kDa protein	72	2	3.7	71082	5.37	20-24 kDa	1D-14
1196	58	IPI00793531	CSRP2	18 kDa protein	72	2	17.9	18592	9.12	20-24 kDa	1D-14
1197	59	IPI00299116	PODXL	Podocalyxin-like protein 1 precursor	70	2	2.5	55992	5.36	20-24 kDa	1D-14
1198	60	IPI00005202	PGRMC2	Membrane-associated progesterone receptor component 2	68	1	7.7	26211	5.2	20-24 kDa	1D-14
1199	61	IPI00013679	DUT	Isoform 1 of Deoxyuridine 5~-triphosphate nucleotidohydrolase, mitochondrial	67	1	7.1	26975	9.65	20-24 kDa	1D-14
1200	62	IPI00219018	GAPDH	Glyceraldehyde-3-phosphate dehydrogenase	65	1	4.2	36201	8.57	20-24 kDa	1D-14
1201	63	IPI00220487	ATP5H	Isoform 1 of ATP synthase subunit d, mitochondrial	60	1	10.6	18537	5.21	20-24 kDa	1D-14
1202	64	IPI00027350	PRDX2	Peroxiredoxin-2	60	1	8.6	22049	5.66	20-24 kDa	1D-14
1203	65	IPI00018871	ARL8B	ADP-ribosylation factor-like protein 8B	60	1	3.8	27577	9.72	20-24 kDa	1D-14
1204	66	IPI00024976	TOMM22	Mitochondrial import receptor subunit TOM22 homolog	60	1	8.5	15512	4.27	20-24 kDa	1D-14
1205	67	IPI00021812	AHNAK	Neuroblast differentiation-associated protein AHNAK	58	1	0.3	629213	5.8	20-24 kDa	1D-14
1206	68	IPI00555809	ACT	Pseudogene candidate	50	1	10	26180	5.93	20-24 kDa	1D-14
1207	69	IPI00021885	FGA	Isoform 1 of Fibrinogen alpha chain	49	1	1.8	95656	5.7	20-24 kDa	1D-14
1208	70	IPI00031697	TMEM109	Transmembrane protein 109	49	1	4.9	26194	10.48	20-24 kDa	1D-14
1209	71	IPI00297579	CBX3	Chromobox protein homolog 3	48	1	7.1	20969	5.23	20-24 kDa	1D-14
1210	72	IPI00916533	PDLIM2	Putative uncharacterized protein PDLIM2	48	1	9	22758	4.71	20-24 kDa	1D-14
1211	73	IPI00215997	CD9	CD9 antigen	47	1	4.4	25969	6.8	20-24 kDa	1D-14
1212	74	IPI00654755	HBB	Hemoglobin subunit beta	46	1	12.9	16102	6.75	20-24 kDa	1D-14
1213	1	IPI00220327	KRT1	Keratin, type II cytoskeletal 1	2175	44	38.4	66170	8.15	<20 kDa	1D-15
1214	2	IPI00019359	KRT9	Keratin, type I cytoskeletal 9	1275	26	36.9	62255	5.14	<20 kDa	1D-15
1215	3	IPI00654755	HBB	Hemoglobin subunit beta	1083	36	81.6	16102	6.75	<20 kDa	1D-15
1216	4	IPI00410714	HBA1	HBA2 Hemoglobin subunit alpha	1028	30	71.1	15305	8.72	<20 kDa	1D-15
1217	5	IPI00219219	LGALS1	Galectin-1	893	14	31.1	15048	5.34	<20 kDa	1D-15
1218	6	IPI00009865	KRT10	Keratin, type I cytoskeletal 10	712	15	29.3	59020	5.13	<20 kDa	1D-15
1219	7	IPI00021304	KRT2	Keratin, type II cytoskeletal 2 epidermal	711	13	25.3	66110	8.07	<20 kDa	1D-15
1220	8	IPI00829896	HBD	Hemoglobin Lepore-Baltimore (Fragment)	708	18	76.2	11509	6.17	<20 kDa	1D-15
1221	9	IPI00473011	HBD	Hemoglobin subunit delta	687	19	72.8	16159	7.85	<20 kDa	1D-15
1222	10	IPI00335168	MYL6	MYL6B Isoform Non-muscle of Myosin light polypeptide 6	588	17	64.9	17090	4.56	<20 kDa	1D-15
1223	11	IPI00018534	HIST1H2BL	Histone H2B type 1-L	521	10	19.8	13944	10.31	<20 kDa	1D-15
1224	12	IPI00003935	HIST2H2BE	Histone H2B type 2-E	515	10	19.8	13912	10.31	<20 kDa	1D-15
1225	13	IPI00791026	MYO1C	56 kDa protein	420	8	16.3	56638	10.3	<20 kDa	1D-15
1226	14	IPI00021440	ACTG1	Actin, cytoplasmic 2	411	16	28.3	42108	5.31	<20 kDa	1D-15
1227	15	IPI00418471	VIM	Vimentin	366	8	15.5	53676	5.06	<20 kDa	1D-15
1228	16	IPI00553138	VAMP2	Vesicle-associated membrane protein 2	350	5	34.5	12712	7.85	<20 kDa	1D-15
1229	17	IPI00033494	MYL12B	Myosin regulatory light chain 12B	323	10	40.1	19824	4.71	<20 kDa	1D-15
1230	18	IPI00034205	AIF1L	Isoform 1 of Allograft inflammatory factor 1-like	322	7	30	17114	6.63	<20 kDa	1D-15
1231	19	IPI00012011	CFL1	Cofilin-1	286	6	42.2	18719	8.22	<20 kDa	1D-15
1232	20	IPI00219018	GAPDH	Glyceraldehyde-3-phosphate dehydrogenase	274	4	10.4	36201	8.57	<20 kDa	1D-15
1233	21	IPI00453473	HIST1H4A	Histone H4	272	7	33	11360	11.36	<20 kDa	1D-15
1234	22	IPI00396593	PDLIM2	Isoform 1 of PDZ and LIM domain protein 2	244	7	21.6	37835	9	<20 kDa	1D-15
1235	23	IPI00220706	HBG1	Hemoglobin subunit gamma-1	238	6	52.4	16187	6.64	<20 kDa	1D-15
1236	24	IPI00016823	AIF1	allograft inflammatory factor 1 isoform 1	237	3	21.5	10448	8.89	<20 kDa	1D-15
1237	25	IPI00021405	LMNA	Isoform A of Lamin-A/C	230	5	4.7	74380	6.57	<20 kDa	1D-15
1238	26	IPI00022200	COL6A3	Isoform 1 of Collagen alpha-3(VI) chain	230	5	1.6	345163	6.26	<20 kDa	1D-15
1239	27	IPI00013808	ACTN4	Alpha-actinin-4	215	5	6.8	105245	5.27	<20 kDa	1D-15
1240	28	IPI00220528	SNRPF	Small nuclear ribonucleoprotein F	190	4	15.1	9776	4.7	<20 kDa	1D-15
1241	29	IPI00005563	TINAGL1	Isoform 1 of Tubulointerstitial nephritis antigen-like	176	3	6	53721	6.54	<20 kDa	1D-15
1242	30	IPI00215914	ARF1	ADP-ribosylation factor 1	167	3	17.7	20741	6.32	<20 kDa	1D-15
1243	31	IPI00180954	CIRBP	Cold-inducible RNA-binding protein	161	3	18.6	18637	9.51	<20 kDa	1D-15
1244	32	IPI00646304	PPIB	Peptidyl-prolyl cis-trans isomerase B	158	4	22.7	23785	9.42	<20 kDa	1D-15
1245	33	IPI00182933	CYB5A	Isoform 2 of Cytochrome b5	156	5	34.7	11261	5.02	<20 kDa	1D-15
1246	34	IPI00005038	HRSP12	Ribonuclease UK114	156	2	25.5	14542	8.74	<20 kDa	1D-15
1247	35	IPI00015148	RAP1B	Ras-related protein Rap-1b	148	4	20.1	21040	5.65	<20 kDa	1D-15
1248	36	IPI00026314	GSN	Isoform 1 of Gelsolin	148	2	1.9	86043	5.9	<20 kDa	1D-15
1249	37	IPI00006034	CRIP2	Cysteine-rich protein 2	145	2	15.4	23276	9.01	<20 kDa	1D-15
1250	38	IPI00220740	NPM1	Isoform 2 of Nucleophosmin	138	5	23.4	29617	4.47	<20 kDa	1D-15
1251	39	IPI00063903	USMG5	Up-regulated during skeletal muscle growth protein 5	137	2	25.9	6510	9.78	<20 kDa	1D-15
1252	40	IPI00549805	ATP5A1	23 kDa protein	137	2	12.9	22943	9.68	<20 kDa	1D-15
1253	41	IPI00386354	TTLL3	ARP2/3 COMPLEX 20 KD SUBUNIT	135	3	12.2	17186	9.07	<20 kDa	1D-15
1254	42	IPI00909509	ANXA2	Annexin A2	134	4	21.1	21827	5.98	<20 kDa	1D-15
1255	43	IPI00026087	BANF1	Barrier-to-autointegration factor	129	3	27	10280	5.81	<20 kDa	1D-15
1256	44	IPI00179330	RPS27A	UBB ubiquitin and ribosomal protein S27a precursor	128	4	16	18296	9.68	<20 kDa	1D-15
1257	45	IPI00219038	H3F3A	Histone H3.3	126	3	23.5	15376	11.27	<20 kDa	1D-15
1258	46	IPI00008922	IFITM2	Interferon-induced transmembrane protein 2	125	1	12.1	14794	6.89	<20 kDa	1D-15
1259	47	IPI00419585	PPIA	Peptidyl-prolyl cis-trans isomerase A	124	3	14.5	18229	7.68	<20 kDa	1D-15
1260	48	IPI00024920	ATP5D	ATP synthase subunit delta, mitochondrial	124	2	8.3	17479	5.38	<20 kDa	1D-15
1261	49	IPI00022432	TTR	Transthyretin	122	3	23.8	15991	5.52	<20 kDa	1D-15
1262	50	IPI00293756	VAMP5	Vesicle-associated membrane protein 5	117	2	22.4	12968	7.68	<20 kDa	1D-15
1263	51	IPI00017448	RPS21	40S ribosomal protein S21	116	3	33.7	9220	8.68	<20 kDa	1D-15
1264	52	IPI00910364	NEBL	Homo sapiensnebulette (NEBL), transcript variant 2, mRNA	115	3	12.7	27214	7.14	<20 kDa	1D-15
1265	53	IPI00008527	RPLP1	60S acidic ribosomal protein P1	112	2	14	11621	4.26	<20 kDa	1D-15
1266	54	IPI00219871	NAA38	U6 snRNA-associated Sm-like protein LSm8	109	1	25	10396	4.34	<20 kDa	1D-15
1267	55	IPI00019329	DYNLL1	Dynein light chain 1, cytoplasmic	107	2	24.7	10530	6.89	<20 kDa	1D-15
1268	56	IPI00005511	PHF5A	PHD finger-like domain-containing protein 5A	107	2	11.8	13138	8.78	<20 kDa	1D-15
1269	57	IPI00016670	LAMTOR1	RhoA activator C11orf59	106	1	14.9	17848	5.01	<20 kDa	1D-15
1270	58	IPI00219365	MSN	Moesin	105	1	2.8	67892	6.08	<20 kDa	1D-15
1271	59	IPI00013895	S100A11	Protein S100-A11	104	2	15.2	11847	6.56	<20 kDa	1D-15
1272	60	IPI00216691	PFN1	Profilin-1	103	3	21.4	15216	8.44	<20 kDa	1D-15
1273	61	IPI00024145	VDAC2	Isoform 2 of Voltage-dependent anion-selective channel protein 2	103	2	8.1	30849	6.81	<20 kDa	1D-15
1274	62	IPI00027258	SYNPO	Isoform 2 of Synaptopodin	101	2	1.9	96736	9.79	<20 kDa	1D-15
1275	63	IPI00031522	HADHA	Trifunctional enzyme subunit alpha, mitochondrial	97	2	4.5	83688	9.16	<20 kDa	1D-15
1276	64	IPI00022822	COL18A1	Isoform 2 of Collagen alpha-1(XVIII) chain	96	1	1.1	154607	5.45	<20 kDa	1D-15
1277	65	IPI00550731	IGKC	Putative uncharacterized protein	94	1	8.4	26503	8.24	<20 kDa	1D-15
1278	66	IPI00029744	SSBP1	Single-stranded DNA-binding protein, mitochondrial	93	2	22.3	17249	9.59	<20 kDa	1D-15
1279	67	IPI00299116	PODXL	Podocalyxin-like protein 1 precursor	93	2	2.5	55992	5.36	<20 kDa	1D-15
1280	68	IPI00003865	HSPA8	Isoform 1 of Heat shock cognate 71 kDa protein	92	2	2	71082	5.37	<20 kDa	1D-15
1281	69	IPI00007280	ARPC5	Isoform 2 of Actin-related protein 2/3 complex subunit 5	90	2	7.8	16677	5.71	<20 kDa	1D-15
1282	70	IPI00216219	TJP1	Isoform Long of Tight junction protein ZO-1	90	2	1.1	195682	6.24	<20 kDa	1D-15
1283	71	IPI00376798	RPL11	Isoform 1 of 60S ribosomal protein L11	86	2	7.9	20468	9.64	<20 kDa	1D-15
1284	72	IPI00176698		12 kDa protein	86	1	13.3	12129	9.52	<20 kDa	1D-15
1285	73	IPI00893587	HADHB	Putative uncharacterized protein HADHB	85	1	10.7	16233	10.08	<20 kDa	1D-15
1286	74	IPI00385034	SLC9A3R2	Isoform 1 of Na(+)/H(+) exchange regulatory cofactor NHE-RF2	85	1	3.9	37619	7.79	<20 kDa	1D-15
1287	75	IPI00291136	COL6A1	Collagen alpha-1(VI) chain	83	3	4.1	109602	5.26	<20 kDa	1D-15
1288	76	IPI00219291	ATP5J2	Putative uncharacterized protein ATP5J2	81	1	13.3	11414	9.87	<20 kDa	1D-15
1289	77	IPI00059472	VTI1A	Vesicle transport through interaction with t-SNAREs homolog 1A	80	1	7.4	23535	5.92	<20 kDa	1D-15
1290	78	IPI00011253	RPS3	40S ribosomal protein S3	78	1	5.3	26842	9.68	<20 kDa	1D-15
1291	79	IPI00298971	VTN	Vitronectin	77	1	3.1	55069	5.55	<20 kDa	1D-15
1292	80	IPI00033025	SEPT7	51 kDa protein	76	1	5.3	50820	8.76	<20 kDa	1D-15
1293	81	IPI00026272	HIST1H2AB	Histone H2A type 1-B/E	75	2	36.9	14127	11.05	<20 kDa	1D-15
1294	82	IPI00216592	HNRNPC	Isoform C1 of Heterogeneous nuclear ribonucleoproteins C1/C2	73	1	5.5	32375	4.94	<20 kDa	1D-15
1295	83	IPI00017964	SNRPD3	Small nuclear ribonucleoprotein Sm D3	72	1	16.7	14021	10.33	<20 kDa	1D-15
1296	84	IPI00157556	NPNT	Homo sapiensnephronectin (NPNT), mRNA	72	1	2.2	60735	8.95	<20 kDa	1D-15
1297	85	IPI00030362	PLP2	Proteolipid protein 2	71	1	9.9	17022	6.79	<20 kDa	1D-15
1298	86	IPI00797969	GNB2	Putative uncharacterized protein GNB2	70	2	19.7	17364	9.35	<20 kDa	1D-15
1299	87	IPI00000041	RHOB	Rho-related GTP-binding protein RhoB	69	1	8.7	22565	5.1	<20 kDa	1D-15
1300	88	IPI00009634	SQRDL	Sulfide:quinone oxidoreductase, mitochondrial	68	2	6.4	50214	9.18	<20 kDa	1D-15
1301	89	IPI00742780	MYH9	FLJ00279 protein (Fragment)	68	1	2.5	66015	8.97	<20 kDa	1D-15
1302	90	IPI00032409	ROBLD3	Isoform 1 of Mitogen-activated protein-binding protein-interacting protein	68	1	12	13613	5.3	<20 kDa	1D-15
1303	91	IPI00291802	LMO7	Isoform 3 of LIM domain only protein 7	67	1	1.1	154616	7.9	<20 kDa	1D-15
1304	92	IPI00024915	PRDX5	Isoform Mitochondrial of Peroxiredoxin-5, mitochondrial	67	1	8.4	22298	8.85	<20 kDa	1D-15
1305	93	IPI00031691	RPL9	60S ribosomal protein L9	66	1	11.5	21964	9.96	<20 kDa	1D-15
1306	94	IPI00011913	HNRNPA0	Heterogeneous nuclear ribonucleoprotein A0	66	1	5.2	30993	9.34	<20 kDa	1D-15
1307	95	IPI00909711	VCL	Vinculin	64	1	8.3	36454	6.06	<20 kDa	1D-15
1308	96	IPI00024046	CDH13	Cadherin-13	63	1	1.6	83983	4.94	<20 kDa	1D-15
1309	97	IPI00013698	ASAH1	Isoform 1 of Acid ceramidase	63	1	4.3	45087	7.52	<20 kDa	1D-15
1310	98	IPI00007047	S100A8	Protein S100-A8	62	1	11.8	10885	6.51	<20 kDa	1D-15
1311	99	IPI00218733	SOD1	Superoxide dismutase [Cu-Zn]	61	1	9.1	16154	5.7	<20 kDa	1D-15
1312	100	IPI00477597	HPR	Isoform 1 of Haptoglobin-related protein	61	1	3.7	39518	6.63	<20 kDa	1D-15
1313	101	IPI00029631	ERH	Enhancer of rudimentary homolog	59	1	16.3	12422	5.63	<20 kDa	1D-15
1314	102	IPI00329373	C19orf70	Protein QIL1	59	1	18.6	13136	9.44	<20 kDa	1D-15
1315	103	IPI00026167	NHP2L1	NHP2-like protein 1	57	1	9.4	14393	8.72	<20 kDa	1D-15
1316	104	IPI00007067	GLIPR2	Golgi-associated plant pathogenesis-related protein 1	57	1	8.4	17322	9.44	<20 kDa	1D-15
1317	105	IPI00221232	GNG12	Guanine nucleotide-binding protein G(I)/G(S)/G(O) subunit gamma-12	57	1	19.4	8115	9.14	<20 kDa	1D-15
1318	106	IPI00011770	NDUFA4	NADH dehydrogenase [ubiquinone] 1 alpha subcomplex subunit 4	57	1	12.3	9421	9.42	<20 kDa	1D-15
1319	107	IPI00000335	HINT2	Histidine triad nucleotide-binding protein 2,mitochondrial	57	1	10.4	17208	9.2	<20 kDa	1D-15
1320	108	IPI00012315	NME3	Nucleoside diphosphate kinase 3	57	1	10.1	19231	7.71	<20 kDa	1D-15
1321	109	IPI00004656	B2M	Beta-2-microglobulin	56	1	18.5	13820	6.06	<20 kDa	1D-15
1322	110	IPI00215920	ARF6	ADP-ribosylation factor 6	55	1	10.3	20183	9.04	<20 kDa	1D-15
1323	111	IPI00220362	HSPE1	10 kDa heat shock protein, mitochondrial	55	1	13.7	10925	8.89	<20 kDa	1D-15
1324	112	IPI00010442	FXYD1	Phospholemman	55	1	13	10606	9.35	<20 kDa	1D-15
1325	113	IPI00020418	RRAS	Ras-related protein R-Ras	54	1	9.2	23637	6.43	<20 kDa	1D-15
1326	114	IPI00154742	IGLC2	IGL@ protein	54	1	6.4	25119	5.93	<20 kDa	1D-15
1327	115	IPI00028055	TMED10	Transmembrane emp24 domain-containing protein 10	54	1	9.6	25131	6.97	<20 kDa	1D-15
1328	116	IPI00295621	HIGD1D	HIGD1A HIG1 domain family member 1A	53	1	23.7	10136	9.79	<20 kDa	1D-15
1329	117	IPI00021766	RTN4	Isoform 1 of Reticulon-4	53	1	1.3	130250	4.43	<20 kDa	1D-15
1330	118	IPI00021785	COX5B	Cytochrome c oxidase subunit 5B, mitochondrial	52	1	15.5	13915	9.07	<20 kDa	1D-15
1331	119	IPI00759644	FKBP1A	FK506 binding protein12	51	1	14.6	10234	7.66	<20 kDa	1D-15
1332	120	IPI00027462	S100A9	Protein S100-A9	49	1	13.2	13291	5.71	<20 kDa	1D-15
1333	121	IPI00027448	ATP5L	ATP synthase subunit g, mitochondrial	49	1	12.6	11421	9.65	<20 kDa	1D-15
1334	122	IPI00007750	TUBA4A	Tubulin alpha-4A chain	49	1	4.5	50634	4.95	<20 kDa	1D-15
1335	123	IPI00412545	NDUFA5	Putative uncharacterized protein DKFZp781K1356	48	1	12.9	13611	5.46	<20 kDa	1D-15
1336	124	IPI00452565	EMCN	Isoform 1 of Endomucin	47	1	8	27549	7.71	<20 kDa	1D-15
