# Supplementary material for: Profiling and annotation of human kidney glomerulus proteome
Source: Proteome Sci. 2013 Apr 8;11:13. doi: 10.1186/1477-5956-11-13 (PMC3639854; doi:10.1186/1477-5956-11-13)
Supplement: Additional file 5 — List of proteins identified in 5 fractions prepared by 2-D pre-fractionation of glomerular proteins. Proteins identified in each of the 75 fractions prepared by 2-D pre-fractionation are compiled in a worksheet. [file 1477-5956-11-13-S5.xls]

## Sheet: Description
Additional file 5
Cui et al
High-confidence, non-redundant dataset of proteins identified in human kidney glomerulus: Proteins identified in each of the slices of 2-D prefractionation on SDS-PAGE
Proteins were identified in each of 75 slices (fractions) of SDS-PAGE gel loaded with solution phase IEF fractions (2-D fractionation) using Mascot ver. 2.2.01 searching against the IPI_human protein sequence database (ver. 3.70) and are reported in this file. See Additional file 1 and Methods section for details.
Fraction name of 1-D and 2-D prefractionation of glomerular proteins

## Sheet: All protein IDs
ID in total	ID in fraction	Accession	Gene symbol	Protein description	Protein score	Matched peptide	Protein coverage	Calculated Mw	Calculated pI	Observed Mw	Observed pI	Fraction
1	1	IPI00013808	ACTN4	Alpha-actinin-4	1528	41	33.5	105245	5.27	>215 kDa	3.0-4.6	F1-01
2	2	IPI00374563	AGRN	Agrin	1332	35	15.2	222861	6.02	>215 kDa	3.0-4.6	F1-01
3	3	IPI00220327	KRT1	Keratin, type II cytoskeletal 1	1257	34	42.2	66170	8.15	>215 kDa	3.0-4.6	F1-01
4	4	IPI00006482	ATP1A1	Isoform Long of Sodium/potassium-transporting ATPase subunit alpha-1	606	13	15.1	114135	5.33	>215 kDa	3.0-4.6	F1-01
5	5	IPI00009865	KRT10	Keratin, type I cytoskeletal 10	550	17	26.2	59020	5.13	>215 kDa	3.0-4.6	F1-01
6	6	IPI00024284	HSPG2	Basement membrane-specific heparan sulfate proteoglycan core protein	547	16	5.1	479221	6.06	>215 kDa	3.0-4.6	F1-01
7	7	IPI00021304	KRT2	Keratin, type II cytoskeletal 2 epidermal	477	13	21.9	66110	8.07	>215 kDa	3.0-4.6	F1-01
8	8	IPI00783665	LAMA5	Laminin subunit alpha-5	466	10	3.6	412085	6.63	>215 kDa	3.0-4.6	F1-01
9	9	IPI00296922	LAMB2	Laminin subunit beta-2	426	6	2.7	202982	6.07	>215 kDa	3.0-4.6	F1-01
10	10	IPI00942539	ACTN4	Putative uncharacterized protein ACTN4	406	10	24.6	39035	5.1	>215 kDa	3.0-4.6	F1-01
11	11	IPI00019359	KRT9	Keratin, type I cytoskeletal 9	393	10	20.9	62255	5.14	>215 kDa	3.0-4.6	F1-01
12	12	IPI00013945	UMOD	Isoform 1 of Uromodulin	345	9	13.4	72451	5.05	>215 kDa	3.0-4.6	F1-01
13	13	IPI00479309	COL18A1	Putative uncharacterized protein COL18A1	342	8	15	70919	9.24	>215 kDa	3.0-4.6	F1-01
14	14	IPI00032258	C4A	Complement C4-A	337	6	2.4	194247	6.65	>215 kDa	3.0-4.6	F1-01
15	15	IPI00002406	BCAM	Basal cell adhesion molecule	330	9	18	68161	5.53	>215 kDa	3.0-4.6	F1-01
16	16	IPI00021440	ACTG1	Actin, cytoplasmic 2	325	12	31.2	42108	5.31	>215 kDa	3.0-4.6	F1-01
17	17	IPI00298281	LAMC1	Laminin subunit gamma-1	309	7	5.5	183191	5.01	>215 kDa	3.0-4.6	F1-01
18	18	IPI00302592	FLNA	Isoform 2 of Filamin-A	271	7	4.1	282581	5.69	>215 kDa	3.0-4.6	F1-01
19	19	IPI00014375	ENPEP	Glutamyl aminopeptidase	237	7	7.8	109717	5.34	>215 kDa	3.0-4.6	F1-01
20	20	IPI00001767	PTPRO	Isoform 1 of Receptor-type tyrosine-protein phosphatase O	219	6	4.4	139282	5.68	>215 kDa	3.0-4.6	F1-01
21	21	IPI00398002	PLEC	Isoform 3 of Plectin-1	219	5	1.4	519655	5.59	>215 kDa	3.0-4.6	F1-01
22	22	IPI00010800	NES	Nestin	208	6	5.3	177788	4.35	>215 kDa	3.0-4.6	F1-01
23	23	IPI00024067	CLTC	Isoform 1 of Clathrin heavy chain 1	198	5	4.2	193260	5.48	>215 kDa	3.0-4.6	F1-01
24	24	IPI00247063	MME	Neprilysin	197	6	12.9	86144	5.54	>215 kDa	3.0-4.6	F1-01
25	25	IPI00472035	HLA-C	Isoform 2 of HLA class I histocompatibility antigen, Cw-16 alpha chain	159	4	15.6	37231	5.84	>215 kDa	3.0-4.6	F1-01
26	26	IPI00328230	SPTBN1	Isoform Short of Spectrin beta chain, brain 1	157	5	5.2	253618	5.31	>215 kDa	3.0-4.6	F1-01
27	27	IPI00472073	HLA-B	HLA class I histocompatibility antigen, B-59 alpha chain	156	4	13	40844	5.9	>215 kDa	3.0-4.6	F1-01
28	28	IPI00293665	KRT6B	Keratin, type II cytoskeletal 6B	145	5	6.6	60315	8.09	>215 kDa	3.0-4.6	F1-01
29	29	IPI00005171	HLA-DRA	HLA class II histocompatibility antigen, DR alpha chain	128	1	6.7	28760	4.91	>215 kDa	3.0-4.6	F1-01
30	30	IPI00844287	NES	Nestin	120	3	9.9	66169	5.22	>215 kDa	3.0-4.6	F1-01
31	31	IPI00217683	AKAP12	A kinase (PRKA) anchor protein 12 isoform 2	116	2	2	182150	4.4	>215 kDa	3.0-4.6	F1-01
32	32	IPI00395772	MYH9	Isoform 2 of Myosin-9	116	3	3.5	160790	5.76	>215 kDa	3.0-4.6	F1-01
33	33	IPI00179330	RPS27A	UBB;UBC ubiquitin and ribosomal protein S27a precursor	111	2	10.3	18296	9.68	>215 kDa	3.0-4.6	F1-01
34	34	IPI00743104	ITGA1	Integrin alpha-1	111	3	3.7	132304	5.91	>215 kDa	3.0-4.6	F1-01
35	35	IPI00024689	AQP1	Aquaporin-1	105	1	7.4	28736	6.95	>215 kDa	3.0-4.6	F1-01
36	36	IPI00016600	TSPAN7	Tetraspanin-7	104	2	5.6	30016	7.46	>215 kDa	3.0-4.6	F1-01
37	37	IPI00020984	CANX	Calnexin	102	3	7.8	71971	4.58	>215 kDa	3.0-4.6	F1-01
38	38	IPI00299116	PODXL	Podocalyxin-like protein 1 precursor	98	3	12.1	55992	5.36	>215 kDa	3.0-4.6	F1-01
39	39	IPI00013079	EMILIN1	EMILIN-1	87	2	3.1	107913	5.07	>215 kDa	3.0-4.6	F1-01
40	40	IPI00018963	PARVA	Isoform 1 of Alpha-parvin	85	2	7.5	42274	5.69	>215 kDa	3.0-4.6	F1-01
41	41	IPI00298289	RTN4	Isoform 2 of Reticulon-4	81	2	7.2	40350	4.71	>215 kDa	3.0-4.6	F1-01
42	42	IPI00000190	CD81	CD81 antigen	79	2	18.2	26476	5.09	>215 kDa	3.0-4.6	F1-01
43	43	IPI00008494	ICAM1	Intercellular adhesion molecule 1	76	1	2.6	58587	8.31	>215 kDa	3.0-4.6	F1-01
44	44	IPI00219682	STOM	Erythrocyte band 7 integral membrane protein	74	1	6.6	31882	7.71	>215 kDa	3.0-4.6	F1-01
45	45	IPI00884105	LAMP1	Lysosome-associated membrane glycoprotein 1	72	2	6	45367	9	>215 kDa	3.0-4.6	F1-01
46	46	IPI00217561	ITGB1	Isoform Beta-1C of Integrin beta-1	70	1	1.3	94981	5.31	>215 kDa	3.0-4.6	F1-01
47	47	IPI00470360	KIRREL	Isoform 1 of Kin of IRRE-like protein 1	68	1	2.9	84111	5.49	>215 kDa	3.0-4.6	F1-01
48	48	IPI00555809	ACT	Pseudogene candidate	68	2	17	26180	5.93	>215 kDa	3.0-4.6	F1-01
49	49	IPI00293074	SLC44A2	Isoform 2 of Choline transporter-like protein 2	68	1	2.7	82003	8.51	>215 kDa	3.0-4.6	F1-01
50	50	IPI00298851	CD151	CD151 antigen	66	1	4	29132	7.45	>215 kDa	3.0-4.6	F1-01
51	51	IPI00452565	EMCN	Isoform 1 of Endomucin	61	1	8	27549	7.71	>215 kDa	3.0-4.6	F1-01
52	52	IPI00297646	COL1A1	Collagen alpha-1(I) chain	61	1	1.3	139853	5.6	>215 kDa	3.0-4.6	F1-01
53	53	IPI00027437	TSPAN9	Tetraspanin-9	59	1	4.6	27559	7.89	>215 kDa	3.0-4.6	F1-01
54	54	IPI00297037	PPAP2A	Isoform 1 of Lipid phosphate phosphohydrolase 1	55	1	7	32535	8.1	>215 kDa	3.0-4.6	F1-01
55	55	IPI00107714	HLA-DRB1	HLA class II histocompatibility antigen, DRB5 beta chain	50	1	8.6	30322	6.45	>215 kDa	3.0-4.6	F1-01
56	56	IPI00009507	SYPL1	Isoform 1 of Synaptophysin-like protein 1	50	1	4.2	28889	8.69	>215 kDa	3.0-4.6	F1-01
57	57	IPI00549343	VAMP3	Vesicle-associated membrane protein 3	49	1	17	11359	8.89	>215 kDa	3.0-4.6	F1-01
58	58	IPI00056414	MAL2	Protein MAL2	49	1	6.3	19341	5.76	>215 kDa	3.0-4.6	F1-01
59	1	IPI00010800	NES	Nestin	3194	93	39.7	177788	4.35	165-215 kDa	3.0-4.6	F1-02
60	2	IPI00013808	ACTN4	Alpha-actinin-4	1764	49	43.8	105245	5.27	165-215 kDa	3.0-4.6	F1-02
61	3	IPI00220327	KRT1	Keratin, type II cytoskeletal 1	1403	35	38.8	66170	8.15	165-215 kDa	3.0-4.6	F1-02
62	4	IPI00019359	KRT9	Keratin, type I cytoskeletal 9	1395	32	41.3	62255	5.14	165-215 kDa	3.0-4.6	F1-02
63	5	IPI00844287	NES	Nestin	1389	42	45.8	66169	5.22	165-215 kDa	3.0-4.6	F1-02
64	6	IPI00005614	SPTBN1	Isoform Long of Spectrin beta chain, brain 1	1326	36	17.3	275237	5.39	165-215 kDa	3.0-4.6	F1-02
65	7	IPI00302592	FLNA	Isoform 2 of Filamin-A	959	22	10.4	282581	5.69	165-215 kDa	3.0-4.6	F1-02
66	8	IPI00014375	ENPEP	Glutamyl aminopeptidase	867	20	13.1	109717	5.34	165-215 kDa	3.0-4.6	F1-02
67	9	IPI00298281	LAMC1	Laminin subunit gamma-1	812	23	12.4	183191	5.01	165-215 kDa	3.0-4.6	F1-02
68	10	IPI00019502	MYH9	Isoform 1 of Myosin-9	806	21	12.7	227646	5.5	165-215 kDa	3.0-4.6	F1-02
69	11	IPI00009865	KRT10	Keratin, type I cytoskeletal 10	724	23	41.1	59020	5.13	165-215 kDa	3.0-4.6	F1-02
70	12	IPI00024284	HSPG2	Basement membrane-specific heparan sulfate proteoglycan core protein	670	18	6.6	479221	6.06	165-215 kDa	3.0-4.6	F1-02
71	13	IPI00031008	TNC	Isoform 1 of Tenascin	626	14	7.3	246345	4.79	165-215 kDa	3.0-4.6	F1-02
72	14	IPI00743104	ITGA1	Integrin alpha-1	585	20	13.1	132304	5.91	165-215 kDa	3.0-4.6	F1-02
73	15	IPI00021304	KRT2	Keratin, type II cytoskeletal 2 epidermal	573	15	32.1	66110	8.07	165-215 kDa	3.0-4.6	F1-02
74	16	IPI00398775	PLEC	Isoform 9 of Plectin-1	517	19	5	516400	5.58	165-215 kDa	3.0-4.6	F1-02
75	17	IPI00024067	CLTC	Isoform 1 of Clathrin heavy chain 1	504	16	10.5	193260	5.48	165-215 kDa	3.0-4.6	F1-02
76	18	IPI00783665	LAMA5	Laminin subunit alpha-5	492	12	3.5	412085	6.63	165-215 kDa	3.0-4.6	F1-02
77	19	IPI00374563	AGRN	Agrin	481	16	5.6	222861	6.02	165-215 kDa	3.0-4.6	F1-02
78	20	IPI00296922	LAMB2	Laminin subunit beta-2	451	10	7.1	202982	6.07	165-215 kDa	3.0-4.6	F1-02
79	21	IPI00008868	MAP1B	Microtubule-associated protein 1B	350	6	4.1	271651	4.73	165-215 kDa	3.0-4.6	F1-02
80	22	IPI00013945	UMOD	Isoform 1 of Uromodulin	295	9	12.8	72451	5.05	165-215 kDa	3.0-4.6	F1-02
81	23	IPI00410585	CRB2	Isoform 1 of Crumbs homolog 2	287	7	8.3	140391	5.31	165-215 kDa	3.0-4.6	F1-02
82	24	IPI00418163	C4B	complement component 4B preproprotein	256	5	3.9	194170	6.89	165-215 kDa	3.0-4.6	F1-02
83	25	IPI00006482	ATP1A1	Isoform Long of Sodium/potassium-transporting ATPase subunit alpha-1	247	5	8.3	114135	5.33	165-215 kDa	3.0-4.6	F1-02
84	26	IPI00843765	SPTAN1	Isoform 3 of Spectrin alpha chain, brain	245	6	2.7	282906	5.21	165-215 kDa	3.0-4.6	F1-02
85	27	IPI00022822	COL18A1	Isoform 2 of Collagen alpha-1(XVIII) chain	216	5	5.5	154607	5.45	165-215 kDa	3.0-4.6	F1-02
86	28	IPI00247063	MME	Neprilysin	201	6	11.7	86144	5.54	165-215 kDa	3.0-4.6	F1-02
87	29	IPI00384444	KRT14	Keratin, type I cytoskeletal 14	197	5	7.8	51872	5.09	165-215 kDa	3.0-4.6	F1-02
88	30	IPI00339225	FN1	Isoform 5 of Fibronectin	195	5	2.7	246528	5.48	165-215 kDa	3.0-4.6	F1-02
89	31	IPI00217683	AKAP12	A kinase (PRKA) anchor protein 12 isoform 2	183	4	3.7	182150	4.4	165-215 kDa	3.0-4.6	F1-02
90	32	IPI00021440	ACTG1	Actin, cytoplasmic 2	158	3	16	42108	5.31	165-215 kDa	3.0-4.6	F1-02
91	33	IPI00001767	PTPRO	Isoform 1 of Receptor-type tyrosine-protein phosphatase O	143	4	4.4	139282	5.68	165-215 kDa	3.0-4.6	F1-02
92	34	IPI00299145	KRT6C	Keratin, type II cytoskeletal 6C	137	3	6.7	60273	8.09	165-215 kDa	3.0-4.6	F1-02
93	35	IPI00299116	PODXL	Podocalyxin-like protein 1 precursor	135	3	2.5	55992	5.36	165-215 kDa	3.0-4.6	F1-02
94	36	IPI00418471	VIM	Vimentin	120	3	6.4	53676	5.06	165-215 kDa	3.0-4.6	F1-02
95	37	IPI00105353	PLA2R1	Isoform 1 of Secretory phospholipase A2 receptor	115	2	2.7	171741	5.73	165-215 kDa	3.0-4.6	F1-02
96	38	IPI00009867	KRT5	Keratin, type II cytoskeletal 5	107	3	3.9	62568	7.59	165-215 kDa	3.0-4.6	F1-02
97	39	IPI00328113	FBN1	Fibrillin-1	101	3	1.6	332667	4.81	165-215 kDa	3.0-4.6	F1-02
98	40	IPI00021766	RTN4	Isoform 1 of Reticulon-4	96	2	1.3	130250	4.43	165-215 kDa	3.0-4.6	F1-02
99	41	IPI00398625	HRNR	Hornerin	91	2	0.7	283140	10.05	165-215 kDa	3.0-4.6	F1-02
100	42	IPI00219898	NPHS1	PRODH2 Isoform 2 of Nephrin	90	2	4.1	131548	5.33	165-215 kDa	3.0-4.6	F1-02
101	43	IPI00217561	ITGB1	Isoform Beta-1C of Integrin beta-1	83	2	3.9	94981	5.31	165-215 kDa	3.0-4.6	F1-02
102	44	IPI00217963	KRT16	Keratin, type I cytoskeletal 16	81	3	4.7	51578	4.99	165-215 kDa	3.0-4.6	F1-02
103	45	IPI00010790	BGN	Biglycan	80	2	3	42027	7.16	165-215 kDa	3.0-4.6	F1-02
104	46	IPI00016600	TSPAN7	Tetraspanin-7	72	1	5.6	30016	7.46	165-215 kDa	3.0-4.6	F1-02
105	47	IPI00002406	BCAM	Basal cell adhesion molecule	70	1	2.2	68161	5.53	165-215 kDa	3.0-4.6	F1-02
106	48	IPI00028911	DAG1	Dystroglycan	64	1	1.7	97723	8.71	165-215 kDa	3.0-4.6	F1-02
107	49	IPI00027505	ITGAV	Isoform 1 of Integrin alpha-V	61	1	2.5	117048	5.45	165-215 kDa	3.0-4.6	F1-02
108	50	IPI00884105	LAMP1	Lysosome-associated membrane glycoprotein 1	59	1	3.8	45367	9	165-215 kDa	3.0-4.6	F1-02
109	51	IPI00293074	SLC44A2	Isoform 2 of Choline transporter-like protein 2	56	1	2.7	82003	8.51	165-215 kDa	3.0-4.6	F1-02
110	52	IPI00939218	UTRN	Homo sapiens utrophin (homologous to dystrophin) (UTRN), mRNA (Fragment)	54	1	1	128952	5.11	165-215 kDa	3.0-4.6	F1-02
111	53	IPI00893443	EMILIN1	EMILIN1 protein	52	1	4.3	36077	4.77	165-215 kDa	3.0-4.6	F1-02
112	54	IPI00023673	LGALS3BP	Galectin-3-binding protein	52	1	2.9	66202	5.13	165-215 kDa	3.0-4.6	F1-02
113	55	IPI00179330	RPS27A	UBB;UBC ubiquitin and ribosomal protein S27a precursor	49	1	10.3	18296	9.68	165-215 kDa	3.0-4.6	F1-02
114	1	IPI00010800	NES	Nestin	2659	76	35.8	177788	4.35	125-165 kDa	3.0-4.6	F1-03
115	2	IPI00013808	ACTN4	Alpha-actinin-4	1811	49	47.3	105245	5.27	125-165 kDa	3.0-4.6	F1-03
116	3	IPI00220327	KRT1	Keratin, type II cytoskeletal 1	1757	45	44.3	66170	8.15	125-165 kDa	3.0-4.6	F1-03
117	4	IPI00009865	KRT10	Keratin, type I cytoskeletal 10	1751	46	41.4	59020	5.13	125-165 kDa	3.0-4.6	F1-03
118	5	IPI00019359	KRT9	Keratin, type I cytoskeletal 9	1484	34	37.4	62255	5.14	125-165 kDa	3.0-4.6	F1-03
119	6	IPI00844287	NES	Nestin	1236	38	48.7	66169	5.22	125-165 kDa	3.0-4.6	F1-03
120	7	IPI00014375	ENPEP	Glutamyl aminopeptidase	1048	26	15.3	109717	5.34	125-165 kDa	3.0-4.6	F1-03
121	8	IPI00019502	MYH9	Isoform 1 of Myosin-9	1025	24	12.9	227646	5.5	125-165 kDa	3.0-4.6	F1-03
122	9	IPI00021304	KRT2	Keratin, type II cytoskeletal 2 epidermal	916	19	28.2	66110	8.07	125-165 kDa	3.0-4.6	F1-03
123	10	IPI00217683	AKAP12	A kinase (PRKA) anchor protein 12 isoform 2	758	18	14.3	182150	4.4	125-165 kDa	3.0-4.6	F1-03
124	11	IPI00013945	UMOD	Isoform 1 of Uromodulin	608	14	14.8	72451	5.05	125-165 kDa	3.0-4.6	F1-03
125	12	IPI00298281	LAMC1	Laminin subunit gamma-1	586	20	11.3	183191	5.01	125-165 kDa	3.0-4.6	F1-03
126	13	IPI00217563	ITGB1	Isoform Beta-1A of Integrin beta-1	522	21	26.2	91664	5.27	125-165 kDa	3.0-4.6	F1-03
127	14	IPI00027505	ITGAV	Isoform 1 of Integrin alpha-V	471	16	13.5	117048	5.45	125-165 kDa	3.0-4.6	F1-03
128	15	IPI00299116	PODXL	Podocalyxin-like protein 1 precursor	413	11	14.2	55992	5.36	125-165 kDa	3.0-4.6	F1-03
129	16	IPI00300725	KRT6A	Keratin, type II cytoskeletal 6A	408	8	12.2	60293	8.09	125-165 kDa	3.0-4.6	F1-03
130	17	IPI00921118	ACTN1	Actinin alpha 1 isoform 3	401	12	12.9	107644	5.38	125-165 kDa	3.0-4.6	F1-03
131	18	IPI00023673	LGALS3BP	Galectin-3-binding protein	390	7	13.3	66202	5.13	125-165 kDa	3.0-4.6	F1-03
132	19	IPI00247063	MME	Neprilysin	371	11	17.1	86144	5.54	125-165 kDa	3.0-4.6	F1-03
133	20	IPI00410585	CRB2	Isoform 1 of Crumbs homolog 2	339	9	5.3	140391	5.31	125-165 kDa	3.0-4.6	F1-03
134	21	IPI00024067	CLTC	Isoform 1 of Clathrin heavy chain 1	332	12	9.3	193260	5.48	125-165 kDa	3.0-4.6	F1-03
135	22	IPI00296922	LAMB2	Laminin subunit beta-2	325	6	4.6	202982	6.07	125-165 kDa	3.0-4.6	F1-03
136	23	IPI00374563	AGRN	Agrin	279	6	4.1	222861	6.02	125-165 kDa	3.0-4.6	F1-03
137	24	IPI00384444	KRT14	Keratin, type I cytoskeletal 14	213	6	16.3	51872	5.09	125-165 kDa	3.0-4.6	F1-03
138	25	IPI00783665	LAMA5	Laminin subunit alpha-5	202	3	1.2	412085	6.63	125-165 kDa	3.0-4.6	F1-03
139	26	IPI00009867	KRT5	Keratin, type II cytoskeletal 5	187	5	5.4	62568	7.59	125-165 kDa	3.0-4.6	F1-03
140	27	IPI00219898	NPHS1	PRODH2 Isoform 2 of Nephrin	182	5	6.6	131548	5.33	125-165 kDa	3.0-4.6	F1-03
141	28	IPI00302592	FLNA	Isoform 2 of Filamin-A	175	4	2.6	282581	5.69	125-165 kDa	3.0-4.6	F1-03
142	29	IPI00220216	TNC	Isoform 6 of Tenascin	174	5	4.7	176894	4.97	125-165 kDa	3.0-4.6	F1-03
143	30	IPI00217963	KRT16	Keratin, type I cytoskeletal 16	173	6	12.1	51578	4.99	125-165 kDa	3.0-4.6	F1-03
144	31	IPI00437186	GPR116	Isoform 1 of Probable G-protein coupled receptor 116	150	4	3.8	151870	6.23	125-165 kDa	3.0-4.6	F1-03
145	32	IPI00026944	NID1	Isoform 1 of Nidogen-1	144	3	6.3	139142	5.12	125-165 kDa	3.0-4.6	F1-03
146	33	IPI00186711	PLEC	Isoform 2 of Plectin-1	132	2	0.3	520095	5.6	125-165 kDa	3.0-4.6	F1-03
147	34	IPI00470535	CACNA2D1	Dihydropyridine receptor alpha 2 subunit	124	2	3.5	126369	5.21	125-165 kDa	3.0-4.6	F1-03
148	35	IPI00215995	ITGA3	Isoform Alpha-3A of Integrin alpha-3	122	4	5.1	117735	6.32	125-165 kDa	3.0-4.6	F1-03
149	36	IPI00013079	EMILIN1	EMILIN-1	112	2	2.7	107913	5.07	125-165 kDa	3.0-4.6	F1-03
150	37	IPI00291136	COL6A1	Collagen alpha-1(VI) chain	106	2	4.1	109602	5.26	125-165 kDa	3.0-4.6	F1-03
151	38	IPI00005614	SPTBN1	Isoform Long of Spectrin beta chain, brain 1	105	5	3.2	275237	5.39	125-165 kDa	3.0-4.6	F1-03
152	39	IPI00028908	NID2	Isoform 1 of Nidogen-2	103	2	1.2	153952	5.09	125-165 kDa	3.0-4.6	F1-03
153	40	IPI00028911	DAG1	Dystroglycan	97	4	4.2	97723	8.71	125-165 kDa	3.0-4.6	F1-03
154	41	IPI00024284	HSPG2	Basement membrane-specific heparan sulfate proteoglycan core protein	94	3	1.3	479221	6.06	125-165 kDa	3.0-4.6	F1-03
155	42	IPI00843765	SPTAN1	Isoform 3 of Spectrin alpha chain, brain	88	1	0.8	282906	5.21	125-165 kDa	3.0-4.6	F1-03
156	43	IPI00032258	C4A	Complement C4-A	87	1	0.9	194247	6.65	125-165 kDa	3.0-4.6	F1-03
157	44	IPI00306604	ITGA5	Integrin alpha-5	86	1	1.7	115605	5.5	125-165 kDa	3.0-4.6	F1-03
158	45	IPI00743104	ITGA1	Integrin alpha-1	86	2	3.6	132304	5.91	125-165 kDa	3.0-4.6	F1-03
159	46	IPI00003021	ATP1A2	Sodium/potassium-transporting ATPase subunit alpha-2	77	2	3.2	113505	5.47	125-165 kDa	3.0-4.6	F1-03
160	47	IPI00470360	KIRREL	Isoform 1 of Kin of IRRE-like protein 1	76	1	2	84111	5.49	125-165 kDa	3.0-4.6	F1-03
161	48	IPI00008494	ICAM1	Intercellular adhesion molecule 1	68	1	2.6	58587	8.31	125-165 kDa	3.0-4.6	F1-03
162	49	IPI00003269	ACTBL2	Beta-actin-like protein 2	68	1	4.3	42318	5.39	125-165 kDa	3.0-4.6	F1-03
163	50	IPI00398625	HRNR	Hornerin	67	1	0.7	283140	10.05	125-165 kDa	3.0-4.6	F1-03
164	51	IPI00008868	MAP1B	Microtubule-associated protein 1B	66	1	0.8	271651	4.73	125-165 kDa	3.0-4.6	F1-03
165	52	IPI00020557	LRP1	Prolow-density lipoprotein receptor-related protein 1	63	1	0.3	523119	5.16	125-165 kDa	3.0-4.6	F1-03
166	53	IPI00012676	CEACAM1	BGP protein	59	1	5.8	38956	5.36	125-165 kDa	3.0-4.6	F1-03
167	54	IPI00295618	PECAM1	Isoform Long of Platelet endothelial cell adhesion molecule	58	1	2.2	83396	6.55	125-165 kDa	3.0-4.6	F1-03
168	55	IPI00020984	CANX	Calnexin	55	1	2.7	71971	4.58	125-165 kDa	3.0-4.6	F1-03
169	56	IPI00023410	ITGA8	Integrin alpha-8	52	1	1.2	118626	5.37	125-165 kDa	3.0-4.6	F1-03
170	57	IPI00220350	ITGB3	Isoform Beta-3B of Integrin beta-3	51	1	1.9	89249	5.12	125-165 kDa	3.0-4.6	F1-03
171	58	IPI00032064	AKAP2	PALM2-AKAP2 Isoform 2 of A-kinase anchor protein 2	49	1	1.9	122510	4.99	125-165 kDa	3.0-4.6	F1-03
172	59	IPI00027195	NOX4	Isoform 1 of NADPH oxidase 4	49	1	1.2	67914	8.96	125-165 kDa	3.0-4.6	F1-03
173	60	IPI00029168	LPA	Apolipoprotein(a)	47	1	0.3	514737	5.58	125-165 kDa	3.0-4.6	F1-03
174	1	IPI00013808	ACTN4	Alpha-actinin-4	3263	89	51.4	105245	5.27	95-125 kDa	3.0-4.6	F1-04
175	2	IPI00247063	MME	Neprilysin	2245	65	44.1	86144	5.54	95-125 kDa	3.0-4.6	F1-04
176	3	IPI00010800	NES	Nestin	2103	61	31.7	177788	4.35	95-125 kDa	3.0-4.6	F1-04
177	4	IPI00298281	LAMC1	Laminin subunit gamma-1	1616	45	18.5	183191	5.01	95-125 kDa	3.0-4.6	F1-04
178	5	IPI00220327	KRT1	Keratin, type II cytoskeletal 1	1594	39	44.1	66170	8.15	95-125 kDa	3.0-4.6	F1-04
179	6	IPI00019359	KRT9	Keratin, type I cytoskeletal 9	1343	34	44.6	62255	5.14	95-125 kDa	3.0-4.6	F1-04
180	7	IPI00921118	ACTN1	Actinin alpha 1 isoform 3	1228	37	22.3	107644	5.38	95-125 kDa	3.0-4.6	F1-04
181	8	IPI00942539	ACTN4	Putative uncharacterized protein ACTN4	992	23	51.2	39035	5.1	95-125 kDa	3.0-4.6	F1-04
182	9	IPI00009865	KRT10	Keratin, type I cytoskeletal 10	969	26	42.6	59020	5.13	95-125 kDa	3.0-4.6	F1-04
183	10	IPI00217561	ITGB1	Isoform Beta-1C of Integrin beta-1	948	30	25.6	94981	5.31	95-125 kDa	3.0-4.6	F1-04
184	11	IPI00013945	UMOD	Isoform 1 of Uromodulin	856	23	21.6	72451	5.05	95-125 kDa	3.0-4.6	F1-04
185	12	IPI00296922	LAMB2	Laminin subunit beta-2	638	11	6.2	202982	6.07	95-125 kDa	3.0-4.6	F1-04
186	13	IPI00023673	LGALS3BP	Galectin-3-binding protein	637	15	24.6	66202	5.13	95-125 kDa	3.0-4.6	F1-04
187	14	IPI00021304	KRT2	Keratin, type II cytoskeletal 2 epidermal	550	9	22.2	66110	8.07	95-125 kDa	3.0-4.6	F1-04
188	15	IPI00003406	DBN1	Isoform 1 of Drebrin	525	14	31.9	71842	4.41	95-125 kDa	3.0-4.6	F1-04
189	16	IPI00027505	ITGAV	Isoform 1 of Integrin alpha-V	409	13	12.8	117048	5.45	95-125 kDa	3.0-4.6	F1-04
190	17	IPI00014375	ENPEP	Glutamyl aminopeptidase	361	11	10.7	109717	5.34	95-125 kDa	3.0-4.6	F1-04
191	18	IPI00013079	EMILIN1	EMILIN-1	331	9	14.9	107913	5.07	95-125 kDa	3.0-4.6	F1-04
192	19	IPI00217683	AKAP12	A kinase (PRKA) anchor protein 12 isoform 2	322	8	8.7	182150	4.4	95-125 kDa	3.0-4.6	F1-04
193	20	IPI00299116	PODXL	Podocalyxin-like protein 1 precursor	307	7	15.7	55992	5.36	95-125 kDa	3.0-4.6	F1-04
194	21	IPI00300725	KRT6A	Keratin, type II cytoskeletal 6A	293	7	13.1	60293	8.09	95-125 kDa	3.0-4.6	F1-04
195	22	IPI00293665	KRT6B	Keratin, type II cytoskeletal 6B	267	7	10.3	60315	8.09	95-125 kDa	3.0-4.6	F1-04
196	23	IPI00008494	ICAM1	Intercellular adhesion molecule 1	264	7	10.9	58587	8.31	95-125 kDa	3.0-4.6	F1-04
197	24	IPI00374563	AGRN	Agrin	239	5	4.1	222861	6.02	95-125 kDa	3.0-4.6	F1-04
198	25	IPI00395488	VASN	Vasorin	223	7	12.5	72751	7.16	95-125 kDa	3.0-4.6	F1-04
199	26	IPI00303283	ITGB3	Isoform Beta-3A of Integrin beta-3	212	5	7.2	90194	5.09	95-125 kDa	3.0-4.6	F1-04
200	27	IPI00295618	PECAM1	Isoform Long of Platelet endothelial cell adhesion molecule	194	5	9.3	83396	6.55	95-125 kDa	3.0-4.6	F1-04
201	28	IPI00470360	KIRREL	Isoform 1 of Kin of IRRE-like protein 1	176	3	3.7	84111	5.49	95-125 kDa	3.0-4.6	F1-04
202	29	IPI00743104	ITGA1	Integrin alpha-1	164	3	1	132304	5.91	95-125 kDa	3.0-4.6	F1-04
203	30	IPI00783665	LAMA5	Laminin subunit alpha-5	163	4	1.8	412085	6.63	95-125 kDa	3.0-4.6	F1-04
204	31	IPI00024046	CDH13	Cadherin-13	158	3	4.6	83983	4.94	95-125 kDa	3.0-4.6	F1-04
205	32	IPI00019502	MYH9	Isoform 1 of Myosin-9	150	2	2.1	227646	5.5	95-125 kDa	3.0-4.6	F1-04
206	33	IPI00009938	CEACAM1	Isoform A of Carcinoembryonic antigen-related cell adhesion molecule 1	129	3	7.2	57981	5.65	95-125 kDa	3.0-4.6	F1-04
207	34	IPI00384444	KRT14	Keratin, type I cytoskeletal 14	129	3	9.7	51872	5.09	95-125 kDa	3.0-4.6	F1-04
208	35	IPI00410585	CRB2	Isoform 1 of Crumbs homolog 2	114	2	2.3	140391	5.31	95-125 kDa	3.0-4.6	F1-04
209	36	IPI00028911	DAG1	Dystroglycan	112	2	4.2	97723	8.71	95-125 kDa	3.0-4.6	F1-04
210	37	IPI00005614	SPTBN1	Isoform Long of Spectrin beta chain, brain 1	107	2	1.3	275237	5.39	95-125 kDa	3.0-4.6	F1-04
211	38	IPI00217963	KRT16	Keratin, type I cytoskeletal 16	99	2	4.7	51578	4.99	95-125 kDa	3.0-4.6	F1-04
212	39	IPI00556655	LAMP1	LAMP1 protein variant (Fragment)	85	2	2.3	42657	8.17	95-125 kDa	3.0-4.6	F1-04
213	40	IPI00024067	CLTC	Isoform 1 of Clathrin heavy chain 1	82	2	2.2	193260	5.48	95-125 kDa	3.0-4.6	F1-04
214	41	IPI00186711	PLEC	Isoform 2 of Plectin-1	79	1	0.3	520095	5.6	95-125 kDa	3.0-4.6	F1-04
215	42	IPI00418471	VIM	Vimentin	77	2	7.1	53676	5.06	95-125 kDa	3.0-4.6	F1-04
216	43	IPI00032258	C4A	Complement C4-A	75	1	0.9	194247	6.65	95-125 kDa	3.0-4.6	F1-04
217	44	IPI00306604	ITGA5	Integrin alpha-5	74	2	1.3	115605	5.5	95-125 kDa	3.0-4.6	F1-04
218	45	IPI00215995	ITGA3	Isoform Alpha-3A of Integrin alpha-3	73	1	1	117735	6.32	95-125 kDa	3.0-4.6	F1-04
219	46	IPI00291136	COL6A1	Collagen alpha-1(VI) chain	72	2	3.4	109602	5.26	95-125 kDa	3.0-4.6	F1-04
220	47	IPI00029741	ITGB5	Integrin beta-5	71	1	1.8	91303	5.72	95-125 kDa	3.0-4.6	F1-04
221	48	IPI00006070	CD34	Isoform CD34-F of Hematopoietic progenitor cell antigen CD34	71	1	5.2	41091	7	95-125 kDa	3.0-4.6	F1-04
222	49	IPI00220113	MAP4	Isoform 2 of Microtubule-associated protein 4	71	1	1.3	103241	5.35	95-125 kDa	3.0-4.6	F1-04
223	50	IPI00003269	ACTBL2	Beta-actin-like protein 2	67	2	4.3	42318	5.39	95-125 kDa	3.0-4.6	F1-04
224	51	IPI00298971	VTN	Vitronectin	65	1	3.1	55069	5.55	95-125 kDa	3.0-4.6	F1-04
225	52	IPI00003021	ATP1A2	Sodium/potassium-transporting ATPase subunit alpha-2	65	1	1.5	113505	5.47	95-125 kDa	3.0-4.6	F1-04
226	53	IPI00020984	CANX	Calnexin	64	1	2.6	71971	4.58	95-125 kDa	3.0-4.6	F1-04
227	54	IPI00848229	ELTD1	EGF, latrophilin and seven transmembrane domain-containing protein 1	63	1	3.9	79642	7.81	95-125 kDa	3.0-4.6	F1-04
228	55	IPI00328257	AP1B1	Isoform A of AP-1 complex subunit beta-1	62	1	1.6	105482	4.94	95-125 kDa	3.0-4.6	F1-04
229	56	IPI00302592	FLNA	Isoform 2 of Filamin-A	58	1	0.6	282581	5.69	95-125 kDa	3.0-4.6	F1-04
230	57	IPI00398625	HRNR	Hornerin	52	1	0.7	283140	10.05	95-125 kDa	3.0-4.6	F1-04
231	58	IPI00002406	BCAM	Basal cell adhesion molecule	49	1	2.1	68161	5.53	95-125 kDa	3.0-4.6	F1-04
232	59	IPI00024284	HSPG2	Basement membrane-specific heparan sulfate proteoglycan core protein	48	1	0.5	479221	6.06	95-125 kDa	3.0-4.6	F1-04
233	60	IPI00027195	NOX4	Isoform 1 of NADPH oxidase 4	48	1	1.2	67914	8.96	95-125 kDa	3.0-4.6	F1-04
234	61	IPI00012792	CDH5	Cadherin-5	48	1	1.7	87804	5.22	95-125 kDa	3.0-4.6	F1-04
235	62	IPI00008868	MAP1B	Microtubule-associated protein 1B	46	1	1.1	271651	4.73	95-125 kDa	3.0-4.6	F1-04
236	1	IPI00013808	ACTN4	Alpha-actinin-4	6048	149	55.4	105245	5.27	75-95 kDa	3.0-4.6	F1-05
237	2	IPI00220327	KRT1	Keratin, type II cytoskeletal 1	1905	42	42.1	66170	8.15	75-95 kDa	3.0-4.6	F1-05
238	3	IPI00759776	ACTN1	actinin, alpha 1 isoform a	1721	48	30.3	106129	5.25	75-95 kDa	3.0-4.6	F1-05
239	4	IPI00019359	KRT9	Keratin, type I cytoskeletal 9	1633	37	47.4	62255	5.14	75-95 kDa	3.0-4.6	F1-05
240	5	IPI00942539	ACTN4	Putative uncharacterized protein ACTN4	1436	37	51.2	39035	5.1	75-95 kDa	3.0-4.6	F1-05
241	6	IPI00010800	NES	Nestin	1250	35	20.9	177788	4.35	75-95 kDa	3.0-4.6	F1-05
242	7	IPI00009865	KRT10	Keratin, type I cytoskeletal 10	1223	29	36.8	59020	5.13	75-95 kDa	3.0-4.6	F1-05
243	8	IPI00021304	KRT2	Keratin, type II cytoskeletal 2 epidermal	1006	23	34.9	66110	8.07	75-95 kDa	3.0-4.6	F1-05
244	9	IPI00298281	LAMC1	Laminin subunit gamma-1	900	23	13.5	183191	5.01	75-95 kDa	3.0-4.6	F1-05
245	10	IPI00013945	UMOD	Isoform 1 of Uromodulin	799	21	14.8	72451	5.05	75-95 kDa	3.0-4.6	F1-05
246	11	IPI00247063	MME	Neprilysin	647	17	19.1	86144	5.54	75-95 kDa	3.0-4.6	F1-05
247	12	IPI00023673	LGALS3BP	Galectin-3-binding protein	645	15	24.6	66202	5.13	75-95 kDa	3.0-4.6	F1-05
248	13	IPI00217683	AKAP12	A kinase (PRKA) anchor protein 12 isoform 2	520	12	10	182150	4.4	75-95 kDa	3.0-4.6	F1-05
249	14	IPI00296922	LAMB2	Laminin subunit beta-2	478	11	7.3	202982	6.07	75-95 kDa	3.0-4.6	F1-05
250	15	IPI00217561	ITGB1	Isoform Beta-1C of Integrin beta-1	465	15	15.4	94981	5.31	75-95 kDa	3.0-4.6	F1-05
251	16	IPI00002406	BCAM	Basal cell adhesion molecule	454	14	23.7	68161	5.53	75-95 kDa	3.0-4.6	F1-05
252	17	IPI00783665	LAMA5	Laminin subunit alpha-5	428	9	2.7	412085	6.63	75-95 kDa	3.0-4.6	F1-05
253	18	IPI00008494	ICAM1	Intercellular adhesion molecule 1	390	10	10.9	58587	8.31	75-95 kDa	3.0-4.6	F1-05
254	19	IPI00941747	CANX	Calnexin	346	8	7.9	67982	4.47	75-95 kDa	3.0-4.6	F1-05
255	20	IPI00024046	CDH13	Cadherin-13	298	6	9.2	83983	4.94	75-95 kDa	3.0-4.6	F1-05
256	21	IPI00014375	ENPEP	Glutamyl aminopeptidase	251	7	6.4	109717	5.34	75-95 kDa	3.0-4.6	F1-05
257	22	IPI00395488	VASN	Vasorin	248	7	9.8	72751	7.16	75-95 kDa	3.0-4.6	F1-05
258	23	IPI00374563	AGRN	Agrin	238	5	2.8	222861	6.02	75-95 kDa	3.0-4.6	F1-05
259	24	IPI00026154	PRKCSH	Glucosidase 2 subunit beta	230	8	13.5	61066	4.35	75-95 kDa	3.0-4.6	F1-05
260	25	IPI00013079	EMILIN1	EMILIN-1	218	5	5.4	107913	5.07	75-95 kDa	3.0-4.6	F1-05
261	26	IPI00006070	CD34	Isoform CD34-F of Hematopoietic progenitor cell antigen CD34	217	4	19.2	41091	7	75-95 kDa	3.0-4.6	F1-05
262	27	IPI00217963	KRT16	Keratin, type I cytoskeletal 16	187	6	14.2	51578	4.99	75-95 kDa	3.0-4.6	F1-05
263	28	IPI00028911	DAG1	Dystroglycan	186	5	6	97723	8.71	75-95 kDa	3.0-4.6	F1-05
264	29	IPI00909029	CD93	Complement component C1q receptor	179	5	19.6	37788	5.93	75-95 kDa	3.0-4.6	F1-05
265	30	IPI00384444	KRT14	Keratin, type I cytoskeletal 14	178	5	10.8	51872	5.09	75-95 kDa	3.0-4.6	F1-05
266	31	IPI00022822	COL18A1	Isoform 2 of Collagen alpha-1(XVIII) chain	169	2	1.1	154607	5.45	75-95 kDa	3.0-4.6	F1-05
267	32	IPI00027505	ITGAV	Isoform 1 of Integrin alpha-V	166	4	8	117048	5.45	75-95 kDa	3.0-4.6	F1-05
268	33	IPI00470360	KIRREL	Isoform 1 of Kin of IRRE-like protein 1	164	4	3.7	84111	5.49	75-95 kDa	3.0-4.6	F1-05
269	34	IPI00219301	MARCKS	Myristoylated alanine-rich C-kinase substrate	144	4	20.8	31707	4.47	75-95 kDa	3.0-4.6	F1-05
270	35	IPI00299145	KRT6C	Keratin, type II cytoskeletal 6C	141	3	8.3	60273	8.09	75-95 kDa	3.0-4.6	F1-05
271	36	IPI00291136	COL6A1	Collagen alpha-1(VI) chain	139	5	6.5	109602	5.26	75-95 kDa	3.0-4.6	F1-05
272	37	IPI00003406	DBN1	Isoform 1 of Drebrin	132	2	2.8	71842	4.41	75-95 kDa	3.0-4.6	F1-05
273	38	IPI00884105	LAMP1	Lysosome-associated membrane glycoprotein 1	131	4	6	45367	9	75-95 kDa	3.0-4.6	F1-05
274	39	IPI00186711	PLEC	Isoform 2 of Plectin-1	120	1	0.3	520095	5.6	75-95 kDa	3.0-4.6	F1-05
275	40	IPI00032258	C4A	Complement C4-A	118	2	0.9	194247	6.65	75-95 kDa	3.0-4.6	F1-05
276	41	IPI00027230	HSP90B1	Endoplasmin	107	2	3.6	92696	4.76	75-95 kDa	3.0-4.6	F1-05
277	42	IPI00395772	MYH9	Isoform 2 of Myosin-9	102	2	2	160790	5.76	75-95 kDa	3.0-4.6	F1-05
278	43	IPI00215743	RRBP1	Isoform 3 of Ribosome-binding protein 1	101	1	1.3	152780	8.69	75-95 kDa	3.0-4.6	F1-05
279	44	IPI00157556	NPNT	Homo sapiens nephronectin (NPNT), mRNA	100	3	5	60735	8.95	75-95 kDa	3.0-4.6	F1-05
280	45	IPI00848229	ELTD1	EGF, latrophilin and seven transmembrane domain-containing protein 1	99	2	3.9	79642	7.81	75-95 kDa	3.0-4.6	F1-05
281	46	IPI00017292	CTNNB1	Isoform 1 of Catenin beta-1	98	3	4.1	86069	5.53	75-95 kDa	3.0-4.6	F1-05
282	47	IPI00021439	ACTB	Actin, cytoplasmic 1	93	2	9.9	42052	5.29	75-95 kDa	3.0-4.6	F1-05
283	48	IPI00002320	FLRT3	Leucine-rich repeat transmembrane protein FLRT3	91	2	3.9	73642	7.55	75-95 kDa	3.0-4.6	F1-05
284	49	IPI00743104	ITGA1	Integrin alpha-1	91	2	2.6	132304	5.91	75-95 kDa	3.0-4.6	F1-05
285	50	IPI00006608	APP	Isoform APP770 of Amyloid beta A4 protein (Fragment)	90	2	1.6	87914	4.73	75-95 kDa	3.0-4.6	F1-05
286	51	IPI00410585	CRB2	Isoform 1 of Crumbs homolog 2	89	2	1.3	140391	5.31	75-95 kDa	3.0-4.6	F1-05
287	52	IPI00008868	MAP1B	Microtubule-associated protein 1B	84	1	0.8	271651	4.73	75-95 kDa	3.0-4.6	F1-05
288	53	IPI00030887	TYRO3	Tyrosine-protein kinase receptor TYRO3	79	1	3	97927	5.47	75-95 kDa	3.0-4.6	F1-05
289	54	IPI00877626	SUN2	Unc-84 homolog B	77	1	8.4	25000	6.71	75-95 kDa	3.0-4.6	F1-05
290	55	IPI00009867	KRT5	Keratin, type II cytoskeletal 5	71	1	3.6	62568	7.59	75-95 kDa	3.0-4.6	F1-05
291	56	IPI00031008	TNC	Isoform 1 of Tenascin	68	1	0.5	246345	4.79	75-95 kDa	3.0-4.6	F1-05
292	57	IPI00418471	VIM	Vimentin	65	1	2.4	53676	5.06	75-95 kDa	3.0-4.6	F1-05
293	58	IPI00382470	HSP90AA1	Isoform 2 of Heat shock protein HSP 90-alpha	61	1	1.3	98670	5.07	75-95 kDa	3.0-4.6	F1-05
294	59	IPI00014516	CALD1	Isoform 1 of Caldesmon	60	1	2.4	93251	5.63	75-95 kDa	3.0-4.6	F1-05
295	60	IPI00006207	LRRFIP1	Isoform 2 of Leucine-rich repeat flightless-interacting protein 1	59	1	1.8	86979	4.58	75-95 kDa	3.0-4.6	F1-05
296	61	IPI00479116	CPN2	Carboxypeptidase N subunit 2	56	1	5	61431	5.63	75-95 kDa	3.0-4.6	F1-05
297	62	IPI00555993	FLT4	Vascular endothelial growth factor receptor 3 variant	55	1	2.9	85547	5.98	75-95 kDa	3.0-4.6	F1-05
298	63	IPI00556217	FBN1	Fibrillin 1 variant	54	1	1.2	114259	4.46	75-95 kDa	3.0-4.6	F1-05
299	64	IPI00398625	HRNR	Hornerin	53	1	0.8	283140	10.05	75-95 kDa	3.0-4.6	F1-05
300	65	IPI00029741	ITGB5	Integrin beta-5	52	1	1.8	91303	5.72	75-95 kDa	3.0-4.6	F1-05
301	66	IPI00299116	PODXL	Podocalyxin-like protein 1 precursor	51	1	2.5	55992	5.36	75-95 kDa	3.0-4.6	F1-05
302	67	IPI00024689	AQP1	Aquaporin-1	51	1	7.4	28736	6.95	75-95 kDa	3.0-4.6	F1-05
303	68	IPI00020986	LUM	Lumican	51	1	3.3	38747	6.16	75-95 kDa	3.0-4.6	F1-05
304	69	IPI00925564	PCYOX1	Putative uncharacterized protein PCYOX1	50	1	6.1	32580	6.23	75-95 kDa	3.0-4.6	F1-05
305	70	IPI00927752	KIAA1324L	Putative uncharacterized protein KIAA1324L	48	1	0.7	108723	6.5	75-95 kDa	3.0-4.6	F1-05
306	71	IPI00032064	AKAP2	PALM2-AKAP2 Isoform 2 of A-kinase anchor protein 2	47	1	1.9	122510	4.99	75-95 kDa	3.0-4.6	F1-05
307	1	IPI00013808	ACTN4	Alpha-actinin-4	3219	89	53	105245	5.27	58-75 kDa	3.0-4.6	F1-06
308	2	IPI00220327	KRT1	Keratin, type II cytoskeletal 1	2451	62	45	66170	8.15	58-75 kDa	3.0-4.6	F1-06
309	3	IPI00019359	KRT9	Keratin, type I cytoskeletal 9	1999	44	47.5	62255	5.14	58-75 kDa	3.0-4.6	F1-06
310	4	IPI00009865	KRT10	Keratin, type I cytoskeletal 10	1833	48	49.3	59020	5.13	58-75 kDa	3.0-4.6	F1-06
311	5	IPI00010800	NES	Nestin	1553	44	27.1	177788	4.35	58-75 kDa	3.0-4.6	F1-06
312	6	IPI00921118	ACTN1	Actinin alpha 1 isoform 3	916	31	16.5	107644	5.38	58-75 kDa	3.0-4.6	F1-06
313	7	IPI00013945	UMOD	Isoform 1 of Uromodulin	895	24	18.4	72451	5.05	58-75 kDa	3.0-4.6	F1-06
314	8	IPI00021304	KRT2	Keratin, type II cytoskeletal 2 epidermal	834	20	32.7	66110	8.07	58-75 kDa	3.0-4.6	F1-06
315	9	IPI00298281	LAMC1	Laminin subunit gamma-1	720	15	7.3	183191	5.01	58-75 kDa	3.0-4.6	F1-06
316	10	IPI00247063	MME	Neprilysin	641	16	19.1	86144	5.54	58-75 kDa	3.0-4.6	F1-06
317	11	IPI00910888	NPNT	Homo sapiens nephronectin (NPNT), mRNA	498	15	14.5	67323	8.66	58-75 kDa	3.0-4.6	F1-06
318	12	IPI00299145	KRT6C	Keratin, type II cytoskeletal 6C	494	11	19.9	60273	8.09	58-75 kDa	3.0-4.6	F1-06
319	13	IPI00293665	KRT6B	Keratin, type II cytoskeletal 6B	446	11	18.1	60315	8.09	58-75 kDa	3.0-4.6	F1-06
320	14	IPI00023673	LGALS3BP	Galectin-3-binding protein	420	8	13	66202	5.13	58-75 kDa	3.0-4.6	F1-06
321	15	IPI00020986	LUM	Lumican	353	9	22.2	38747	6.16	58-75 kDa	3.0-4.6	F1-06
322	16	IPI00002406	BCAM	Basal cell adhesion molecule	342	10	15.6	68161	5.53	58-75 kDa	3.0-4.6	F1-06
323	17	IPI00217683	AKAP12	A kinase (PRKA) anchor protein 12 isoform 2	315	9	10.6	182150	4.4	58-75 kDa	3.0-4.6	F1-06
324	18	IPI00014375	ENPEP	Glutamyl aminopeptidase	298	8	8.4	109717	5.34	58-75 kDa	3.0-4.6	F1-06
325	19	IPI00384444	KRT14	Keratin, type I cytoskeletal 14	288	7	10.2	51872	5.09	58-75 kDa	3.0-4.6	F1-06
326	20	IPI00019502	MYH9	Isoform 1 of Myosin-9	229	6	5.1	227646	5.5	58-75 kDa	3.0-4.6	F1-06
327	21	IPI00027505	ITGAV	Isoform 1 of Integrin alpha-V	219	7	8.9	117048	5.45	58-75 kDa	3.0-4.6	F1-06
328	22	IPI00217963	KRT16	Keratin, type I cytoskeletal 16	216	6	9.9	51578	4.99	58-75 kDa	3.0-4.6	F1-06
329	23	IPI00298971	VTN	Vitronectin	215	7	9	55069	5.55	58-75 kDa	3.0-4.6	F1-06
330	24	IPI00026154	PRKCSH	Glucosidase 2 subunit beta	200	5	10.5	61066	4.35	58-75 kDa	3.0-4.6	F1-06
331	25	IPI00783665	LAMA5	Laminin subunit alpha-5	184	3	1.3	412085	6.63	58-75 kDa	3.0-4.6	F1-06
332	26	IPI00006070	CD34	Isoform CD34-F of Hematopoietic progenitor cell antigen CD34	177	4	11.7	41091	7	58-75 kDa	3.0-4.6	F1-06
333	27	IPI00886833	LOC100129958	hCG1643231	169	4	4.4	35706	6.86	58-75 kDa	3.0-4.6	F1-06
334	28	IPI00022822	COL18A1	Isoform 2 of Collagen alpha-1(XVIII) chain	160	2	1.1	154607	5.45	58-75 kDa	3.0-4.6	F1-06
335	29	IPI00291262	CLU	Isoform 1 of Clusterin	160	4	11.1	53031	5.89	58-75 kDa	3.0-4.6	F1-06
336	30	IPI00003362	HSPA5	HSPA5 protein	151	4	9.6	72492	5.07	58-75 kDa	3.0-4.6	F1-06
337	31	IPI00550991	SERPINA3	ALPHA-1-ANTICHYMOTRYPSIN	150	3	8.3	50737	5.42	58-75 kDa	3.0-4.6	F1-06
338	32	IPI00374563	AGRN	Agrin	141	3	1.9	222861	6.02	58-75 kDa	3.0-4.6	F1-06
339	33	IPI00009867	KRT5	Keratin, type II cytoskeletal 5	140	4	7.3	62568	7.59	58-75 kDa	3.0-4.6	F1-06
340	34	IPI00240345	CLEC14A	C-type lectin domain family 14 member A	136	2	4.9	52857	5.98	58-75 kDa	3.0-4.6	F1-06
341	35	IPI00008494	ICAM1	Intercellular adhesion molecule 1	126	3	2.6	58587	8.31	58-75 kDa	3.0-4.6	F1-06
342	36	IPI00217561	ITGB1	Isoform Beta-1C of Integrin beta-1	126	3	7.8	94981	5.31	58-75 kDa	3.0-4.6	F1-06
343	37	IPI00021439	ACTB	Actin, cytoplasmic 1	116	3	12.5	42052	5.29	58-75 kDa	3.0-4.6	F1-06
344	38	IPI00219301	MARCKS	Myristoylated alanine-rich C-kinase substrate	107	3	20.8	31707	4.47	58-75 kDa	3.0-4.6	F1-06
345	39	IPI00003406	DBN1	Isoform 1 of Drebrin	101	2	5.9	71842	4.41	58-75 kDa	3.0-4.6	F1-06
346	40	IPI00384697	ALB	Isoform 2 of Serum albumin	100	2	2.9	48641	5.97	58-75 kDa	3.0-4.6	F1-06
347	41	IPI00295940	SUN2	Sad1/unc-84-like protein 2	99	1	2.5	84141	6.38	58-75 kDa	3.0-4.6	F1-06
348	42	IPI00007935	PDLIM5	PDZ and LIM domain protein 5	94	3	5.5	65159	8.55	58-75 kDa	3.0-4.6	F1-06
349	43	IPI00030275	TRAP1	Heat shock protein 75 kDa, mitochondrial	94	1	2	80345	8.3	58-75 kDa	3.0-4.6	F1-06
350	44	IPI00013788	HTATSF1	HIV Tat-specific factor 1	92	2	2.3	86371	4.29	58-75 kDa	3.0-4.6	F1-06
351	45	IPI00024046	CDH13	Cadherin-13	92	2	4.6	83983	4.94	58-75 kDa	3.0-4.6	F1-06
352	46	IPI00465152	SP1	Transcription factor Sp1	91	2	3.6	81271	6.94	58-75 kDa	3.0-4.6	F1-06
353	47	IPI00927161	CACNA2D1	CACNA2D1 Protein	91	1	6.4	32667	5.22	58-75 kDa	3.0-4.6	F1-06
354	48	IPI00009477	ICAM2	Intercellular adhesion molecule 2	88	1	5.8	31148	7.1	58-75 kDa	3.0-4.6	F1-06
355	49	IPI00789405	LAMB2	15 kDa protein	83	1	14.6	14834	10.24	58-75 kDa	3.0-4.6	F1-06
356	50	IPI00020984	CANX	Calnexin	83	2	5.6	71971	4.58	58-75 kDa	3.0-4.6	F1-06
357	51	IPI00020599	CALR	Calreticulin	71	2	6.2	48283	4.29	58-75 kDa	3.0-4.6	F1-06
358	52	IPI00742944	FMN2	195 kDa protein	63	1	1	196165	5.61	58-75 kDa	3.0-4.6	F1-06
359	53	IPI00008868	MAP1B	Microtubule-associated protein 1B	60	1	0.6	271651	4.73	58-75 kDa	3.0-4.6	F1-06
360	54	IPI00009904	PDIA4	Protein disulfide-isomerase A4	60	1	3.4	73229	4.96	58-75 kDa	3.0-4.6	F1-06
361	55	IPI00024067	CLTC	Isoform 1 of Clathrin heavy chain 1	58	1	1.4	193260	5.48	58-75 kDa	3.0-4.6	F1-06
362	56	IPI00935601	C4B	complement component 4B (Childo blood group), partial	57	1	3.8	74577	5.81	58-75 kDa	3.0-4.6	F1-06
363	57	IPI00884105	LAMP1	Lysosome-associated membrane glycoprotein 1	56	1	3.8	45367	9	58-75 kDa	3.0-4.6	F1-06
364	58	IPI00032064	AKAP2	PALM2-AKAP2 Isoform 2 of A-kinase anchor protein 2	54	1	1.9	122510	4.99	58-75 kDa	3.0-4.6	F1-06
365	59	IPI00186711	PLEC	Isoform 2 of Plectin-1	54	1	0.4	520095	5.6	58-75 kDa	3.0-4.6	F1-06
366	60	IPI00743104	ITGA1	Integrin alpha-1	54	1	1.6	132304	5.91	58-75 kDa	3.0-4.6	F1-06
367	61	IPI00027230	HSP90B1	Endoplasmin	53	1	1.9	92696	4.76	58-75 kDa	3.0-4.6	F1-06
368	62	IPI00220350	ITGB3	Isoform Beta-3B of Integrin beta-3	52	1	1.9	89249	5.12	58-75 kDa	3.0-4.6	F1-06
369	63	IPI00299116	PODXL	Podocalyxin-like protein 1 precursor	49	1	2.5	55992	5.36	58-75 kDa	3.0-4.6	F1-06
370	64	IPI00328257	AP1B1	Isoform A of AP-1 complex subunit beta-1	47	1	1.6	105482	4.94	58-75 kDa	3.0-4.6	F1-06
371	65	IPI00003021	ATP1A2	Sodium/potassium-transporting ATPase subunit alpha-2	47	1	1.5	113505	5.47	58-75 kDa	3.0-4.6	F1-06
372	1	IPI00013808	ACTN4	Alpha-actinin-4	1173	29	25.2	105245	5.27	49-58 kDa	3.0-4.6	F1-07
373	2	IPI00220327	KRT1	Keratin, type II cytoskeletal 1	1100	31	46.9	66170	8.15	49-58 kDa	3.0-4.6	F1-07
374	3	IPI00019359	KRT9	Keratin, type I cytoskeletal 9	780	20	37.1	62255	5.14	49-58 kDa	3.0-4.6	F1-07
375	4	IPI00418471	VIM	Vimentin	746	19	39.5	53676	5.06	49-58 kDa	3.0-4.6	F1-07
376	5	IPI00021304	KRT2	Keratin, type II cytoskeletal 2 epidermal	624	13	29.1	66110	8.07	49-58 kDa	3.0-4.6	F1-07
377	6	IPI00009865	KRT10	Keratin, type I cytoskeletal 10	579	19	40.4	59020	5.13	49-58 kDa	3.0-4.6	F1-07
378	7	IPI00013945	UMOD	Isoform 1 of Uromodulin	294	6	8.4	72451	5.05	49-58 kDa	3.0-4.6	F1-07
379	8	IPI00010800	NES	Nestin	243	6	6	177788	4.35	49-58 kDa	3.0-4.6	F1-07
380	9	IPI00247063	MME	Neprilysin	168	5	9.5	86144	5.54	49-58 kDa	3.0-4.6	F1-07
381	10	IPI00299145	KRT6C	Keratin, type II cytoskeletal 6C	152	5	8.3	60273	8.09	49-58 kDa	3.0-4.6	F1-07
382	11	IPI00002406	BCAM	Basal cell adhesion molecule	127	2	4.6	68161	5.53	49-58 kDa	3.0-4.6	F1-07
383	12	IPI00298971	VTN	Vitronectin	112	4	9	55069	5.55	49-58 kDa	3.0-4.6	F1-07
384	13	IPI00550991	SERPINA3	ALPHA-1-ANTICHYMOTRYPSIN	103	3	6.3	50737	5.42	49-58 kDa	3.0-4.6	F1-07
385	14	IPI00009867	KRT5	Keratin, type II cytoskeletal 5	100	2	3.9	62568	7.59	49-58 kDa	3.0-4.6	F1-07
386	15	IPI00020986	LUM	Lumican	97	3	9.5	38747	6.16	49-58 kDa	3.0-4.6	F1-07
387	16	IPI00020599	CALR	Calreticulin	96	2	8.6	48283	4.29	49-58 kDa	3.0-4.6	F1-07
388	17	IPI00298281	LAMC1	Laminin subunit gamma-1	88	2	0.9	183191	5.01	49-58 kDa	3.0-4.6	F1-07
389	18	IPI00748819	NPNT	Homo sapiens nephronectin (NPNT), mRNA	83	2	4.1	66191	8.9	49-58 kDa	3.0-4.6	F1-07
390	19	IPI00010796	P4HB	Protein disulfide-isomerase	81	1	3.1	57480	4.76	49-58 kDa	3.0-4.6	F1-07
391	20	IPI00141318	CKAP4	Isoform 1 of Cytoskeleton-associated protein 4	77	1	2.7	66097	5.63	49-58 kDa	3.0-4.6	F1-07
392	21	IPI00014375	ENPEP	Glutamyl aminopeptidase	69	1	2.1	109717	5.34	49-58 kDa	3.0-4.6	F1-07
393	22	IPI00105353	PLA2R1	Isoform 1 of Secretory phospholipase A2 receptor	60	1	1.4	171741	5.73	49-58 kDa	3.0-4.6	F1-07
394	23	IPI00299116	PODXL	Podocalyxin-like protein 1 precursor	52	1	2.5	55992	5.36	49-58 kDa	3.0-4.6	F1-07
395	24	IPI00024046	CDH13	Cadherin-13	51	1	1.6	83983	4.94	49-58 kDa	3.0-4.6	F1-07
396	1	IPI00418471	VIM	Vimentin	6842	145	49.4	53676	5.06	44-49 kDa	3.0-4.6	F1-08
397	2	IPI00009865	KRT10	Keratin, type I cytoskeletal 10	3337	87	56.8	59020	5.13	44-49 kDa	3.0-4.6	F1-08
398	3	IPI00220327	KRT1	Keratin, type II cytoskeletal 1	2551	64	45.7	66170	8.15	44-49 kDa	3.0-4.6	F1-08
399	4	IPI00019359	KRT9	Keratin, type I cytoskeletal 9	1957	40	43.5	62255	5.14	44-49 kDa	3.0-4.6	F1-08
400	5	IPI00013808	ACTN4	Alpha-actinin-4	1546	40	37.2	105245	5.27	44-49 kDa	3.0-4.6	F1-08
401	6	IPI00010800	NES	Nestin	1143	35	19.1	177788	4.35	44-49 kDa	3.0-4.6	F1-08
402	7	IPI00021304	KRT2	Keratin, type II cytoskeletal 2 epidermal	1133	27	33.2	66110	8.07	44-49 kDa	3.0-4.6	F1-08
403	8	IPI00303476	ATP5B	ATP synthase subunit beta, mitochondrial	786	26	49	56525	5.26	44-49 kDa	3.0-4.6	F1-08
404	9	IPI00645452	TUBB	Tubulin, beta	682	18	35	48135	4.7	44-49 kDa	3.0-4.6	F1-08
405	10	IPI00007752	TUBB2C	Tubulin beta-2C chain	631	19	32.8	50255	4.79	44-49 kDa	3.0-4.6	F1-08
406	11	IPI00029628	RCN2	Reticulocalbin-2	629	10	36.3	36911	4.26	44-49 kDa	3.0-4.6	F1-08
407	12	IPI00217963	KRT16	Keratin, type I cytoskeletal 16	595	18	33.6	51578	4.99	44-49 kDa	3.0-4.6	F1-08
408	13	IPI00298281	LAMC1	Laminin subunit gamma-1	552	11	8.3	183191	5.01	44-49 kDa	3.0-4.6	F1-08
409	14	IPI00026944	NID1	Isoform 1 of Nidogen-1	525	12	14.1	139142	5.12	44-49 kDa	3.0-4.6	F1-08
410	15	IPI00300725	KRT6A	Keratin, type II cytoskeletal 6A	501	15	19.1	60293	8.09	44-49 kDa	3.0-4.6	F1-08
411	16	IPI00020599	CALR	Calreticulin	497	17	39.3	48283	4.29	44-49 kDa	3.0-4.6	F1-08
412	17	IPI00384444	KRT14	Keratin, type I cytoskeletal 14	471	15	26.3	51872	5.09	44-49 kDa	3.0-4.6	F1-08
413	18	IPI00013945	UMOD	Isoform 1 of Uromodulin	412	12	16.6	72451	5.05	44-49 kDa	3.0-4.6	F1-08
414	19	IPI00013683	TUBB3	Tubulin beta-3 chain	410	11	18.2	50856	4.83	44-49 kDa	3.0-4.6	F1-08
415	20	IPI00550991	SERPINA3	ALPHA-1-ANTICHYMOTRYPSIN	329	7	10.5	50737	5.42	44-49 kDa	3.0-4.6	F1-08
416	21	IPI00027505	ITGAV	Isoform 1 of Integrin alpha-V	326	11	12.3	117048	5.45	44-49 kDa	3.0-4.6	F1-08
417	22	IPI00009867	KRT5	Keratin, type II cytoskeletal 5	247	9	15.1	62568	7.59	44-49 kDa	3.0-4.6	F1-08
418	23	IPI00296922	LAMB2	Laminin subunit beta-2	238	4	2.9	202982	6.07	44-49 kDa	3.0-4.6	F1-08
419	24	IPI00021440	ACTG1	Actin, cytoplasmic 2	211	8	33.1	42108	5.31	44-49 kDa	3.0-4.6	F1-08
420	25	IPI00298971	VTN	Vitronectin	186	5	9	55069	5.55	44-49 kDa	3.0-4.6	F1-08
421	26	IPI00553177	SERPINA1	Isoform 1 of Alpha-1-antitrypsin	171	3	11.5	46878	5.37	44-49 kDa	3.0-4.6	F1-08
422	27	IPI00783665	LAMA5	Laminin subunit alpha-5	159	2	0.8	412085	6.63	44-49 kDa	3.0-4.6	F1-08
423	28	IPI00384280	PCYOX1	Prenylcysteine oxidase 1	156	3	3.6	57003	5.8	44-49 kDa	3.0-4.6	F1-08
424	29	IPI00000059	CD58	LFA-3	139	2	6.2	18547	7.63	44-49 kDa	3.0-4.6	F1-08
425	30	IPI00298289	RTN4	Isoform 2 of Reticulon-4	126	4	11.5	40350	4.71	44-49 kDa	3.0-4.6	F1-08
426	31	IPI00299571	PDIA6	Isoform 2 of Protein disulfide-isomerase A6	124	3	8.7	54380	5.17	44-49 kDa	3.0-4.6	F1-08
427	32	IPI00217683	AKAP12	A kinase (PRKA) anchor protein 12 isoform 2	122	2	0.8	182150	4.4	44-49 kDa	3.0-4.6	F1-08
428	33	IPI00029061	SEPP1	Selenoprotein P	116	4	10.2	44216	7.92	44-49 kDa	3.0-4.6	F1-08
429	34	IPI00020984	CANX	Calnexin	113	2	5.6	71971	4.58	44-49 kDa	3.0-4.6	F1-08
430	35	IPI00328103	KRT27	Keratin, type I cytoskeletal 27	108	4	5.9	50420	5.06	44-49 kDa	3.0-4.6	F1-08
431	36	IPI00028091	ACTR3	Actin-related protein 3	107	4	17.9	47797	5.61	44-49 kDa	3.0-4.6	F1-08
432	37	IPI00024046	CDH13	Cadherin-13	102	2	4.6	83983	4.94	44-49 kDa	3.0-4.6	F1-08
433	38	IPI00299116	PODXL	Podocalyxin-like protein 1 precursor	97	3	4.7	55992	5.36	44-49 kDa	3.0-4.6	F1-08
434	39	IPI00893443	EMILIN1	EMILIN1 protein	97	2	4.3	36077	4.77	44-49 kDa	3.0-4.6	F1-08
435	40	IPI00157556	NPNT	Homo sapiens nephronectin (NPNT), mRNA	94	2	2.8	60735	8.95	44-49 kDa	3.0-4.6	F1-08
436	41	IPI00006070	CD34	Isoform CD34-F of Hematopoietic progenitor cell antigen CD34	89	2	5.2	41091	7	44-49 kDa	3.0-4.6	F1-08
437	42	IPI00166768	TUBA1C	TUBA1C protein	89	1	4.6	37403	8.76	44-49 kDa	3.0-4.6	F1-08
438	43	IPI00026154	PRKCSH	Glucosidase 2 subunit beta	86	2	4.7	61066	4.35	44-49 kDa	3.0-4.6	F1-08
439	44	IPI00513870	HSPG2	Heparan sulfate proteoglycan 2	83	1	8.4	20520	4.2	44-49 kDa	3.0-4.6	F1-08
440	45	IPI00002243	GGT5	Isoform 1 of Gamma-glutamyltransferase 5	76	2	2.6	62736	7.24	44-49 kDa	3.0-4.6	F1-08
441	46	IPI00398625	HRNR	Hornerin	76	2	0.7	283140	10.05	44-49 kDa	3.0-4.6	F1-08
442	47	IPI00024689	AQP1	Aquaporin-1	76	1	7.4	28736	6.95	44-49 kDa	3.0-4.6	F1-08
443	48	IPI00747849	ATP1B1	Isoform 1 of Sodium/potassium-transporting ATPase subunit beta-1	71	2	3.6	35438	8.74	44-49 kDa	3.0-4.6	F1-08
444	49	IPI00008494	ICAM1	Intercellular adhesion molecule 1	71	1	2.6	58587	8.31	44-49 kDa	3.0-4.6	F1-08
445	50	IPI00550069	RNH1	Ribonuclease inhibitor	68	1	6.1	51766	4.71	44-49 kDa	3.0-4.6	F1-08
446	51	IPI00742780	MYH9	FLJ00279 protein (Fragment)	67	2	2	66015	8.97	44-49 kDa	3.0-4.6	F1-08
447	52	IPI00045396	CALU	Isoform 2 of Calumenin	66	2	7.6	37225	4.41	44-49 kDa	3.0-4.6	F1-08
448	53	IPI00152488	CD99L2	Isoform 3 of CD99 antigen-like protein 2	66	2	10	20459	4.53	44-49 kDa	3.0-4.6	F1-08
449	54	IPI00465152	SP1	Transcription factor Sp1	66	1	3.6	81271	6.94	44-49 kDa	3.0-4.6	F1-08
450	55	IPI00021405	LMNA	Isoform A of Lamin-A/C	65	2	1.4	74380	6.57	44-49 kDa	3.0-4.6	F1-08
451	56	IPI00410585	CRB2	Isoform 1 of Crumbs homolog 2	64	1	1.3	140391	5.31	44-49 kDa	3.0-4.6	F1-08
452	57	IPI00013162	CD200	Isoform 1 of OX-2 membrane glycoprotein	62	1	8.3	31716	8.73	44-49 kDa	3.0-4.6	F1-08
453	58	IPI00010796	P4HB	Protein disulfide-isomerase	61	1	3.1	57480	4.76	44-49 kDa	3.0-4.6	F1-08
454	59	IPI00014594	NPHS2	Isoform 1 of Podocin	60	1	3.4	42516	8.96	44-49 kDa	3.0-4.6	F1-08
455	60	IPI00884105	LAMP1	Lysosome-associated membrane glycoprotein 1	59	2	6.5	45367	9	44-49 kDa	3.0-4.6	F1-08
456	61	IPI00437186	GPR116	Isoform 1 of Probable G-protein coupled receptor 116	58	1	1.4	151870	6.23	44-49 kDa	3.0-4.6	F1-08
457	62	IPI00025110	MSLN	Isoform 2 of Mesothelin	56	1	2.3	68711	5.76	44-49 kDa	3.0-4.6	F1-08
458	63	IPI00000875	EEF1G	Elongation factor 1-gamma	55	1	2.7	56456	7.6	44-49 kDa	3.0-4.6	F1-08
459	64	IPI00001767	PTPRO	Isoform 1 of Receptor-type tyrosine-protein phosphatase O	54	1	1.2	139282	5.68	44-49 kDa	3.0-4.6	F1-08
460	65	IPI00291262	CLU	Isoform 1 of Clusterin	52	1	2.4	53031	5.89	44-49 kDa	3.0-4.6	F1-08
461	66	IPI00025862	C4BPB	Isoform 1 of C4b-binding protein beta chain	49	1	4.8	29308	5.05	44-49 kDa	3.0-4.6	F1-08
462	67	IPI00010338	F3	Tissue factor	49	1	7.1	33332	6.64	44-49 kDa	3.0-4.6	F1-08
463	68	IPI00003527	SLC9A3R1	Na(+)/H(+) exchange regulatory cofactor NHE-RF1	49	1	3.9	39130	5.55	44-49 kDa	3.0-4.6	F1-08
464	69	IPI00026240	BST1	ADP-ribosyl cyclase 2	48	1	6	36328	7.97	44-49 kDa	3.0-4.6	F1-08
465	70	IPI00219301	MARCKS	Myristoylated alanine-rich C-kinase substrate	46	1	4.5	31707	4.47	44-49 kDa	3.0-4.6	F1-08
466	1	IPI00220327	KRT1	Keratin, type II cytoskeletal 1	2380	58	44.3	66170	8.15	40-44 kDa	3.0-4.6	F1-09
467	2	IPI00009865	KRT10	Keratin, type I cytoskeletal 10	2063	54	55.3	59020	5.13	40-44 kDa	3.0-4.6	F1-09
468	3	IPI00019359	KRT9	Keratin, type I cytoskeletal 9	1964	49	52	62255	5.14	40-44 kDa	3.0-4.6	F1-09
469	4	IPI00418471	VIM	Vimentin	1878	57	50.6	53676	5.06	40-44 kDa	3.0-4.6	F1-09
470	5	IPI00021439	ACTB	Actin, cytoplasmic 1	1412	46	72.8	42052	5.29	40-44 kDa	3.0-4.6	F1-09
471	6	IPI00021304	KRT2	Keratin, type II cytoskeletal 2 epidermal	1313	31	44.5	66110	8.07	40-44 kDa	3.0-4.6	F1-09
472	7	IPI00013808	ACTN4	Alpha-actinin-4	857	23	23.6	105245	5.27	40-44 kDa	3.0-4.6	F1-09
473	8	IPI00013945	UMOD	Isoform 1 of Uromodulin	840	23	14.8	72451	5.05	40-44 kDa	3.0-4.6	F1-09
474	9	IPI00384444	KRT14	Keratin, type I cytoskeletal 14	680	20	32.4	51872	5.09	40-44 kDa	3.0-4.6	F1-09
475	10	IPI00299145	KRT6C	Keratin, type II cytoskeletal 6C	626	15	17	60273	8.09	40-44 kDa	3.0-4.6	F1-09
476	11	IPI00010800	NES	Nestin	599	16	10.6	177788	4.35	40-44 kDa	3.0-4.6	F1-09
477	12	IPI00954092	HLA-C	MHC class I antigen (Fragment)	590	17	34.6	35675	6.32	40-44 kDa	3.0-4.6	F1-09
478	13	IPI00026602	HLA-B	HLA class I histocompatibility antigen, B-41 alpha chain	588	19	38.7	40856	6.09	40-44 kDa	3.0-4.6	F1-09
479	14	IPI00217963	KRT16	Keratin, type I cytoskeletal 16	570	18	28.1	51578	4.99	40-44 kDa	3.0-4.6	F1-09
480	15	IPI00743716	HLA-C	HLA class I histocompatibility antigen, Cw-12 alpha chain	560	15	27.6	41316	5.91	40-44 kDa	3.0-4.6	F1-09
481	16	IPI00743503	HLA-A	HLA class I histocompatibility antigen, A-34 alpha chain	524	16	26	41314	5.89	40-44 kDa	3.0-4.6	F1-09
482	17	IPI00941670	HLA-C	MHC class I antigen (Fragment)	515	16	47	21336	8.47	40-44 kDa	3.0-4.6	F1-09
483	18	IPI00293665	KRT6B	Keratin, type II cytoskeletal 6B	488	13	18.8	60315	8.09	40-44 kDa	3.0-4.6	F1-09
484	19	IPI00472282	HLA-B	HLA class I histocompatibility antigen, B-54 alpha chain	481	12	26.2	40640	5.89	40-44 kDa	3.0-4.6	F1-09
485	20	IPI00023006	ACTC1	Actin, alpha cardiac muscle 1	474	23	35.3	42334	5.23	40-44 kDa	3.0-4.6	F1-09
486	21	IPI00008603	ACTA2	Actin, aortic smooth muscle	472	23	35.3	42381	5.23	40-44 kDa	3.0-4.6	F1-09
487	22	IPI00939770	HLA-C	MHC class I antigen (Fragment)	438	15	27.2	38481	5.74	40-44 kDa	3.0-4.6	F1-09
488	23	IPI00296922	LAMB2	Laminin subunit beta-2	432	7	2.4	202982	6.07	40-44 kDa	3.0-4.6	F1-09
489	24	IPI00020091	ORM2	Alpha-1-acid glycoprotein 2	354	9	30.3	23873	5.03	40-44 kDa	3.0-4.6	F1-09
490	25	IPI00247063	MME	Neprilysin	323	9	12.4	86144	5.54	40-44 kDa	3.0-4.6	F1-09
491	26	IPI00026944	NID1	Isoform 1 of Nidogen-1	318	9	11.6	139142	5.12	40-44 kDa	3.0-4.6	F1-09
492	27	IPI00298281	LAMC1	Laminin subunit gamma-1	284	8	4.7	183191	5.01	40-44 kDa	3.0-4.6	F1-09
493	28	IPI00555809	ACT	Pseudogene candidate	278	6	17	26180	5.93	40-44 kDa	3.0-4.6	F1-09
494	29	IPI00219898	NPHS1	PRODH2 Isoform 2 of Nephrin	238	3	4.1	131548	5.33	40-44 kDa	3.0-4.6	F1-09
495	30	IPI00853612	BCL2L13	Bcl-2-like 13 protein	215	5	25.4	34579	4.2	40-44 kDa	3.0-4.6	F1-09
496	31	IPI00783665	LAMA5	Laminin subunit alpha-5	201	3	1.8	412085	6.63	40-44 kDa	3.0-4.6	F1-09
497	32	IPI00020984	CANX	Calnexin	200	4	5.3	71971	4.58	40-44 kDa	3.0-4.6	F1-09
498	33	IPI00022429	ORM1	Alpha-1-acid glycoprotein 1	195	7	36.3	23725	4.93	40-44 kDa	3.0-4.6	F1-09
499	34	IPI00002406	BCAM	Basal cell adhesion molecule	185	5	7.2	68161	5.53	40-44 kDa	3.0-4.6	F1-09
500	35	IPI00009867	KRT5	Keratin, type II cytoskeletal 5	180	8	12.9	62568	7.59	40-44 kDa	3.0-4.6	F1-09
501	36	IPI00657860	BST1	Putative uncharacterized protein BST1	170	6	15.6	38085	8.24	40-44 kDa	3.0-4.6	F1-09
502	37	IPI00747849	ATP1B1	Isoform 1 of Sodium/potassium-transporting ATPase subunit beta-1	157	4	11.9	35438	8.74	40-44 kDa	3.0-4.6	F1-09
503	38	IPI00005159	ACTR2	Actin-related protein 2	136	4	15	45017	6.3	40-44 kDa	3.0-4.6	F1-09
504	39	IPI00218694	CALD1	Isoform 2 of Caldesmon	121	1	3.4	65725	6.37	40-44 kDa	3.0-4.6	F1-09
505	40	IPI00020599	CALR	Calreticulin	118	3	11.5	48283	4.29	40-44 kDa	3.0-4.6	F1-09
506	41	IPI00395772	MYH9	Isoform 2 of Myosin-9	113	4	3.3	160790	5.76	40-44 kDa	3.0-4.6	F1-09
507	42	IPI00217683	AKAP12	A kinase (PRKA) anchor protein 12 isoform 2	113	2	2.7	182150	4.4	40-44 kDa	3.0-4.6	F1-09
508	43	IPI00298971	VTN	Vitronectin	107	2	2.5	55069	5.55	40-44 kDa	3.0-4.6	F1-09
509	44	IPI00023673	LGALS3BP	Galectin-3-binding protein	106	2	2.4	66202	5.13	40-44 kDa	3.0-4.6	F1-09
510	45	IPI00008868	MAP1B	Microtubule-associated protein 1B	104	1	0.8	271651	4.73	40-44 kDa	3.0-4.6	F1-09
511	46	IPI00005198	ILF2	Interleukin enhancer-binding factor 2	104	2	6.2	43263	5.19	40-44 kDa	3.0-4.6	F1-09
512	47	IPI00027505	ITGAV	Isoform 1 of Integrin alpha-V	104	2	2.5	117048	5.45	40-44 kDa	3.0-4.6	F1-09
513	48	IPI00001767	PTPRO	Isoform 1 of Receptor-type tyrosine-protein phosphatase O	97	2	1.2	139282	5.68	40-44 kDa	3.0-4.6	F1-09
514	49	IPI00001592	GPNMB	Isoform 2 of Transmembrane glycoprotein NMB	86	2	3.2	63345	6.17	40-44 kDa	3.0-4.6	F1-09
515	50	IPI00641181	MARCKSL1	MARCKS-related protein	84	1	7.7	19574	4.68	40-44 kDa	3.0-4.6	F1-09
516	51	IPI00291262	CLU	Isoform 1 of Clusterin	84	2	5.1	53031	5.89	40-44 kDa	3.0-4.6	F1-09
517	52	IPI00411639	RPSA	RPSAP15 Laminin receptor-like protein LAMRL5	84	1	5.1	33089	4.84	40-44 kDa	3.0-4.6	F1-09
518	53	IPI00217561	ITGB1	Isoform Beta-1C of Integrin beta-1	83	2	3.2	94981	5.31	40-44 kDa	3.0-4.6	F1-09
519	54	IPI00024689	AQP1	Aquaporin-1	80	1	7.4	28736	6.95	40-44 kDa	3.0-4.6	F1-09
520	55	IPI00024046	CDH13	Cadherin-13	80	1	1.6	83983	4.94	40-44 kDa	3.0-4.6	F1-09
521	56	IPI00030131	TMPO	Isoform Beta of Lamina-associated polypeptide 2, isoforms beta/gamma	77	1	3.5	50696	9.39	40-44 kDa	3.0-4.6	F1-09
522	57	IPI00305383	UQCRC2	Cytochrome b-c1 complex subunit 2, mitochondrial	74	1	3.5	48584	8.74	40-44 kDa	3.0-4.6	F1-09
523	58	IPI00008494	ICAM1	Intercellular adhesion molecule 1	70	1	2.6	58587	8.31	40-44 kDa	3.0-4.6	F1-09
524	59	IPI00032425	RAMP3	Receptor activity-modifying protein 3	69	1	21.6	16963	5.33	40-44 kDa	3.0-4.6	F1-09
525	60	IPI00550991	SERPINA3	ALPHA-1-ANTICHYMOTRYPSIN	66	1	4	50737	5.42	40-44 kDa	3.0-4.6	F1-09
526	61	IPI00291136	COL6A1	Collagen alpha-1(VI) chain	62	1	2.2	109602	5.26	40-44 kDa	3.0-4.6	F1-09
527	62	IPI00028911	DAG1	Dystroglycan	62	1	3.2	97723	8.71	40-44 kDa	3.0-4.6	F1-09
528	63	IPI00025049	M6PR	Cation-dependent mannose-6-phosphate receptor	59	1	6.5	31487	5.57	40-44 kDa	3.0-4.6	F1-09
529	64	IPI00452565	EMCN	Isoform 1 of Endomucin	58	1	8	27549	7.71	40-44 kDa	3.0-4.6	F1-09
530	65	IPI00514026	AGRN	Agrin	58	1	4.9	43819	7.16	40-44 kDa	3.0-4.6	F1-09
531	66	IPI00513870	HSPG2	Heparan sulfate proteoglycan 2	57	1	10.5	20520	4.2	40-44 kDa	3.0-4.6	F1-09
532	67	IPI00095891	GNAS	Isoform XLas-1 of Guanine nucleotide-binding protein G(s) subunit alpha isoforms XLas	56	1	1.5	111697	4.91	40-44 kDa	3.0-4.6	F1-09
533	68	IPI00029628	RCN2	Reticulocalbin-2	54	1	6	36911	4.26	40-44 kDa	3.0-4.6	F1-09
534	69	IPI00024307	EFNB1	Ephrin-B1	54	1	5.8	38382	9.1	40-44 kDa	3.0-4.6	F1-09
535	70	IPI00045396	CALU	Isoform 2 of Calumenin	52	1	7.6	37225	4.41	40-44 kDa	3.0-4.6	F1-09
536	71	IPI00003527	SLC9A3R1	Na(+)/H(+) exchange regulatory cofactor NHE-RF1	48	1	3.9	39130	5.55	40-44 kDa	3.0-4.6	F1-09
537	72	IPI00018963	PARVA	Isoform 1 of Alpha-parvin	48	1	3.8	42274	5.69	40-44 kDa	3.0-4.6	F1-09
538	73	IPI00152488	CD99L2	Isoform 3 of CD99 antigen-like protein 2	48	1	7.9	20459	4.53	40-44 kDa	3.0-4.6	F1-09
539	1	IPI00220327	KRT1	Keratin, type II cytoskeletal 1	3982	93	49.8	66170	8.15	36-40 kDa	3.0-4.6	F1-10
540	2	IPI00019359	KRT9	Keratin, type I cytoskeletal 9	3114	68	56.8	62255	5.14	36-40 kDa	3.0-4.6	F1-10
541	3	IPI00009865	KRT10	Keratin, type I cytoskeletal 10	2960	71	55.3	59020	5.13	36-40 kDa	3.0-4.6	F1-10
542	4	IPI00021304	KRT2	Keratin, type II cytoskeletal 2 epidermal	1491	36	45.4	66110	8.07	36-40 kDa	3.0-4.6	F1-10
543	5	IPI00300725	KRT6A	Keratin, type II cytoskeletal 6A	809	23	26.6	60293	8.09	36-40 kDa	3.0-4.6	F1-10
544	6	IPI00299145	KRT6C	Keratin, type II cytoskeletal 6C	798	23	26.6	60273	8.09	36-40 kDa	3.0-4.6	F1-10
545	7	IPI00026944	NID1	Isoform 1 of Nidogen-1	620	15	12.5	139142	5.12	36-40 kDa	3.0-4.6	F1-10
546	8	IPI00384444	KRT14	Keratin, type I cytoskeletal 14	602	18	37.1	51872	5.09	36-40 kDa	3.0-4.6	F1-10
547	9	IPI00013808	ACTN4	Alpha-actinin-4	578	14	13.7	105245	5.27	36-40 kDa	3.0-4.6	F1-10
548	10	IPI00217963	KRT16	Keratin, type I cytoskeletal 16	515	15	31.5	51578	4.99	36-40 kDa	3.0-4.6	F1-10
549	11	IPI00013945	UMOD	Isoform 1 of Uromodulin	472	12	12.8	72451	5.05	36-40 kDa	3.0-4.6	F1-10
550	12	IPI00291262	CLU	Isoform 1 of Clusterin	422	11	19.6	53031	5.89	36-40 kDa	3.0-4.6	F1-10
551	13	IPI00009867	KRT5	Keratin, type II cytoskeletal 5	340	13	14.1	62568	7.59	36-40 kDa	3.0-4.6	F1-10
552	14	IPI00020599	CALR	Calreticulin	327	11	20.1	48283	4.29	36-40 kDa	3.0-4.6	F1-10
553	15	IPI00418471	VIM	Vimentin	310	8	15.5	53676	5.06	36-40 kDa	3.0-4.6	F1-10
554	16	IPI00298281	LAMC1	Laminin subunit gamma-1	307	5	3	183191	5.01	36-40 kDa	3.0-4.6	F1-10
555	17	IPI00024046	CDH13	Cadherin-13	260	6	9.3	83983	4.94	36-40 kDa	3.0-4.6	F1-10
556	18	IPI00010800	NES	Nestin	250	9	5.4	177788	4.35	36-40 kDa	3.0-4.6	F1-10
557	19	IPI00941747	CANX	Calnexin	221	5	9.1	67982	4.47	36-40 kDa	3.0-4.6	F1-10
558	20	IPI00783665	LAMA5	Laminin subunit alpha-5	199	5	1.2	412085	6.63	36-40 kDa	3.0-4.6	F1-10
559	21	IPI00021439	ACTB	Actin, cytoplasmic 1	198	9	25.1	42052	5.29	36-40 kDa	3.0-4.6	F1-10
560	22	IPI00289876	STX7	Isoform 1 of Syntaxin-7	169	4	21.1	29911	5.41	36-40 kDa	3.0-4.6	F1-10
561	23	IPI00018963	PARVA	Isoform 1 of Alpha-parvin	168	3	8.1	42274	5.69	36-40 kDa	3.0-4.6	F1-10
562	24	IPI00479217	HNRNPU	Isoform Short of Heterogeneous nuclear ribonucleoprotein U	136	3	4	89665	5.6	36-40 kDa	3.0-4.6	F1-10
563	25	IPI00397645	MXRA7	Isoform 2 of Matrix-remodeling-associated protein 7	134	3	23.5	17539	4.18	36-40 kDa	3.0-4.6	F1-10
564	26	IPI00027505	ITGAV	Isoform 1 of Integrin alpha-V	127	2	2.5	117048	5.45	36-40 kDa	3.0-4.6	F1-10
565	27	IPI00789405	LAMB2	15 kDa protein	125	2	14.6	14834	10.24	36-40 kDa	3.0-4.6	F1-10
566	28	IPI00220709	TPM2	Isoform 2 of Tropomyosin beta chain	124	4	12.3	33027	4.63	36-40 kDa	3.0-4.6	F1-10
567	29	IPI00298971	VTN	Vitronectin	123	3	5.6	55069	5.55	36-40 kDa	3.0-4.6	F1-10
568	30	IPI00398625	HRNR	Hornerin	116	3	2.4	283140	10.05	36-40 kDa	3.0-4.6	F1-10
569	31	IPI00029628	RCN2	Reticulocalbin-2	108	1	6	36911	4.26	36-40 kDa	3.0-4.6	F1-10
570	32	IPI00217561	ITGB1	Isoform Beta-1C of Integrin beta-1	100	4	4.4	94981	5.31	36-40 kDa	3.0-4.6	F1-10
571	33	IPI00024689	AQP1	Aquaporin-1	94	1	7.4	28736	6.95	36-40 kDa	3.0-4.6	F1-10
572	34	IPI00034159	ATP6V0D1	V-type proton ATPase subunit d 1	89	2	11.4	40759	4.89	36-40 kDa	3.0-4.6	F1-10
573	35	IPI00072377	SET	Isoform 1 of Protein SET	83	2	8.3	33469	4.23	36-40 kDa	3.0-4.6	F1-10
574	36	IPI00030131	TMPO	Isoform Beta of Lamina-associated polypeptide 2, isoforms beta/gamma	81	2	8.6	50696	9.39	36-40 kDa	3.0-4.6	F1-10
575	37	IPI00397801	FLG2	Filaggrin-2	75	2	0.5	249296	8.45	36-40 kDa	3.0-4.6	F1-10
576	38	IPI00026299	GYPC	Isoform Glycophorin-C of Glycophorin-C	74	1	20.3	13802	4.69	36-40 kDa	3.0-4.6	F1-10
577	39	IPI00219898	NPHS1	PRODH2 Isoform 2 of Nephrin	73	1	1.4	131548	5.33	36-40 kDa	3.0-4.6	F1-10
578	40	IPI00023048	EEF1D	Isoform 1 of Elongation factor 1-delta	72	2	8.5	31217	4.9	36-40 kDa	3.0-4.6	F1-10
579	41	IPI00005171	HLA-DRA	HLA class II histocompatibility antigen, DR alpha chain	71	1	6.7	28760	4.91	36-40 kDa	3.0-4.6	F1-10
580	42	IPI00303476	ATP5B	ATP synthase subunit beta, mitochondrial	70	2	7	56525	5.26	36-40 kDa	3.0-4.6	F1-10
581	43	IPI00022694	PSMD4	Isoform Rpn10A of 26S proteasome non-ATPase regulatory subunit 4	69	1	6.6	40939	4.68	36-40 kDa	3.0-4.6	F1-10
582	44	IPI00555809	ACT	Pseudogene candidate	68	1	10	26180	5.93	36-40 kDa	3.0-4.6	F1-10
583	45	IPI00021766	RTN4	Isoform 1 of Reticulon-4	65	1	1.1	130250	4.43	36-40 kDa	3.0-4.6	F1-10
584	46	IPI00452565	EMCN	Isoform 1 of Endomucin	64	1	8	27549	7.71	36-40 kDa	3.0-4.6	F1-10
585	47	IPI00747849	ATP1B1	Isoform 1 of Sodium/potassium-transporting ATPase subunit beta-1	63	1	8.3	35438	8.74	36-40 kDa	3.0-4.6	F1-10
586	48	IPI00014375	ENPEP	Glutamyl aminopeptidase	61	2	0.9	109717	5.34	36-40 kDa	3.0-4.6	F1-10
587	49	IPI00477227	KRT78	Isoform 1 of Keratin, type II cytoskeletal 78	56	1	2.7	57629	5.79	36-40 kDa	3.0-4.6	F1-10
588	50	IPI00001592	GPNMB	Isoform 2 of Transmembrane glycoprotein NMB	55	1	3.2	63345	6.17	36-40 kDa	3.0-4.6	F1-10
589	51	IPI00026650	HLA-C	HLA class I histocompatibility antigen, Cw-1 alpha chain	52	1	3.8	41395	5.49	36-40 kDa	3.0-4.6	F1-10
590	52	IPI00031008	TNC	Isoform 1 of Tenascin	49	1	0.8	246345	4.79	36-40 kDa	3.0-4.6	F1-10
591	53	IPI00217906	GNAI2	Isoform 2 of Guanine nucleotide-binding protein G(i) subunit alpha-2	49	1	2.7	39075	5.27	36-40 kDa	3.0-4.6	F1-10
592	1	IPI00220327	KRT1	Keratin, type II cytoskeletal 1	4663	107	51.7	66170	8.15	32-36 kDa	3.0-4.6	F1-11
593	2	IPI00009865	KRT10	Keratin, type I cytoskeletal 10	2630	68	52.1	59020	5.13	32-36 kDa	3.0-4.6	F1-11
594	3	IPI00019359	KRT9	Keratin, type I cytoskeletal 9	2346	53	56.7	62255	5.14	32-36 kDa	3.0-4.6	F1-11
595	4	IPI00021304	KRT2	Keratin, type II cytoskeletal 2 epidermal	1446	35	50.1	66110	8.07	32-36 kDa	3.0-4.6	F1-11
596	5	IPI00010800	NES	Nestin	813	30	17.2	177788	4.35	32-36 kDa	3.0-4.6	F1-11
597	6	IPI00328415	CYB5R3	Isoform 1 of NADH-cytochrome b5 reductase 3	664	15	27.2	34441	7.18	32-36 kDa	3.0-4.6	F1-11
598	7	IPI00013808	ACTN4	Alpha-actinin-4	663	18	10.4	105245	5.27	32-36 kDa	3.0-4.6	F1-11
599	8	IPI00844287	NES	Nestin	617	20	20.5	66169	5.22	32-36 kDa	3.0-4.6	F1-11
600	9	IPI00291262	CLU	Isoform 1 of Clusterin	479	16	22	53031	5.89	32-36 kDa	3.0-4.6	F1-11
601	10	IPI00384444	KRT14	Keratin, type I cytoskeletal 14	447	16	36.2	51872	5.09	32-36 kDa	3.0-4.6	F1-11
602	11	IPI00013945	UMOD	Isoform 1 of Uromodulin	436	12	15	72451	5.05	32-36 kDa	3.0-4.6	F1-11
603	12	IPI00009867	KRT5	Keratin, type II cytoskeletal 5	412	13	15.8	62568	7.59	32-36 kDa	3.0-4.6	F1-11
604	13	IPI00014230	C1QBP	Complement component 1 Q subcomponent-binding protein, mitochondrial	400	10	31.6	31742	4.74	32-36 kDa	3.0-4.6	F1-11
605	14	IPI00300725	KRT6A	Keratin, type II cytoskeletal 6A	382	12	17	60293	8.09	32-36 kDa	3.0-4.6	F1-11
606	15	IPI00289876	STX7	Isoform 1 of Syntaxin-7	379	10	34.5	29911	5.41	32-36 kDa	3.0-4.6	F1-11
607	16	IPI00005171	HLA-DRA	HLA class II histocompatibility antigen, DR alpha chain	355	6	21.3	28760	4.91	32-36 kDa	3.0-4.6	F1-11
608	17	IPI00783665	LAMA5	Laminin subunit alpha-5	342	7	2.6	412085	6.63	32-36 kDa	3.0-4.6	F1-11
609	18	IPI00293665	KRT6B	Keratin, type II cytoskeletal 6B	341	12	17	60315	8.09	32-36 kDa	3.0-4.6	F1-11
610	19	IPI00032003	EMD	Emerin	309	9	31.1	29033	5.29	32-36 kDa	3.0-4.6	F1-11
611	20	IPI00217963	KRT16	Keratin, type I cytoskeletal 16	294	11	19.9	51578	4.99	32-36 kDa	3.0-4.6	F1-11
612	21	IPI00418169	ANXA2	Isoform 2 of Annexin A2	288	7	24.9	40671	8.53	32-36 kDa	3.0-4.6	F1-11
613	22	IPI00418471	VIM	Vimentin	255	6	12.2	53676	5.06	32-36 kDa	3.0-4.6	F1-11
614	23	IPI00018963	PARVA	Isoform 1 of Alpha-parvin	245	5	16.7	42274	5.69	32-36 kDa	3.0-4.6	F1-11
615	24	IPI00023748	NACA	Nascent polypeptide-associated complex subunit alpha	236	4	13.5	23370	4.52	32-36 kDa	3.0-4.6	F1-11
616	25	IPI00398625	HRNR	Hornerin	229	7	2.8	283140	10.05	32-36 kDa	3.0-4.6	F1-11
617	26	IPI00216393	CLTA	Isoform Non-brain of Clathrin light chain A	217	4	13.8	23704	4.45	32-36 kDa	3.0-4.6	F1-11
618	27	IPI00166051	FAM177A1	Isoform 1 of Protein FAM177A1	202	5	16.9	23799	4.39	32-36 kDa	3.0-4.6	F1-11
619	28	IPI00020599	CALR	Calreticulin	184	4	12	48283	4.29	32-36 kDa	3.0-4.6	F1-11
620	29	IPI00009950	LMAN2	Vesicular integral-membrane protein VIP36	183	5	13.8	40545	6.46	32-36 kDa	3.0-4.6	F1-11
621	30	IPI00397801	FLG2	Filaggrin-2	166	3	0.5	249296	8.45	32-36 kDa	3.0-4.6	F1-11
622	31	IPI00410585	CRB2	Isoform 1 of Crumbs homolog 2	165	4	2.2	140391	5.31	32-36 kDa	3.0-4.6	F1-11
623	32	IPI00329801	ANXA5	Annexin A5	157	2	5	35971	4.94	32-36 kDa	3.0-4.6	F1-11
624	33	IPI00374563	AGRN	Agrin	141	3	2.4	222861	6.02	32-36 kDa	3.0-4.6	F1-11
625	34	IPI00021440	ACTG1	Actin, cytoplasmic 2	139	7	18.7	42108	5.31	32-36 kDa	3.0-4.6	F1-11
626	35	IPI00020984	CANX	Calnexin	139	3	4.8	71971	4.58	32-36 kDa	3.0-4.6	F1-11
627	36	IPI00026944	NID1	Isoform 1 of Nidogen-1	136	3	4.1	139142	5.12	32-36 kDa	3.0-4.6	F1-11
628	37	IPI00006662	APOD	Apolipoprotein D	128	4	16.4	21547	5.06	32-36 kDa	3.0-4.6	F1-11
629	38	IPI00472109	NPHS1	Proline dehydrogenase 2	126	2	1.9	120538	7.68	32-36 kDa	3.0-4.6	F1-11
630	39	IPI00298281	LAMC1	Laminin subunit gamma-1	124	3	1.4	183191	5.01	32-36 kDa	3.0-4.6	F1-11
631	40	IPI00027505	ITGAV	Isoform 1 of Integrin alpha-V	122	2	2.5	117048	5.45	32-36 kDa	3.0-4.6	F1-11
632	41	IPI00301021	SSR1	Isoform 1 of Translocon-associated protein subunit alpha	122	3	8	32215	4.39	32-36 kDa	3.0-4.6	F1-11
633	42	IPI00024046	CDH13	Cadherin-13	110	2	1.6	83983	4.94	32-36 kDa	3.0-4.6	F1-11
634	43	IPI00024689	AQP1	Aquaporin-1	105	1	7.4	28736	6.95	32-36 kDa	3.0-4.6	F1-11
635	44	IPI00298971	VTN	Vitronectin	101	3	5.9	55069	5.55	32-36 kDa	3.0-4.6	F1-11
636	45	IPI00303476	ATP5B	ATP synthase subunit beta, mitochondrial	100	3	7.4	56525	5.26	32-36 kDa	3.0-4.6	F1-11
637	46	IPI00026241	BST2	Bone marrow stromal antigen 2	93	2	5.6	20041	5.43	32-36 kDa	3.0-4.6	F1-11
638	47	IPI00217563	ITGB1	Isoform Beta-1A of Integrin beta-1	91	3	3.4	91664	5.27	32-36 kDa	3.0-4.6	F1-11
639	48	IPI00550991	SERPINA3	ALPHA-1-ANTICHYMOTRYPSIN	87	2	6.5	50737	5.42	32-36 kDa	3.0-4.6	F1-11
640	49	IPI00003833	MTCH2	Mitochondrial carrier homolog 2	87	1	4.6	33936	8.25	32-36 kDa	3.0-4.6	F1-11
641	50	IPI00029628	RCN2	Reticulocalbin-2	87	1	6	36911	4.26	32-36 kDa	3.0-4.6	F1-11
642	51	IPI00247063	MME	Neprilysin	83	2	3.6	86144	5.54	32-36 kDa	3.0-4.6	F1-11
643	52	IPI00215995	ITGA3	Isoform Alpha-3A of Integrin alpha-3	81	2	2.8	117735	6.32	32-36 kDa	3.0-4.6	F1-11
644	53	IPI00221209	STX2	Isoform 1 of Syntaxin-2	74	1	4.9	33430	5.66	32-36 kDa	3.0-4.6	F1-11
645	54	IPI00028911	DAG1	Dystroglycan	72	1	3.2	97723	8.71	32-36 kDa	3.0-4.6	F1-11
646	55	IPI00027258	SYNPO	Isoform 2 of Synaptopodin	63	1	1.7	96736	9.79	32-36 kDa	3.0-4.6	F1-11
647	56	IPI00306382	SCAMP3	Isoform 1 of Secretory carrier-associated membrane protein 3	63	1	4.6	38661	7.55	32-36 kDa	3.0-4.6	F1-11
648	57	IPI00297164	MYCT1	Myc target protein 1	62	1	5.1	26804	9.88	32-36 kDa	3.0-4.6	F1-11
649	58	IPI00103387	GIMAP1	GTPase IMAP family member 1	60	1	2.7	42222	8.86	32-36 kDa	3.0-4.6	F1-11
650	59	IPI00023048	EEF1D	Isoform 1 of Elongation factor 1-delta	59	1	8.5	31217	4.9	32-36 kDa	3.0-4.6	F1-11
651	60	IPI00946351	AP1B1	Putative uncharacterized protein AP1B1	58	1	3.6	66014	5.07	32-36 kDa	3.0-4.6	F1-11
652	61	IPI00217683	AKAP12	A kinase (PRKA) anchor protein 12 isoform 2	58	1	0.8	182150	4.4	32-36 kDa	3.0-4.6	F1-11
653	62	IPI00299116	PODXL	Podocalyxin-like protein 1 precursor	57	1	2.5	55992	5.36	32-36 kDa	3.0-4.6	F1-11
654	63	IPI00026154	PRKCSH	Glucosidase 2 subunit beta	57	1	2.4	61066	4.35	32-36 kDa	3.0-4.6	F1-11
655	64	IPI00022426	AMBP	Protein AMBP	56	1	3.4	39886	5.95	32-36 kDa	3.0-4.6	F1-11
656	65	IPI00925564	PCYOX1	Putative uncharacterized protein PCYOX1	54	1	6.1	32580	6.23	32-36 kDa	3.0-4.6	F1-11
657	66	IPI00026650	HLA-C	HLA class I histocompatibility antigen, Cw-1 alpha chain	53	1	3.8	41395	5.49	32-36 kDa	3.0-4.6	F1-11
658	67	IPI00513870	HSPG2	Heparan sulfate proteoglycan 2	51	1	10.5	20520	4.2	32-36 kDa	3.0-4.6	F1-11
659	68	IPI00023673	LGALS3BP	Galectin-3-binding protein	50	1	2.2	66202	5.13	32-36 kDa	3.0-4.6	F1-11
660	69	IPI00220613	COL6A2	Isoform 2C2A of Collagen alpha-2(VI) chain	50	1	1.2	98499	5.38	32-36 kDa	3.0-4.6	F1-11
661	70	IPI00014898	PLEC	Isoform 1 of Plectin-1	50	1	0.4	533462	5.74	32-36 kDa	3.0-4.6	F1-11
662	71	IPI00021842	APOE	Apolipoprotein E	48	1	4.7	36246	5.65	32-36 kDa	3.0-4.6	F1-11
663	1	IPI00220327	KRT1	Keratin, type II cytoskeletal 1	3100	74	49.2	66170	8.15	28-32 kDa	3.0-4.6	F1-12
664	2	IPI00019359	KRT9	Keratin, type I cytoskeletal 9	2839	62	49	62255	5.14	28-32 kDa	3.0-4.6	F1-12
665	3	IPI00009865	KRT10	Keratin, type I cytoskeletal 10	1536	44	51.4	59020	5.13	28-32 kDa	3.0-4.6	F1-12
666	4	IPI00021304	KRT2	Keratin, type II cytoskeletal 2 epidermal	1270	33	51.3	66110	8.07	28-32 kDa	3.0-4.6	F1-12
667	5	IPI00013808	ACTN4	Alpha-actinin-4	575	17	14.8	105245	5.27	28-32 kDa	3.0-4.6	F1-12
668	6	IPI00013945	UMOD	Isoform 1 of Uromodulin	488	13	17	72451	5.05	28-32 kDa	3.0-4.6	F1-12
669	7	IPI00384444	KRT14	Keratin, type I cytoskeletal 14	396	12	25.4	51872	5.09	28-32 kDa	3.0-4.6	F1-12
670	8	IPI00009867	KRT5	Keratin, type II cytoskeletal 5	374	13	14.9	62568	7.59	28-32 kDa	3.0-4.6	F1-12
671	9	IPI00299145	KRT6C	Keratin, type II cytoskeletal 6C	353	12	16.8	60273	8.09	28-32 kDa	3.0-4.6	F1-12
672	10	IPI00300725	KRT6A	Keratin, type II cytoskeletal 6A	341	12	16.8	60293	8.09	28-32 kDa	3.0-4.6	F1-12
673	11	IPI00293665	KRT6B	Keratin, type II cytoskeletal 6B	306	12	18.6	60315	8.09	28-32 kDa	3.0-4.6	F1-12
674	12	IPI00418471	VIM	Vimentin	301	8	21.5	53676	5.06	28-32 kDa	3.0-4.6	F1-12
675	13	IPI00743203	LAMB2	S-laminin	275	6	3.8	202988	5.98	28-32 kDa	3.0-4.6	F1-12
676	14	IPI00291262	CLU	Isoform 1 of Clusterin	267	8	16	53031	5.89	28-32 kDa	3.0-4.6	F1-12
677	15	IPI00217963	KRT16	Keratin, type I cytoskeletal 16	256	8	15.2	51578	4.99	28-32 kDa	3.0-4.6	F1-12
678	16	IPI00010779	TPM4	Isoform 1 of Tropomyosin alpha-4 chain	247	8	21	28619	4.67	28-32 kDa	3.0-4.6	F1-12
679	17	IPI00216318	YWHAB	Isoform Long of 14-3-3 protein beta/alpha	218	7	21.1	28179	4.76	28-32 kDa	3.0-4.6	F1-12
680	18	IPI00018146	YWHAQ	14-3-3 protein theta	216	6	22	28032	4.68	28-32 kDa	3.0-4.6	F1-12
681	19	IPI00220642	YWHAG	14-3-3 protein gamma	216	6	13.8	28456	4.8	28-32 kDa	3.0-4.6	F1-12
682	20	IPI00021263	YWHAZ	14-3-3 protein zeta/delta	208	7	24.1	27899	4.73	28-32 kDa	3.0-4.6	F1-12
683	21	IPI00886833	LOC100129958	hCG1643231	200	4	4.4	35706	6.86	28-32 kDa	3.0-4.6	F1-12
684	22	IPI00000816	YWHAE	14-3-3 protein epsilon	199	5	18	29326	4.63	28-32 kDa	3.0-4.6	F1-12
685	23	IPI00020599	CALR	Calreticulin	197	4	6.2	48283	4.29	28-32 kDa	3.0-4.6	F1-12
686	24	IPI00218319	TPM3	Isoform 2 of Tropomyosin alpha-3 chain	185	3	10.1	29243	4.75	28-32 kDa	3.0-4.6	F1-12
687	25	IPI00299435	APOF	apolipoprotein F precursor	163	3	14.7	35719	5.42	28-32 kDa	3.0-4.6	F1-12
688	26	IPI00472169	HLA-DRB1	HLA class II histocompatibility antigen, DRB1-15 beta chain	158	3	12	30289	7.64	28-32 kDa	3.0-4.6	F1-12
689	27	IPI00298281	LAMC1	Laminin subunit gamma-1	158	4	1.9	183191	5.01	28-32 kDa	3.0-4.6	F1-12
690	28	IPI00253036	CD99	Isoform I of CD99 antigen	149	5	25.9	18893	4.58	28-32 kDa	3.0-4.6	F1-12
691	29	IPI00032848	CCDC53	WASH complex subunit CCDC53	146	2	7.2	21217	4.35	28-32 kDa	3.0-4.6	F1-12
692	30	IPI00107714	HLA-DRB1	HLA class II histocompatibility antigen, DRB5 beta chain	141	3	12	30322	6.45	28-32 kDa	3.0-4.6	F1-12
693	31	IPI00103082	HLA-DPB1	HLA class II histocompatibility antigen, DP beta 1 chain	137	3	15.1	29426	8.83	28-32 kDa	3.0-4.6	F1-12
694	32	IPI00797802	SLC25A11	solute carrier family 25 member 11 isoform 3	134	2	6.1	28647	9.9	28-32 kDa	3.0-4.6	F1-12
695	33	IPI00216134	TPM1	tropomyosin 1 alpha chain isoform 7	133	3	9.3	28730	4.78	28-32 kDa	3.0-4.6	F1-12
696	34	IPI00007188	SLC25A5	ADP/ATP translocase 2	122	3	7.7	33102	9.76	28-32 kDa	3.0-4.6	F1-12
697	35	IPI00219682	STOM	Erythrocyte band 7 integral membrane protein	119	2	10.8	31882	7.71	28-32 kDa	3.0-4.6	F1-12
698	36	IPI00026944	NID1	Isoform 1 of Nidogen-1	118	2	5	139142	5.12	28-32 kDa	3.0-4.6	F1-12
699	37	IPI00010800	NES	Nestin	118	3	2.5	177788	4.35	28-32 kDa	3.0-4.6	F1-12
700	38	IPI00029628	RCN2	Reticulocalbin-2	117	2	10.7	36911	4.26	28-32 kDa	3.0-4.6	F1-12
701	39	IPI00021440	ACTG1	Actin, cytoplasmic 2	108	4	16	42108	5.31	28-32 kDa	3.0-4.6	F1-12
702	40	IPI00398625	HRNR	Hornerin	105	3	1.5	283140	10.05	28-32 kDa	3.0-4.6	F1-12
703	41	IPI00217563	ITGB1	Isoform Beta-1A of Integrin beta-1	100	3	2.5	91664	5.27	28-32 kDa	3.0-4.6	F1-12
704	42	IPI00023673	LGALS3BP	Galectin-3-binding protein	97	2	2.2	66202	5.13	28-32 kDa	3.0-4.6	F1-12
705	43	IPI00018963	PARVA	Isoform 1 of Alpha-parvin	95	1	3.8	42274	5.69	28-32 kDa	3.0-4.6	F1-12
706	44	IPI00299116	PODXL	Podocalyxin-like protein 1 precursor	87	2	2.5	55992	5.36	28-32 kDa	3.0-4.6	F1-12
707	45	IPI00783665	LAMA5	Laminin subunit alpha-5	78	1	0.6	412085	6.63	28-32 kDa	3.0-4.6	F1-12
708	46	IPI00302592	FLNA	Isoform 2 of Filamin-A	77	1	0.6	282581	5.69	28-32 kDa	3.0-4.6	F1-12
709	47	IPI00022822	COL18A1	Isoform 2 of Collagen alpha-1(XVIII) chain	77	1	1.1	154607	5.45	28-32 kDa	3.0-4.6	F1-12
710	48	IPI00329801	ANXA5	Annexin A5	75	1	5	35971	4.94	28-32 kDa	3.0-4.6	F1-12
711	49	IPI00011284	COMT	Isoform Membrane-bound of Catechol O-methyltransferase	73	1	5.9	30474	5.26	28-32 kDa	3.0-4.6	F1-12
712	50	IPI00298971	VTN	Vitronectin	71	2	3.3	55069	5.55	28-32 kDa	3.0-4.6	F1-12
713	51	IPI00215995	ITGA3	Isoform Alpha-3A of Integrin alpha-3	70	2	2.9	117735	6.32	28-32 kDa	3.0-4.6	F1-12
714	52	IPI00028911	DAG1	Dystroglycan	69	1	1.2	97723	8.71	28-32 kDa	3.0-4.6	F1-12
715	53	IPI00013179	PTGDS	Prostaglandin-H2 D-isomerase	68	1	15.3	21243	7.66	28-32 kDa	3.0-4.6	F1-12
716	54	IPI00026268	GNB1	Guanine nucleotide-binding protein G(I)/G(S)/G(T) subunit beta-1	66	1	5.3	38151	5.6	28-32 kDa	3.0-4.6	F1-12
717	55	IPI00045396	CALU	Isoform 2 of Calumenin	65	1	7.6	37225	4.41	28-32 kDa	3.0-4.6	F1-12
718	56	IPI00026241	BST2	Bone marrow stromal antigen 2	65	1	5.6	20041	5.43	28-32 kDa	3.0-4.6	F1-12
719	57	IPI00027193	CLIC5	Isoform 2 of Chloride intracellular channel protein 5	57	1	3.9	46816	4.71	28-32 kDa	3.0-4.6	F1-12
720	58	IPI00297164	MYCT1	Myc target protein 1	54	1	5.1	26804	9.88	28-32 kDa	3.0-4.6	F1-12
721	59	IPI00477227	KRT78	Isoform 1 of Keratin, type II cytoskeletal 78	50	1	2.7	57629	5.79	28-32 kDa	3.0-4.6	F1-12
722	60	IPI00006211	VAPB	Isoform 1 of Vesicle-associated membrane protein-associated protein B/C	50	1	6.6	27439	6.85	28-32 kDa	3.0-4.6	F1-12
723	61	IPI00220350	ITGB3	Isoform Beta-3B of Integrin beta-3	48	1	1.9	89249	5.12	28-32 kDa	3.0-4.6	F1-12
724	62	IPI00022621	MFAP2	Microfibrillar-associated protein 2	48	1	5.5	21553	4.86	28-32 kDa	3.0-4.6	F1-12
725	1	IPI00220327	KRT1	Keratin, type II cytoskeletal 1	3072	77	48.8	66170	8.15	24-28 kDa	3.0-4.6	F1-13
726	2	IPI00019359	KRT9	Keratin, type I cytoskeletal 9	2454	56	48.8	62255	5.14	24-28 kDa	3.0-4.6	F1-13
727	3	IPI00009865	KRT10	Keratin, type I cytoskeletal 10	1666	43	49	59020	5.13	24-28 kDa	3.0-4.6	F1-13
728	4	IPI00021304	KRT2	Keratin, type II cytoskeletal 2 epidermal	1632	40	54.9	66110	8.07	24-28 kDa	3.0-4.6	F1-13
729	5	IPI00384444	KRT14	Keratin, type I cytoskeletal 14	823	27	41.1	51872	5.09	24-28 kDa	3.0-4.6	F1-13
730	6	IPI00013808	ACTN4	Alpha-actinin-4	719	18	14.7	105245	5.27	24-28 kDa	3.0-4.6	F1-13
731	7	IPI00217963	KRT16	Keratin, type I cytoskeletal 16	698	25	39.7	51578	4.99	24-28 kDa	3.0-4.6	F1-13
732	8	IPI00299145	KRT6C	Keratin, type II cytoskeletal 6C	671	18	26.1	60273	8.09	24-28 kDa	3.0-4.6	F1-13
733	9	IPI00300725	KRT6A	Keratin, type II cytoskeletal 6A	622	17	26.1	60293	8.09	24-28 kDa	3.0-4.6	F1-13
734	10	IPI00293665	KRT6B	Keratin, type II cytoskeletal 6B	619	19	26.2	60315	8.09	24-28 kDa	3.0-4.6	F1-13
735	11	IPI00020599	CALR	Calreticulin	357	10	17.3	48283	4.29	24-28 kDa	3.0-4.6	F1-13
736	12	IPI00473006	HLA-C	HLA class I histocompatibility antigen, Cw-17 alpha chain	335	7	11.3	41612	6.33	24-28 kDa	3.0-4.6	F1-13
737	13	IPI00009867	KRT5	Keratin, type II cytoskeletal 5	309	11	13.4	62568	7.59	24-28 kDa	3.0-4.6	F1-13
738	14	IPI00018801	FAM176B	Protein FAM176B	283	7	44.8	18476	4.62	24-28 kDa	3.0-4.6	F1-13
739	15	IPI00216318	YWHAB	Isoform Long of 14-3-3 protein beta/alpha	269	7	26	28179	4.76	24-28 kDa	3.0-4.6	F1-13
740	16	IPI00450768	KRT17	Keratin, type I cytoskeletal 17	264	9	14.1	48361	4.97	24-28 kDa	3.0-4.6	F1-13
741	17	IPI00418471	VIM	Vimentin	249	8	20	53676	5.06	24-28 kDa	3.0-4.6	F1-13
742	18	IPI00013945	UMOD	Isoform 1 of Uromodulin	240	7	7.5	72451	5.05	24-28 kDa	3.0-4.6	F1-13
743	19	IPI00886833	LOC100129958	hCG1643231	235	5	4.4	35706	6.86	24-28 kDa	3.0-4.6	F1-13
744	20	IPI00152540	CD109	Isoform 1 of CD109 antigen	222	4	2.3	162500	5.59	24-28 kDa	3.0-4.6	F1-13
745	21	IPI00953894	HLA-B	MHC class I antigen (Fragment)	217	5	23.2	21119	5.97	24-28 kDa	3.0-4.6	F1-13
746	22	IPI00028911	DAG1	Dystroglycan	215	6	4.6	97723	8.71	24-28 kDa	3.0-4.6	F1-13
747	23	IPI00946572	HLA-C	MHC class I antigen (Fragment)	214	4	23.2	21131	5.48	24-28 kDa	3.0-4.6	F1-13
748	24	IPI00220739	PGRMC1	Membrane-associated progesterone receptor component 1	204	4	22.1	21772	4.56	24-28 kDa	3.0-4.6	F1-13
749	25	IPI00059472	VTI1A	Vesicle transport through interaction with t-SNAREs homolog 1A	193	5	16.7	23535	5.92	24-28 kDa	3.0-4.6	F1-13
750	26	IPI00023673	LGALS3BP	Galectin-3-binding protein	187	4	4.6	66202	5.13	24-28 kDa	3.0-4.6	F1-13
751	27	IPI00217519	RALA	Ras-related protein Ral-A	187	5	24.8	23723	6.66	24-28 kDa	3.0-4.6	F1-13
752	28	IPI00021439	ACTB	Actin, cytoplasmic 1	175	7	16.5	42052	5.29	24-28 kDa	3.0-4.6	F1-13
753	29	IPI00783665	LAMA5	Laminin subunit alpha-5	168	4	1.7	412085	6.63	24-28 kDa	3.0-4.6	F1-13
754	30	IPI00298281	LAMC1	Laminin subunit gamma-1	168	3	1.7	183191	5.01	24-28 kDa	3.0-4.6	F1-13
755	31	IPI00291262	CLU	Isoform 1 of Clusterin	166	3	6	53031	5.89	24-28 kDa	3.0-4.6	F1-13
756	32	IPI00005202	PGRMC2	Membrane-associated progesterone receptor component 2	166	4	17.4	26211	5.2	24-28 kDa	3.0-4.6	F1-13
757	33	IPI00020418	RRAS	Ras-related protein R-Ras	150	4	14.7	23637	6.43	24-28 kDa	3.0-4.6	F1-13
758	34	IPI00022284	PRNP	Major prion protein	148	2	4.7	27871	9.13	24-28 kDa	3.0-4.6	F1-13
759	35	IPI00398625	HRNR	Hornerin	144	4	2.2	283140	10.05	24-28 kDa	3.0-4.6	F1-13
760	36	IPI00011284	COMT	Isoform Membrane-bound of Catechol O-methyltransferase	142	2	8.1	30474	5.26	24-28 kDa	3.0-4.6	F1-13
761	37	IPI00021263	YWHAZ	14-3-3 protein zeta/delta	140	3	18	27899	4.73	24-28 kDa	3.0-4.6	F1-13
762	38	IPI00003348	GNB2	Guanine nucleotide-binding protein G(I)/G(S)/G(T) subunit beta-2	136	2	12.1	38048	5.6	24-28 kDa	3.0-4.6	F1-13
763	39	IPI00470535	CACNA2D1	Dihydropyridine receptor alpha 2 subunit	128	2	1.7	126369	5.21	24-28 kDa	3.0-4.6	F1-13
764	40	IPI00298971	VTN	Vitronectin	124	5	9	55069	5.55	24-28 kDa	3.0-4.6	F1-13
765	41	IPI00328103	KRT27	Keratin, type I cytoskeletal 27	119	4	5.9	50420	5.06	24-28 kDa	3.0-4.6	F1-13
766	42	IPI00550731	IGKC	Putative uncharacterized protein	117	2	8.4	26503	8.24	24-28 kDa	3.0-4.6	F1-13
767	43	IPI00016339	RAB5C	Ras-related protein Rab-5C	110	2	5.6	23696	8.64	24-28 kDa	3.0-4.6	F1-13
768	44	IPI00026241	BST2	Bone marrow stromal antigen 2	99	2	5.6	20041	5.43	24-28 kDa	3.0-4.6	F1-13
769	45	IPI00247063	MME	Neprilysin	98	4	4.8	86144	5.54	24-28 kDa	3.0-4.6	F1-13
770	46	IPI00027505	ITGAV	Isoform 1 of Integrin alpha-V	97	3	3.7	117048	5.45	24-28 kDa	3.0-4.6	F1-13
771	47	IPI00028888	HNRNPD	Isoform 1 of Heterogeneous nuclear ribonucleoprotein D0	96	3	6.2	38581	7.62	24-28 kDa	3.0-4.6	F1-13
772	48	IPI00455153	NFU1	NFU1 iron-sulfur cluster scaffold homolog, mitochondrial	93	2	3.9	28615	4.97	24-28 kDa	3.0-4.6	F1-13
773	49	IPI00299435	APOF	apolipoprotein F precursor	90	1	4.3	35719	5.42	24-28 kDa	3.0-4.6	F1-13
774	50	IPI00020984	CANX	Calnexin	88	2	5.3	71971	4.58	24-28 kDa	3.0-4.6	F1-13
775	51	IPI00030304	RAB6C	Ras-related protein Rab-6C	84	1	8.7	28565	7.57	24-28 kDa	3.0-4.6	F1-13
776	52	IPI00178926	IGJ	Immunoglobulin J chain	83	1	7.5	18543	5.12	24-28 kDa	3.0-4.6	F1-13
777	53	IPI00022822	COL18A1	Isoform 2 of Collagen alpha-1(XVIII) chain	82	1	1.1	154607	5.45	24-28 kDa	3.0-4.6	F1-13
778	54	IPI00217563	ITGB1	Isoform Beta-1A of Integrin beta-1	82	3	3.3	91664	5.27	24-28 kDa	3.0-4.6	F1-13
779	55	IPI00006865	SEC22B	Vesicle-trafficking protein SEC22b	81	2	11.2	24896	8.67	24-28 kDa	3.0-4.6	F1-13
780	56	IPI00018262	ANP32C	Acidic leucine-rich nuclear phosphoprotein 32 family member C	76	1	4.7	26917	4.14	24-28 kDa	3.0-4.6	F1-13
781	57	IPI00299116	PODXL	Podocalyxin-like protein 1 precursor	73	2	4.5	55992	5.36	24-28 kDa	3.0-4.6	F1-13
782	58	IPI00789405	LAMB2	15 kDa protein	71	1	14.6	14834	10.24	24-28 kDa	3.0-4.6	F1-13
783	59	IPI00185217	RAB1A	Isoform 3 of Ras-related protein Rab-1A	70	2	23.3	14065	5.44	24-28 kDa	3.0-4.6	F1-13
784	60	IPI00397801	FLG2	Filaggrin-2	67	1	0.8	249296	8.45	24-28 kDa	3.0-4.6	F1-13
785	61	IPI00418234	MECP2	Isoform A of Methyl-CpG-binding protein 2	66	1	2.9	52580	9.95	24-28 kDa	3.0-4.6	F1-13
786	62	IPI00291928	RAB14	Ras-related protein Rab-14	66	1	7	24110	5.85	24-28 kDa	3.0-4.6	F1-13
787	63	IPI00179330	RPS27A	UBB;UBC ubiquitin and ribosomal protein S27a precursor	61	1	10.3	18296	9.68	24-28 kDa	3.0-4.6	F1-13
788	64	IPI00550991	SERPINA3	ALPHA-1-ANTICHYMOTRYPSIN	61	1	4.2	50737	5.42	24-28 kDa	3.0-4.6	F1-13
789	65	IPI00215995	ITGA3	Isoform Alpha-3A of Integrin alpha-3	60	1	1	117735	6.32	24-28 kDa	3.0-4.6	F1-13
790	66	IPI00290857	KRT3	Keratin, type II cytoskeletal 3	59	3	5.4	64636	6.12	24-28 kDa	3.0-4.6	F1-13
791	67	IPI00007935	PDLIM5	PDZ and LIM domain protein 5	59	1	1.8	65159	8.55	24-28 kDa	3.0-4.6	F1-13
792	68	IPI00030408	MPHOSPH8	Isoform 1 of M-phase phosphoprotein 8	58	1	4	97636	5.81	24-28 kDa	3.0-4.6	F1-13
793	69	IPI00022200	COL6A3	Isoform 1 of Collagen alpha-3(VI) chain	55	1	0.5	345163	6.26	24-28 kDa	3.0-4.6	F1-13
794	70	IPI00297646	COL1A1	Collagen alpha-1(I) chain	54	1	0.8	139853	5.6	24-28 kDa	3.0-4.6	F1-13
795	71	IPI00028946	RTN3	Isoform 3 of Reticulon-3	54	1	4.7	25764	8.67	24-28 kDa	3.0-4.6	F1-13
796	72	IPI00376035	C6orf120	cDNA FLJ55847	54	1	12.9	22695	4.85	24-28 kDa	3.0-4.6	F1-13
797	73	IPI00003815	ARHGDIA	Rho GDP-dissociation inhibitor 1	50	1	7.4	23250	5.02	24-28 kDa	3.0-4.6	F1-13
798	1	IPI00220327	KRT1	Keratin, type II cytoskeletal 1	3278	84	54.8	66170	8.15	20-24 kDa	3.0-4.6	F1-14
799	2	IPI00019359	KRT9	Keratin, type I cytoskeletal 9	2591	57	53	62255	5.14	20-24 kDa	3.0-4.6	F1-14
800	3	IPI00009865	KRT10	Keratin, type I cytoskeletal 10	2237	53	51.7	59020	5.13	20-24 kDa	3.0-4.6	F1-14
801	4	IPI00021304	KRT2	Keratin, type II cytoskeletal 2 epidermal	1733	45	46.5	66110	8.07	20-24 kDa	3.0-4.6	F1-14
802	5	IPI00300725	KRT6A	Keratin, type II cytoskeletal 6A	667	18	22	60293	8.09	20-24 kDa	3.0-4.6	F1-14
803	6	IPI00384444	KRT14	Keratin, type I cytoskeletal 14	583	18	35.2	51872	5.09	20-24 kDa	3.0-4.6	F1-14
804	7	IPI00013808	ACTN4	Alpha-actinin-4	550	15	12.1	105245	5.27	20-24 kDa	3.0-4.6	F1-14
805	8	IPI00217963	KRT16	Keratin, type I cytoskeletal 16	514	17	34.2	51578	4.99	20-24 kDa	3.0-4.6	F1-14
806	9	IPI00009867	KRT5	Keratin, type II cytoskeletal 5	475	17	19.8	62568	7.59	20-24 kDa	3.0-4.6	F1-14
807	10	IPI00020599	CALR	Calreticulin	452	11	24.7	48283	4.29	20-24 kDa	3.0-4.6	F1-14
808	11	IPI00026268	GNB1	Guanine nucleotide-binding protein G(I)/G(S)/G(T) subunit beta-1	400	7	15.6	38151	5.6	20-24 kDa	3.0-4.6	F1-14
809	12	IPI00005719	RAB1A	Isoform 1 of Ras-related protein Rab-1A	396	9	46.3	22891	5.93	20-24 kDa	3.0-4.6	F1-14
810	13	IPI00470535	CACNA2D1	Dihydropyridine receptor alpha 2 subunit	378	7	4.5	126369	5.21	20-24 kDa	3.0-4.6	F1-14
811	14	IPI00293665	KRT6B	Keratin, type II cytoskeletal 6B	368	14	22	60315	8.09	20-24 kDa	3.0-4.6	F1-14
812	15	IPI00008964	RAB1B	Ras-related protein Rab-1B	327	8	47.3	22328	5.55	20-24 kDa	3.0-4.6	F1-14
813	16	IPI00220739	PGRMC1	Membrane-associated progesterone receptor component 1	254	4	17.4	21772	4.56	20-24 kDa	3.0-4.6	F1-14
814	17	IPI00028911	DAG1	Dystroglycan	241	6	6.1	97723	8.71	20-24 kDa	3.0-4.6	F1-14
815	18	IPI00398625	HRNR	Hornerin	217	8	4.6	283140	10.05	20-24 kDa	3.0-4.6	F1-14
816	19	IPI00016513	RAB10	Ras-related protein Rab-10	215	7	28.5	22755	8.59	20-24 kDa	3.0-4.6	F1-14
817	20	IPI00013945	UMOD	Isoform 1 of Uromodulin	193	3	4.8	72451	5.05	20-24 kDa	3.0-4.6	F1-14
818	21	IPI00026199	GPX3	Glutathione peroxidase 3	187	4	11.9	25774	8.2	20-24 kDa	3.0-4.6	F1-14
819	22	IPI00015148	RAP1B	Ras-related protein Rap-1b	184	5	20.7	21040	5.65	20-24 kDa	3.0-4.6	F1-14
820	23	IPI00031169	RAB2A	Ras-related protein Rab-2A	183	3	12.7	23702	6.08	20-24 kDa	3.0-4.6	F1-14
821	24	IPI00003348	GNB2	Guanine nucleotide-binding protein G(I)/G(S)/G(T) subunit beta-2	168	3	10.3	38048	5.6	20-24 kDa	3.0-4.6	F1-14
822	25	IPI00015029	PTGES3	Prostaglandin E synthase 3	158	3	15.6	18971	4.35	20-24 kDa	3.0-4.6	F1-14
823	26	IPI00291262	CLU	Isoform 1 of Clusterin	151	5	5.1	53031	5.89	20-24 kDa	3.0-4.6	F1-14
824	27	IPI00000787	PSMB9	Isoform LMP2.L of Proteasome subunit beta type-9	148	3	14.2	23364	4.93	20-24 kDa	3.0-4.6	F1-14
825	28	IPI00789324	JUP	Junction plakoglobin	134	5	5	62862	5.09	20-24 kDa	3.0-4.6	F1-14
826	29	IPI00471986	HLA-B	HLA class I histocompatibility antigen, B-27 alpha chain	121	3	7.7	40802	5.54	20-24 kDa	3.0-4.6	F1-14
827	30	IPI00397801	FLG2	Filaggrin-2	121	3	1.5	249296	8.45	20-24 kDa	3.0-4.6	F1-14
828	31	IPI00941561	HLA-B	MHC class I antigen (Fragment)	109	2	15.5	21117	5.34	20-24 kDa	3.0-4.6	F1-14
829	32	IPI00009236	CAV1	Isoform Alpha of Caveolin-1	100	2	11.8	20630	5.65	20-24 kDa	3.0-4.6	F1-14
830	33	IPI00177428	CHCHD4	Isoform 2 of Mitochondrial intermembrane space import and assembly protein 40	100	2	25.8	17716	4.32	20-24 kDa	3.0-4.6	F1-14
831	34	IPI00011302	CD59	CD59 glycoprotein	98	2	18.8	14795	6.02	20-24 kDa	3.0-4.6	F1-14
832	35	IPI00179330	RPS27A	UBB;UBC ubiquitin and ribosomal protein S27a precursor	93	2	10.3	18296	9.68	20-24 kDa	3.0-4.6	F1-14
833	36	IPI00018801	FAM176B	Protein FAM176B	93	2	11.5	18476	4.62	20-24 kDa	3.0-4.6	F1-14
834	37	IPI00023410	ITGA8	Integrin alpha-8	90	2	2.4	118626	5.37	20-24 kDa	3.0-4.6	F1-14
835	38	IPI00298971	VTN	Vitronectin	89	3	5.9	55069	5.55	20-24 kDa	3.0-4.6	F1-14
836	39	IPI00550991	SERPINA3	ALPHA-1-ANTICHYMOTRYPSIN	87	3	8.7	50737	5.42	20-24 kDa	3.0-4.6	F1-14
837	40	IPI00176903	PTRF	Isoform 1 of Polymerase I and transcript release factor	79	1	4.6	43450	5.51	20-24 kDa	3.0-4.6	F1-14
838	41	IPI00472013	HLA-A	HLA class I histocompatibility antigen, A-33 alpha chain	79	3	7.7	41151	6.22	20-24 kDa	3.0-4.6	F1-14
839	42	IPI00016342	RAB7A	Ras-related protein Rab-7a	70	1	6.8	23760	6.4	20-24 kDa	3.0-4.6	F1-14
840	43	IPI00217563	ITGB1	Isoform Beta-1A of Integrin beta-1	67	2	1.3	91664	5.27	20-24 kDa	3.0-4.6	F1-14
841	44	IPI00022395	C9	Complement component C9	65	1	1.6	64615	5.43	20-24 kDa	3.0-4.6	F1-14
842	45	IPI00247063	MME	Neprilysin	63	1	2.3	86144	5.54	20-24 kDa	3.0-4.6	F1-14
843	46	IPI00299116	PODXL	Podocalyxin-like protein 1 precursor	62	1	2.5	55992	5.36	20-24 kDa	3.0-4.6	F1-14
844	47	IPI00552689	VIM	Vimentin	61	1	6.4	20138	4.84	20-24 kDa	3.0-4.6	F1-14
845	48	IPI00026241	BST2	Bone marrow stromal antigen 2	59	1	5.6	20041	5.43	20-24 kDa	3.0-4.6	F1-14
846	49	IPI00792394	LAMB2	33 kDa protein	58	1	5.2	33125	7.06	20-24 kDa	3.0-4.6	F1-14
847	50	IPI00384016	DLST	DLSTP Full-length cDNA 5-PRIME end of clone CS0DJ009YL13 of T cells (Jurkat cell line) of Homo sapiens (Fragment)	58	1	5	29892	8.59	20-24 kDa	3.0-4.6	F1-14
848	51	IPI00003269	ACTBL2	Beta-actin-like protein 2	58	1	4.3	42318	5.39	20-24 kDa	3.0-4.6	F1-14
849	52	IPI00215995	ITGA3	Isoform Alpha-3A of Integrin alpha-3	56	1	0.9	117735	6.32	20-24 kDa	3.0-4.6	F1-14
850	53	IPI00027547	DCD	Dermcidin	55	1	10	11391	6.08	20-24 kDa	3.0-4.6	F1-14
851	54	IPI00014577	RAB18	Ras-related protein Rab-18	55	1	5.3	23248	5.11	20-24 kDa	3.0-4.6	F1-14
852	55	IPI00328680	MCFD2	Multiple coagulation factor deficiency protein 2	54	1	11.6	16494	4.51	20-24 kDa	3.0-4.6	F1-14
853	56	IPI00178926	IGJ	Immunoglobulin J chain	52	1	7.5	18543	5.12	20-24 kDa	3.0-4.6	F1-14
854	57	IPI00418234	MECP2	Isoform A of Methyl-CpG-binding protein 2	52	1	2.9	52580	9.95	20-24 kDa	3.0-4.6	F1-14
855	58	IPI00020418	RRAS	Ras-related protein R-Ras	52	1	9.2	23637	6.43	20-24 kDa	3.0-4.6	F1-14
856	59	IPI00452565	EMCN	Isoform 1 of Endomucin	51	1	6.5	27549	7.71	20-24 kDa	3.0-4.6	F1-14
857	60	IPI00027493	SLC3A2	Isoform 2 of 4F2 cell-surface antigen heavy chain	50	1	2.5	58023	5.2	20-24 kDa	3.0-4.6	F1-14
858	61	IPI00232311	SIRPA	RcPTPNS1 (Fragment)	50	1	4.5	44654	6.47	20-24 kDa	3.0-4.6	F1-14
859	62	IPI00292130	DPT	Dermatopontin	48	1	5.5	24559	4.7	20-24 kDa	3.0-4.6	F1-14
860	1	IPI00019359	KRT9	Keratin, type I cytoskeletal 9	2964	71	51	62255	5.14	<20 kDa	3.0-4.6	F1-15
861	2	IPI00220327	KRT1	Keratin, type II cytoskeletal 1	2900	72	48	66170	8.15	<20 kDa	3.0-4.6	F1-15
862	3	IPI00009865	KRT10	Keratin, type I cytoskeletal 10	1734	44	48.5	59020	5.13	<20 kDa	3.0-4.6	F1-15
863	4	IPI00021304	KRT2	Keratin, type II cytoskeletal 2 epidermal	1006	24	34.1	66110	8.07	<20 kDa	3.0-4.6	F1-15
864	5	IPI00075248	CALM2	CALM1;CALM3 Calmodulin	776	16	25.5	16827	4.09	<20 kDa	3.0-4.6	F1-15
865	6	IPI00013808	ACTN4	Alpha-actinin-4	505	16	14.9	105245	5.27	<20 kDa	3.0-4.6	F1-15
866	7	IPI00219871	NAA38	U6 snRNA-associated Sm-like protein LSm8	492	12	61.5	10396	4.34	<20 kDa	3.0-4.6	F1-15
867	8	IPI00553138	VAMP2	Vesicle-associated membrane protein 2	489	9	34.5	12712	7.85	<20 kDa	3.0-4.6	F1-15
868	9	IPI00335168	MYL6	MYL6B Isoform Non-muscle of Myosin light polypeptide 6	472	13	43.7	17090	4.56	<20 kDa	3.0-4.6	F1-15
869	10	IPI00789605	MYL6	MYL6B Isoform Smooth muscle of Myosin light polypeptide 6	472	13	43.7	17121	4.46	<20 kDa	3.0-4.6	F1-15
870	11	IPI00011604	GCSH	Glycine cleavage system H protein, mitochondrial	421	6	17.3	19127	4.91	<20 kDa	3.0-4.6	F1-15
871	12	IPI00026268	GNB1	Guanine nucleotide-binding protein G(I)/G(S)/G(T) subunit beta-1	414	7	19.1	38151	5.6	<20 kDa	3.0-4.6	F1-15
872	13	IPI00654755	HBB	Hemoglobin subunit beta	404	12	60.5	16102	6.75	<20 kDa	3.0-4.6	F1-15
873	14	IPI00003935	HIST2H2BE	Histone H2B type 2-E	383	7	19.8	13912	10.31	<20 kDa	3.0-4.6	F1-15
874	15	IPI00410714	HBA1	HBA2 Hemoglobin subunit alpha	378	9	57	15305	8.72	<20 kDa	3.0-4.6	F1-15
875	16	IPI00018534	HIST1H2BL	Histone H2B type 1-L	355	7	19.8	13944	10.31	<20 kDa	3.0-4.6	F1-15
876	17	IPI00033494	MYL12B	Myosin regulatory light chain 12B	352	6	34.3	19824	4.71	<20 kDa	3.0-4.6	F1-15
877	18	IPI00549343	VAMP3	Vesicle-associated membrane protein 3	339	7	40	11359	8.89	<20 kDa	3.0-4.6	F1-15
878	19	IPI00384444	KRT14	Keratin, type I cytoskeletal 14	303	8	18.2	51872	5.09	<20 kDa	3.0-4.6	F1-15
879	20	IPI00220740	NPM1	Isoform 2 of Nucleophosmin	289	6	23.4	29617	4.47	<20 kDa	3.0-4.6	F1-15
880	21	IPI00300725	KRT6A	Keratin, type II cytoskeletal 6A	287	9	11.3	60293	8.09	<20 kDa	3.0-4.6	F1-15
881	22	IPI00009867	KRT5	Keratin, type II cytoskeletal 5	280	8	10.8	62568	7.59	<20 kDa	3.0-4.6	F1-15
882	23	IPI00219219	LGALS1	Galectin-1	264	3	11.9	15048	5.34	<20 kDa	3.0-4.6	F1-15
883	24	IPI00003348	GNB2	Guanine nucleotide-binding protein G(I)/G(S)/G(T) subunit beta-2	253	5	15.6	38048	5.6	<20 kDa	3.0-4.6	F1-15
884	25	IPI00293756	VAMP5	Vesicle-associated membrane protein 5	244	5	22.4	12968	7.68	<20 kDa	3.0-4.6	F1-15
885	26	IPI00453473	HIST1H4A	Histone H4	218	7	40.8	11360	11.36	<20 kDa	3.0-4.6	F1-15
886	27	IPI00000041	RHOB	Rho-related GTP-binding protein RhoB	218	3	8.7	22565	5.1	<20 kDa	3.0-4.6	F1-15
887	28	IPI00176903	PTRF	Isoform 1 of Polymerase I and transcript release factor	207	3	4.6	43450	5.51	<20 kDa	3.0-4.6	F1-15
888	29	IPI00217963	KRT16	Keratin, type I cytoskeletal 16	203	6	11	51578	4.99	<20 kDa	3.0-4.6	F1-15
889	30	IPI00303726	IFITM3	Interferon-induced transmembrane protein 3	201	4	30.8	14794	6.49	<20 kDa	3.0-4.6	F1-15
890	31	IPI00024046	CDH13	Cadherin-13	168	3	4.6	83983	4.94	<20 kDa	3.0-4.6	F1-15
891	32	IPI00002406	BCAM	Basal cell adhesion molecule	162	4	8	68161	5.53	<20 kDa	3.0-4.6	F1-15
892	33	IPI00020599	CALR	Calreticulin	142	3	10.8	48283	4.29	<20 kDa	3.0-4.6	F1-15
893	34	IPI00004657	HLA-B	HLA class I histocompatibility antigen, B-7 alpha chain	140	3	15.2	40777	5.57	<20 kDa	3.0-4.6	F1-15
894	35	IPI00418471	VIM	Vimentin	136	3	8.2	53676	5.06	<20 kDa	3.0-4.6	F1-15
895	36	IPI00472282	HLA-B	HLA class I histocompatibility antigen, B-54 alpha chain	135	4	19.1	40640	5.89	<20 kDa	3.0-4.6	F1-15
896	37	IPI00021439	ACTB	Actin, cytoplasmic 1	128	4	13.3	42052	5.29	<20 kDa	3.0-4.6	F1-15
897	38	IPI00008527	RPLP1	60S acidic ribosomal protein P1	126	2	51.8	11621	4.26	<20 kDa	3.0-4.6	F1-15
898	39	IPI00398625	HRNR	Hornerin	126	4	1.5	283140	10.05	<20 kDa	3.0-4.6	F1-15
899	40	IPI00935601	C4B	complement component 4B (Childo blood group), partial	125	4	5.7	74577	5.81	<20 kDa	3.0-4.6	F1-15
900	41	IPI00220835	SEC61B	Protein transport protein Sec61 subunit beta	123	2	15.6	10025	11.57	<20 kDa	3.0-4.6	F1-15
901	42	IPI00019038	LYZ	Lysozyme C	121	3	27	16982	9.38	<20 kDa	3.0-4.6	F1-15
902	43	IPI00011302	CD59	CD59 glycoprotein	115	2	18.8	14795	6.02	<20 kDa	3.0-4.6	F1-15
903	44	IPI00011932	HSPA12A	Heat shock 70 kDa protein 12A	113	2	1.9	75217	6.32	<20 kDa	3.0-4.6	F1-15
904	45	IPI00386354	TTLL3	ARP2/3 COMPLEX 20 KD SUBUNIT	109	1	12.2	17186	9.07	<20 kDa	3.0-4.6	F1-15
905	46	IPI00013945	UMOD	Isoform 1 of Uromodulin	107	1	2.5	72451	5.05	<20 kDa	3.0-4.6	F1-15
906	47	IPI00000190	CD81	CD81 antigen	106	3	18.2	26476	5.09	<20 kDa	3.0-4.6	F1-15
907	48	IPI00024266	MGST3	Microsomal glutathione S-transferase 3	105	2	17.8	16734	9.46	<20 kDa	3.0-4.6	F1-15
908	49	IPI00022974	PIP	Prolactin-inducible protein	98	3	30.8	16847	8.26	<20 kDa	3.0-4.6	F1-15
909	50	IPI00220528	SNRPF	Small nuclear ribonucleoprotein F	98	2	15.1	9776	4.7	<20 kDa	3.0-4.6	F1-15
910	51	IPI00644712	XRCC6	ATP-dependent DNA helicase 2 subunit 1	96	3	7.2	70084	6.23	<20 kDa	3.0-4.6	F1-15
911	52	IPI00024920	ATP5D	ATP synthase subunit delta, mitochondrial	96	2	13.7	17479	5.38	<20 kDa	3.0-4.6	F1-15
912	53	IPI00063903	USMG5	Up-regulated during skeletal muscle growth protein 5	95	1	25.9	6510	9.78	<20 kDa	3.0-4.6	F1-15
913	54	IPI00302592	FLNA	Isoform 2 of Filamin-A	94	3	1.4	282581	5.69	<20 kDa	3.0-4.6	F1-15
914	55	IPI00024976	TOMM22	Mitochondrial import receptor subunit TOM22 homolog	91	2	26.1	15512	4.27	<20 kDa	3.0-4.6	F1-15
915	56	IPI00298971	VTN	Vitronectin	89	3	5.4	55069	5.55	<20 kDa	3.0-4.6	F1-15
916	57	IPI00026299	GYPC	Isoform Glycophorin-C of Glycophorin-C	89	1	20.3	13802	4.69	<20 kDa	3.0-4.6	F1-15
917	58	IPI00217563	ITGB1	Isoform Beta-1A of Integrin beta-1	89	2	1.3	91664	5.27	<20 kDa	3.0-4.6	F1-15
918	59	IPI00472058	NDUFB11	Neuronal protein	87	2	14.6	17988	5.37	<20 kDa	3.0-4.6	F1-15
919	60	IPI00884105	LAMP1	Lysosome-associated membrane glycoprotein 1	87	2	2.6	45367	9	<20 kDa	3.0-4.6	F1-15
920	61	IPI00219291	ATP5J2	Putative uncharacterized protein ATP5J2	86	1	13.3	11414	9.87	<20 kDa	3.0-4.6	F1-15
921	62	IPI00008529	RPLP2	60S acidic ribosomal protein P2	85	1	28.7	11658	4.42	<20 kDa	3.0-4.6	F1-15
922	63	IPI00012503	PSAP	Isoform Sap-mu-0 of Proactivator polypeptide	85	3	7.3	59899	5.06	<20 kDa	3.0-4.6	F1-15
923	64	IPI00301364	SKP1	Isoform 1 of S-phase kinase-associated protein 1	84	2	7.4	18817	4.4	<20 kDa	3.0-4.6	F1-15
924	65	IPI00031697	TMEM109	Transmembrane protein 109	82	2	4.9	26194	10.48	<20 kDa	3.0-4.6	F1-15
925	66	IPI00030362	PLP2	Proteolipid protein 2	81	2	18.4	17022	6.79	<20 kDa	3.0-4.6	F1-15
926	67	IPI00015148	RAP1B	Ras-related protein Rap-1b	80	1	8.2	21040	5.65	<20 kDa	3.0-4.6	F1-15
927	68	IPI00328415	CYB5R3	Isoform 1 of NADH-cytochrome b5 reductase 3	80	2	4.3	34441	7.18	<20 kDa	3.0-4.6	F1-15
928	69	IPI00181753	GRN	Homo sapiens clone 24720 epithelin 1 and 2 mRNA	79	1	3.6	47067	6.89	<20 kDa	3.0-4.6	F1-15
929	70	IPI00291802	LMO7	Isoform 3 of LIM domain only protein 7	77	2	1.1	154616	7.9	<20 kDa	3.0-4.6	F1-15
930	71	IPI00550021	RPL3	60S ribosomal protein L3	75	1	2.2	46365	10.19	<20 kDa	3.0-4.6	F1-15
931	72	IPI00299048	IQGAP2	Isoform 1 of Ras GTPase-activating-like protein IQGAP2	74	1	1	181071	5.43	<20 kDa	3.0-4.6	F1-15
932	73	IPI00007750	TUBA4A	Tubulin alpha-4A chain	74	1	4.5	50634	4.95	<20 kDa	3.0-4.6	F1-15
933	74	IPI00936462	KIAA0040	hypothetical protein LOC9674	73	1	15.2	11712	9.54	<20 kDa	3.0-4.6	F1-15
934	75	IPI00247063	MME	Neprilysin	71	1	2.4	86144	5.54	<20 kDa	3.0-4.6	F1-15
935	76	IPI00783665	LAMA5	Laminin subunit alpha-5	71	1	0.4	412085	6.63	<20 kDa	3.0-4.6	F1-15
936	77	IPI00019450	TROVE2	Isoform Long of 60 kDa SS-A/Ro ribonucleoprotein	70	1	5.2	61372	8.27	<20 kDa	3.0-4.6	F1-15
937	78	IPI00017510	MT-CO2	Cytochrome c oxidase subunit 2	70	1	7	25719	4.67	<20 kDa	3.0-4.6	F1-15
938	79	IPI00183781	AP2S1	Isoform 2 of AP-2 complex subunit sigma	65	1	14.4	12466	5.61	<20 kDa	3.0-4.6	F1-15
939	80	IPI00021857	APOC3	Apolipoprotein C-III	65	1	16.2	10846	5.23	<20 kDa	3.0-4.6	F1-15
940	81	IPI00020418	RRAS	Ras-related protein R-Ras	64	1	9.2	23637	6.43	<20 kDa	3.0-4.6	F1-15
941	82	IPI00182933	CYB5A	Isoform 2 of Cytochrome b5	63	2	35.7	11261	5.02	<20 kDa	3.0-4.6	F1-15
942	83	IPI00376005	EIF5A	Isoform 2 of Eukaryotic translation initiation factor 5A-1	63	1	12.5	20442	6.52	<20 kDa	3.0-4.6	F1-15
943	84	IPI00008494	ICAM1	Intercellular adhesion molecule 1	61	1	3	58587	8.31	<20 kDa	3.0-4.6	F1-15
944	85	IPI00024307	EFNB1	Ephrin-B1	60	1	5.2	38382	9.1	<20 kDa	3.0-4.6	F1-15
945	86	IPI00028911	DAG1	Dystroglycan	57	1	1.2	97723	8.71	<20 kDa	3.0-4.6	F1-15
946	87	IPI00014230	C1QBP	Complement component 1 Q subcomponent-binding protein, mitochondrial	55	1	4.6	31742	4.74	<20 kDa	3.0-4.6	F1-15
947	88	IPI00009407	DAD1	Dolichyl-diphosphooligosaccharide--protein glycosyltransferase subunit DAD1	54	1	10.6	12660	6.52	<20 kDa	3.0-4.6	F1-15
948	89	IPI00397801	FLG2	Filaggrin-2	54	1	0.8	249296	8.45	<20 kDa	3.0-4.6	F1-15
949	90	IPI00253036	CD99	Isoform I of CD99 antigen	54	1	7.6	18893	4.58	<20 kDa	3.0-4.6	F1-15
950	91	IPI00026944	NID1	Isoform 1 of Nidogen-1	53	1	2.2	139142	5.12	<20 kDa	3.0-4.6	F1-15
951	92	IPI00886860	LOC644950	histone H3.3B	51	1	22.7	16105	10.28	<20 kDa	3.0-4.6	F1-15
952	93	IPI00291136	COL6A1	Collagen alpha-1(VI) chain	51	1	1.6	109602	5.26	<20 kDa	3.0-4.6	F1-15
953	94	IPI00470528	RPL15	60S ribosomal protein L15	50	1	6.9	24245	11.62	<20 kDa	3.0-4.6	F1-15
954	95	IPI00007188	SLC25A5	ADP/ATP translocase 2	50	1	4	33102	9.76	<20 kDa	3.0-4.6	F1-15
955	96	IPI00452565	EMCN	Isoform 1 of Endomucin	50	1	8	27549	7.71	<20 kDa	3.0-4.6	F1-15
956	97	IPI00748819	NPNT	Homo sapiens nephronectin (NPNT), mRNA	50	1	2.4	66191	8.9	<20 kDa	3.0-4.6	F1-15
957	98	IPI00022200	COL6A3	Isoform 1 of Collagen alpha-3(VI) chain	50	1	0.5	345163	6.26	<20 kDa	3.0-4.6	F1-15
958	99	IPI00003406	DBN1	Isoform 1 of Drebrin	48	1	3.1	71842	4.41	<20 kDa	3.0-4.6	F1-15
959	100	IPI00219038	H3F3A	Histone H3.3	48	1	23.5	15376	11.27	<20 kDa	3.0-4.6	F1-15
960	101	IPI00026314	GSN	Isoform 1 of Gelsolin	47	1	1.9	86043	5.9	<20 kDa	3.0-4.6	F1-15
961	102	IPI00012315	NME3	Nucleoside diphosphate kinase 3	47	1	10.1	19231	7.71	<20 kDa	3.0-4.6	F1-15
962	103	IPI00295621	HIGD1A	HIGD1D;HIGD1A HIG1 domain family member 1A	47	1	23.7	10136	9.79	<20 kDa	3.0-4.6	F1-15
963	1	IPI00013808	ACTN4	Alpha-actinin-4	2138	58	40.3	105245	5.27	>215 kDa	4.6-5.4	F2-01
964	2	IPI00220327	KRT1	Keratin, type II cytoskeletal 1	1546	39	44.4	66170	8.15	>215 kDa	4.6-5.4	F2-01
965	3	IPI00019359	KRT9	Keratin, type I cytoskeletal 9	1452	33	37.4	62255	5.14	>215 kDa	4.6-5.4	F2-01
966	4	IPI00024284	HSPG2	Basement membrane-specific heparan sulfate proteoglycan core protein	1380	34	8.9	479221	6.06	>215 kDa	4.6-5.4	F2-01
967	5	IPI00783665	LAMA5	Laminin subunit alpha-5	1309	31	7.6	412085	6.63	>215 kDa	4.6-5.4	F2-01
968	6	IPI00374563	AGRN	Agrin	1288	38	14.4	222861	6.02	>215 kDa	4.6-5.4	F2-01
969	7	IPI00398776	PLEC	Isoform 7 of Plectin-1	1135	29	7.1	514231	5.61	>215 kDa	4.6-5.4	F2-01
970	8	IPI00296922	LAMB2	Laminin subunit beta-2	1099	20	10.1	202982	6.07	>215 kDa	4.6-5.4	F2-01
971	9	IPI00009865	KRT10	Keratin, type I cytoskeletal 10	975	25	33.7	59020	5.13	>215 kDa	4.6-5.4	F2-01
972	10	IPI00021304	KRT2	Keratin, type II cytoskeletal 2 epidermal	948	22	30.9	66110	8.07	>215 kDa	4.6-5.4	F2-01
973	11	IPI00298281	LAMC1	Laminin subunit gamma-1	832	19	9.6	183191	5.01	>215 kDa	4.6-5.4	F2-01
974	12	IPI00005614	SPTBN1	Isoform Long of Spectrin beta chain, brain 1	769	20	10.3	275237	5.39	>215 kDa	4.6-5.4	F2-01
975	13	IPI00418163	C4B	complement component 4B preproprotein	504	10	7.3	194170	6.89	>215 kDa	4.6-5.4	F2-01
976	14	IPI00006482	ATP1A1	Isoform Long of Sodium/potassium-transporting ATPase subunit alpha-1	469	12	11.7	114135	5.33	>215 kDa	4.6-5.4	F2-01
977	15	IPI00024067	CLTC	Isoform 1 of Clathrin heavy chain 1	468	12	10.9	193260	5.48	>215 kDa	4.6-5.4	F2-01
978	16	IPI00022418	FN1	Isoform 1 of Fibronectin	302	7	5.1	266034	5.45	>215 kDa	4.6-5.4	F2-01
979	17	IPI00553169	FLNA	Putative uncharacterized protein FLNA	299	6	2.7	248149	5.65	>215 kDa	4.6-5.4	F2-01
980	18	IPI00022822	COL18A1	Isoform 2 of Collagen alpha-1(XVIII) chain	260	7	6.2	154607	5.45	>215 kDa	4.6-5.4	F2-01
981	19	IPI00019502	MYH9	Isoform 1 of Myosin-9	251	6	4.3	227646	5.5	>215 kDa	4.6-5.4	F2-01
982	20	IPI00299145	KRT6C	Keratin, type II cytoskeletal 6C	222	4	8.3	60273	8.09	>215 kDa	4.6-5.4	F2-01
983	21	IPI00021439	ACTB	Actin, cytoplasmic 1	220	8	16	42052	5.29	>215 kDa	4.6-5.4	F2-01
984	22	IPI00016600	TSPAN7	Tetraspanin-7	199	2	5.6	30016	7.46	>215 kDa	4.6-5.4	F2-01
985	23	IPI00013079	EMILIN1	EMILIN-1	189	5	7.5	107913	5.07	>215 kDa	4.6-5.4	F2-01
986	24	IPI00002406	BCAM	Basal cell adhesion molecule	181	5	6.7	68161	5.53	>215 kDa	4.6-5.4	F2-01
987	25	IPI00014594	NPHS2	Isoform 1 of Podocin	180	3	7.8	42516	8.96	>215 kDa	4.6-5.4	F2-01
988	26	IPI00001767	PTPRO	Isoform 1 of Receptor-type tyrosine-protein phosphatase O	178	5	4.4	139282	5.68	>215 kDa	4.6-5.4	F2-01
989	27	IPI00384444	KRT14	Keratin, type I cytoskeletal 14	174	2	3.2	51872	5.09	>215 kDa	4.6-5.4	F2-01
990	28	IPI00020984	CANX	Calnexin	153	4	7.8	71971	4.58	>215 kDa	4.6-5.4	F2-01
991	29	IPI00009867	KRT5	Keratin, type II cytoskeletal 5	152	4	3.9	62568	7.59	>215 kDa	4.6-5.4	F2-01
992	30	IPI00247063	MME	Neprilysin	151	4	6.1	86144	5.54	>215 kDa	4.6-5.4	F2-01
993	31	IPI00000190	CD81	CD81 antigen	124	2	8.5	26476	5.09	>215 kDa	4.6-5.4	F2-01
994	32	IPI00555809	ACT	Pseudogene candidate	122	2	17	26180	5.93	>215 kDa	4.6-5.4	F2-01
995	33	IPI00219682	STOM	Erythrocyte band 7 integral membrane protein	112	2	10.8	31882	7.71	>215 kDa	4.6-5.4	F2-01
996	34	IPI00418471	VIM	Vimentin	105	2	6.4	53676	5.06	>215 kDa	4.6-5.4	F2-01
997	35	IPI00014375	ENPEP	Glutamyl aminopeptidase	105	2	4.1	109717	5.34	>215 kDa	4.6-5.4	F2-01
998	36	IPI00010800	NES	Nestin	95	3	2.5	177788	4.35	>215 kDa	4.6-5.4	F2-01
999	37	IPI00291136	COL6A1	Collagen alpha-1(VI) chain	94	2	1.6	109602	5.26	>215 kDa	4.6-5.4	F2-01
1000	38	IPI00024689	AQP1	Aquaporin-1	91	1	7.4	28736	6.95	>215 kDa	4.6-5.4	F2-01
1001	39	IPI00298289	RTN4	Isoform 2 of Reticulon-4	91	2	7.2	40350	4.71	>215 kDa	4.6-5.4	F2-01
1002	40	IPI00293074	SLC44A2	Isoform 2 of Choline transporter-like protein 2	89	2	5.9	82003	8.51	>215 kDa	4.6-5.4	F2-01
1003	41	IPI00299116	PODXL	Podocalyxin-like protein 1 precursor	88	2	2.5	55992	5.36	>215 kDa	4.6-5.4	F2-01
1004	42	IPI00472282	HLA-B	HLA class I histocompatibility antigen, B-54 alpha chain	86	2	9.4	40640	5.89	>215 kDa	4.6-5.4	F2-01
1005	43	IPI00004657	HLA-B	HLA class I histocompatibility antigen, B-7 alpha chain	80	2	9.4	40777	5.57	>215 kDa	4.6-5.4	F2-01
1006	44	IPI00022200	COL6A3	Isoform 1 of Collagen alpha-3(VI) chain	79	1	0.5	345163	6.26	>215 kDa	4.6-5.4	F2-01
1007	45	IPI00105353	PLA2R1	Isoform 1 of Secretory phospholipase A2 receptor	77	1	1.4	171741	5.73	>215 kDa	4.6-5.4	F2-01
1008	46	IPI00470360	KIRREL	Isoform 1 of Kin of IRRE-like protein 1	75	1	2	84111	5.49	>215 kDa	4.6-5.4	F2-01
1009	47	IPI00007188	SLC25A5	ADP/ATP translocase 2	72	1	4	33102	9.76	>215 kDa	4.6-5.4	F2-01
1010	48	IPI00886833	LOC100129958	hCG1643231	67	1	4.4	35706	6.86	>215 kDa	4.6-5.4	F2-01
1011	49	IPI00884105	LAMP1	Lysosome-associated membrane glycoprotein 1	67	1	3.8	45367	9	>215 kDa	4.6-5.4	F2-01
1012	50	IPI00743104	ITGA1	Integrin alpha-1	65	1	1	132304	5.91	>215 kDa	4.6-5.4	F2-01
1013	51	IPI00056414	MAL2	Protein MAL2	62	2	6.3	19341	5.76	>215 kDa	4.6-5.4	F2-01
1014	52	IPI00013945	UMOD	Isoform 1 of Uromodulin	61	1	2.5	72451	5.05	>215 kDa	4.6-5.4	F2-01
1015	53	IPI00073454	COL6A2	Isoform 2C2A~ of Collagen alpha-2(VI) chain	61	1	1.3	88366	5.66	>215 kDa	4.6-5.4	F2-01
1016	54	IPI00428234	ITIH5	inter-alpha trypsin inhibitor heavy chain precursor 5 isoform 3	58	1	3.1	78674	9.09	>215 kDa	4.6-5.4	F2-01
1017	55	IPI00026944	NID1	Isoform 1 of Nidogen-1	57	1	1.3	139142	5.12	>215 kDa	4.6-5.4	F2-01
1018	56	IPI00001952	ENDOD1	Endonuclease domain-containing 1 protein	57	1	2.6	55723	5.55	>215 kDa	4.6-5.4	F2-01
1019	57	IPI00005171	HLA-D	RA HLA class II histocompatibility antigen, DR alpha chain	56	1	6.7	28760	4.91	>215 kDa	4.6-5.4	F2-01
1020	58	IPI00384280	PCYOX1	Prenylcysteine oxidase 1	54	1	3.6	57003	5.8	>215 kDa	4.6-5.4	F2-01
1021	59	IPI00022434	ALB	Putative uncharacterized protein ALB	53	1	2.7	73881	6.33	>215 kDa	4.6-5.4	F2-01
1022	60	IPI00179330	RPS27A	UBB;UBC ubiquitin and ribosomal protein S27a precursor	53	1	10.3	18296	9.68	>215 kDa	4.6-5.4	F2-01
1023	61	IPI00028635	RPN2	Dolichyl-diphosphooligosaccharide--protein glycosyltransferase subunit 2	49	1	4.9	69355	5.44	>215 kDa	4.6-5.4	F2-01
1024	1	IPI00010800	NES	Nestin	2510	67	34.7	177788	4.35	165-215 kDa	4.6-5.4	F2-02
1025	2	IPI00298281	LAMC1	Laminin subunit gamma-1	2377	59	24.2	183191	5.01	165-215 kDa	4.6-5.4	F2-02
1026	3	IPI00871535	SPTAN1	Isoform 2 of Spectrin alpha chain, brain	2363	62	23.8	285717	5.23	165-215 kDa	4.6-5.4	F2-02
1027	4	IPI00220327	KRT1	Keratin, type II cytoskeletal 1	1990	48	44.1	66170	8.15	165-215 kDa	4.6-5.4	F2-02
1028	5	IPI00024284	HSPG2	Basement membrane-specific heparan sulfate proteoglycan core protein	1919	45	13.1	479221	6.06	165-215 kDa	4.6-5.4	F2-02
1029	6	IPI00013808	ACTN4	Alpha-actinin-4	1760	43	33.4	105245	5.27	165-215 kDa	4.6-5.4	F2-02
1030	7	IPI00019359	KRT9	Keratin, type I cytoskeletal 9	1686	33	34.2	62255	5.14	165-215 kDa	4.6-5.4	F2-02
1031	8	IPI00302592	FLNA	Isoform 2 of Filamin-A	1412	35	15.5	282581	5.69	165-215 kDa	4.6-5.4	F2-02
1032	9	IPI00031008	TNC	Isoform 1 of Tenascin	1374	38	16.7	246345	4.79	165-215 kDa	4.6-5.4	F2-02
1033	10	IPI00009865	KRT10	Keratin, type I cytoskeletal 10	1277	35	41.6	59020	5.13	165-215 kDa	4.6-5.4	F2-02
1034	11	IPI00005614	SPTBN1	Isoform Long of Spectrin beta chain, brain 1	1268	34	16.1	275237	5.39	165-215 kDa	4.6-5.4	F2-02
1035	12	IPI00339225	FN1	Isoform 5 of Fibronectin	1202	31	16.1	246528	5.48	165-215 kDa	4.6-5.4	F2-02
1036	13	IPI00021304	KRT2	Keratin, type II cytoskeletal 2 epidermal	1129	29	34.7	66110	8.07	165-215 kDa	4.6-5.4	F2-02
1037	14	IPI00398002	PLEC	Isoform 3 of Plectin-1	1076	27	7.4	519655	5.59	165-215 kDa	4.6-5.4	F2-02
1038	15	IPI00844287	NES	Nestin	1061	30	43.6	66169	5.22	165-215 kDa	4.6-5.4	F2-02
1039	16	IPI00296922	LAMB2	Laminin subunit beta-2	982	20	11.7	202982	6.07	165-215 kDa	4.6-5.4	F2-02
1040	17	IPI00783665	LAMA5	Laminin subunit alpha-5	937	20	6.6	412085	6.63	165-215 kDa	4.6-5.4	F2-02
1041	18	IPI00019502	MYH9	Isoform 1 of Myosin-9	871	18	11.5	227646	5.5	165-215 kDa	4.6-5.4	F2-02
1042	19	IPI00014375	ENPEP	Glutamyl aminopeptidase	679	17	14.8	109717	5.34	165-215 kDa	4.6-5.4	F2-02
1043	20	IPI00395772	MYH9	Isoform 2 of Myosin-9	593	12	10.3	160790	5.76	165-215 kDa	4.6-5.4	F2-02
1044	21	IPI00374563	AGRN	Agrin	458	12	6.8	222861	6.02	165-215 kDa	4.6-5.4	F2-02
1045	22	IPI00006482	ATP1A1	Isoform Long of Sodium/potassium-transporting ATPase subunit alpha-1	400	11	11.4	114135	5.33	165-215 kDa	4.6-5.4	F2-02
1046	23	IPI00219898	NPHS1	PRODH2 Isoform 2 of Nephrin	393	12	10.3	131548	5.33	165-215 kDa	4.6-5.4	F2-02
1047	24	IPI00743104	ITGA1	Integrin alpha-1	391	11	8.6	132304	5.91	165-215 kDa	4.6-5.4	F2-02
1048	25	IPI00643525	C4A	Putative uncharacterized protein C4A	256	6	5	194218	6.65	165-215 kDa	4.6-5.4	F2-02
1049	26	IPI00022822	COL18A1	Isoform 2 of Collagen alpha-1(XVIII) chain	245	5	5.3	154607	5.45	165-215 kDa	4.6-5.4	F2-02
1050	27	IPI00024067	CLTC	Isoform 1 of Clathrin heavy chain 1	239	6	5.4	193260	5.48	165-215 kDa	4.6-5.4	F2-02
1051	28	IPI00382698	FLNB	Isoform 4 of Filamin-B	224	6	5.5	232499	5.35	165-215 kDa	4.6-5.4	F2-02
1052	29	IPI00237884	AKAP12	Isoform 1 of A-kinase anchor protein 12	217	3	2.2	191938	4.37	165-215 kDa	4.6-5.4	F2-02
1053	30	IPI00418471	VIM	Vimentin	195	5	10.9	53676	5.06	165-215 kDa	4.6-5.4	F2-02
1054	31	IPI00009867	KRT5	Keratin, type II cytoskeletal 5	154	3	5.4	62568	7.59	165-215 kDa	4.6-5.4	F2-02
1055	32	IPI00024689	AQP1	Aquaporin-1	153	1	7.4	28736	6.95	165-215 kDa	4.6-5.4	F2-02
1056	33	IPI00020984	CANX	Calnexin	151	2	2.7	71971	4.58	165-215 kDa	4.6-5.4	F2-02
1057	34	IPI00299116	PODXL	Podocalyxin-like protein 1 precursor	150	3	2.5	55992	5.36	165-215 kDa	4.6-5.4	F2-02
1058	35	IPI00607804	CRB2	Isoform 3 of Crumbs homolog 2	131	3	7.2	103414	5.77	165-215 kDa	4.6-5.4	F2-02
1059	36	IPI00028911	DAG1	Dystroglycan	110	3	4.2	97723	8.71	165-215 kDa	4.6-5.4	F2-02
1060	37	IPI00307545	TNS1	Tensin-1	98	2	2.2	186499	7.55	165-215 kDa	4.6-5.4	F2-02
1061	38	IPI00021766	RTN4	Isoform 1 of Reticulon-4	97	3	2.4	130250	4.43	165-215 kDa	4.6-5.4	F2-02
1062	39	IPI00291136	COL6A1	Collagen alpha-1(VI) chain	97	2	3.8	109602	5.26	165-215 kDa	4.6-5.4	F2-02
1063	40	IPI00032064	AKAP2	PALM2-AKAP2 Isoform 2 of A-kinase anchor protein 2	92	1	1.6	122510	4.99	165-215 kDa	4.6-5.4	F2-02
1064	41	IPI00013976	LAMB1	Laminin subunit beta-1	90	2	2.2	205178	4.84	165-215 kDa	4.6-5.4	F2-02
1065	42	IPI00009329	UTRN	Utrophin	89	2	0.9	396444	5.2	165-215 kDa	4.6-5.4	F2-02
1066	43	IPI00009866	KRT13	Isoform 1 of Keratin, type I cytoskeletal 13	83	2	5	49900	4.91	165-215 kDa	4.6-5.4	F2-02
1067	44	IPI00247063	MME	Neprilysin	79	1	1.7	86144	5.54	165-215 kDa	4.6-5.4	F2-02
1068	45	IPI00384444	KRT14	Keratin, type I cytoskeletal 14	75	2	7.2	51872	5.09	165-215 kDa	4.6-5.4	F2-02
1069	46	IPI00304589	TNKS1BP1	Isoform 1 of 182 kDa tankyrase-1-binding protein	68	1	1.2	182697	4.77	165-215 kDa	4.6-5.4	F2-02
1070	47	IPI00384280	PCYOX1	Prenylcysteine oxidase 1	63	1	3.6	57003	5.8	165-215 kDa	4.6-5.4	F2-02
1071	48	IPI00299048	IQGAP2	Isoform 1 of Ras GTPase-activating-like protein IQGAP2	60	1	1.8	181071	5.43	165-215 kDa	4.6-5.4	F2-02
1072	49	IPI00021439	ACTB	Actin, cytoplasmic 1	57	1	5.6	42052	5.29	165-215 kDa	4.6-5.4	F2-02
1073	50	IPI00105353	PLA2R1	Isoform 1 of Secretory phospholipase A2 receptor	57	1	1.4	171741	5.73	165-215 kDa	4.6-5.4	F2-02
1074	51	IPI00000190	CD81	CD81 antigen	49	1	9.7	26476	5.09	165-215 kDa	4.6-5.4	F2-02
1075	52	IPI00555610	AHNAK	Putative uncharacterized protein AHNAK	49	1	0.4	312507	6.26	165-215 kDa	4.6-5.4	F2-02
1076	53	IPI00001769	PTPRO	receptor-type protein tyrosine phosphatase O isoform d precursor	48	1	4.5	44188	6.02	165-215 kDa	4.6-5.4	F2-02
1077	54	IPI00024174	TSPAN4	Tetraspanin-4	47	1	10.5	26841	6.07	165-215 kDa	4.6-5.4	F2-02
1078	1	IPI00019359	KRT9	Keratin, type I cytoskeletal 9	2207	51	48.8	62255	5.14	125-165 kDa	4.6-5.4	F2-03
1079	2	IPI00013808	ACTN4	Alpha-actinin-4	2104	53	47	105245	5.27	125-165 kDa	4.6-5.4	F2-03
1080	3	IPI00220327	KRT1	Keratin, type II cytoskeletal 1	2080	49	46	66170	8.15	125-165 kDa	4.6-5.4	F2-03
1081	4	IPI00298281	LAMC1	Laminin subunit gamma-1	1801	44	23.7	183191	5.01	125-165 kDa	4.6-5.4	F2-03
1082	5	IPI00010800	NES	Nestin	1673	48	25.7	177788	4.35	125-165 kDa	4.6-5.4	F2-03
1083	6	IPI00019502	MYH9	Isoform 1 of Myosin-9	1641	39	17.1	227646	5.5	125-165 kDa	4.6-5.4	F2-03
1084	7	IPI00009865	KRT10	Keratin, type I cytoskeletal 10	1560	41	47.3	59020	5.13	125-165 kDa	4.6-5.4	F2-03
1085	8	IPI00384542	NID1	Isoform 2 of Nidogen-1	1262	39	31.7	123765	5.26	125-165 kDa	4.6-5.4	F2-03
1086	9	IPI00291136	COL6A1	Collagen alpha-1(VI) chain	1129	26	22.3	109602	5.26	125-165 kDa	4.6-5.4	F2-03
1087	10	IPI00296922	LAMB2	Laminin subunit beta-2	1053	21	9.5	202982	6.07	125-165 kDa	4.6-5.4	F2-03
1088	11	IPI00021304	KRT2	Keratin, type II cytoskeletal 2 epidermal	829	18	24.2	66110	8.07	125-165 kDa	4.6-5.4	F2-03
1089	12	IPI00844287	NES	Nestin	822	26	32.7	66169	5.22	125-165 kDa	4.6-5.4	F2-03
1090	13	IPI00215995	ITGA3	Isoform Alpha-3A of Integrin alpha-3	652	27	12.6	117735	6.32	125-165 kDa	4.6-5.4	F2-03
1091	14	IPI00014375	ENPEP	Glutamyl aminopeptidase	646	16	12.3	109717	5.34	125-165 kDa	4.6-5.4	F2-03
1092	15	IPI00783665	LAMA5	Laminin subunit alpha-5	619	14	4.3	412085	6.63	125-165 kDa	4.6-5.4	F2-03
1093	16	IPI00217563	ITGB1	Isoform Beta-1A of Integrin beta-1	605	21	22.7	91664	5.27	125-165 kDa	4.6-5.4	F2-03
1094	17	IPI00843765	SPTAN1	Isoform 3 of Spectrin alpha chain, brain	550	15	7.4	282906	5.21	125-165 kDa	4.6-5.4	F2-03
1095	18	IPI00013079	EMILIN1	EMILIN-1	510	12	16.2	107913	5.07	125-165 kDa	4.6-5.4	F2-03
1096	19	IPI00219898	NPHS1	PRODH2 Isoform 2 of Nephrin	510	16	12.5	131548	5.33	125-165 kDa	4.6-5.4	F2-03
1097	20	IPI00299116	PODXL	Podocalyxin-like protein 1 precursor	498	13	14.2	55992	5.36	125-165 kDa	4.6-5.4	F2-03
1098	21	IPI00293033	NID2	NID2 protein	471	12	13.6	109410	5.38	125-165 kDa	4.6-5.4	F2-03
1099	22	IPI00553169	FLNA	Putative uncharacterized protein FLNA	415	10	4.2	248149	5.65	125-165 kDa	4.6-5.4	F2-03
1100	23	IPI00299145	KRT6C	Keratin, type II cytoskeletal 6C	349	7	11.3	60273	8.09	125-165 kDa	4.6-5.4	F2-03
1101	24	IPI00418471	VIM	Vimentin	341	9	20	53676	5.06	125-165 kDa	4.6-5.4	F2-03
1102	25	IPI00293665	KRT6B	Keratin, type II cytoskeletal 6B	315	7	13.1	60315	8.09	125-165 kDa	4.6-5.4	F2-03
1103	26	IPI00032064	AKAP2	PALM2-AKAP2 Isoform 2 of A-kinase anchor protein 2	312	4	5.5	122510	4.99	125-165 kDa	4.6-5.4	F2-03
1104	27	IPI00024284	HSPG2	Basement membrane-specific heparan sulfate proteoglycan core protein	294	8	2.8	479221	6.06	125-165 kDa	4.6-5.4	F2-03
1105	28	IPI00220216	TNC	Isoform 6 of Tenascin	284	6	3.8	176894	4.97	125-165 kDa	4.6-5.4	F2-03
1106	29	IPI00027505	ITGAV	Isoform 1 of Integrin alpha-V	280	9	7.4	117048	5.45	125-165 kDa	4.6-5.4	F2-03
1107	30	IPI00023410	ITGA8	Integrin alpha-8	265	10	15.6	118626	5.37	125-165 kDa	4.6-5.4	F2-03
1108	31	IPI00384444	KRT14	Keratin, type I cytoskeletal 14	230	5	14.8	51872	5.09	125-165 kDa	4.6-5.4	F2-03
1109	32	IPI00186711	PLEC	Isoform 2 of Plectin-1	225	4	1.1	520095	5.6	125-165 kDa	4.6-5.4	F2-03
1110	33	IPI00247063	MME	Neprilysin	207	5	7.7	86144	5.54	125-165 kDa	4.6-5.4	F2-03
1111	34	IPI00743104	ITGA1	Integrin alpha-1	196	4	5.3	132304	5.91	125-165 kDa	4.6-5.4	F2-03
1112	35	IPI00217963	KRT16	Keratin, type I cytoskeletal 16	191	4	9.9	51578	4.99	125-165 kDa	4.6-5.4	F2-03
1113	36	IPI00022418	FN1	Isoform 1 of Fibronectin	188	4	3.1	266034	5.45	125-165 kDa	4.6-5.4	F2-03
1114	37	IPI00328230	SPTBN1	Isoform Short of Spectrin beta chain, brain 1	185	5	4	253618	5.31	125-165 kDa	4.6-5.4	F2-03
1115	38	IPI00009867	KRT5	Keratin, type II cytoskeletal 5	172	4	5.4	62568	7.59	125-165 kDa	4.6-5.4	F2-03
1116	39	IPI00032258	C4A	Complement C4-A	146	3	3.8	194247	6.65	125-165 kDa	4.6-5.4	F2-03
1117	40	IPI00028911	DAG1	Dystroglycan	140	4	4.2	97723	8.71	125-165 kDa	4.6-5.4	F2-03
1118	41	IPI00374563	AGRN	Agrin	138	4	2.3	222861	6.02	125-165 kDa	4.6-5.4	F2-03
1119	42	IPI00470535	CACNA2D1	Dihydropyridine receptor alpha 2 subunit	136	3	4.8	126369	5.21	125-165 kDa	4.6-5.4	F2-03
1120	43	IPI00006207	LRRFIP1	Isoform 2 of Leucine-rich repeat flightless-interacting protein 1	136	2	1.8	86979	4.58	125-165 kDa	4.6-5.4	F2-03
1121	44	IPI00410585	CRB2	Isoform 1 of Crumbs homolog 2	113	2	2.6	140391	5.31	125-165 kDa	4.6-5.4	F2-03
1122	45	IPI00413058	SYNPO	Isoform 1 of Synaptopodin	110	2	1.8	99915	8.92	125-165 kDa	4.6-5.4	F2-03
1123	46	IPI00847646	TNKS1BP1	Isoform 2 of 182 kDa tankyrase-1-binding protein	99	2	4.8	83140	4.49	125-165 kDa	4.6-5.4	F2-03
1124	47	IPI00385317	TENC1	Isoform 2 of Tensin-like C1 domain-containing phosphatase	99	2	1.7	144362	8.63	125-165 kDa	4.6-5.4	F2-03
1125	48	IPI00816626	PLXNB2	PLXNB2 protein	97	1	4.8	57096	6.13	125-165 kDa	4.6-5.4	F2-03
1126	49	IPI00027230	HSP90B1	Endoplasmin	83	2	2.4	92696	4.76	125-165 kDa	4.6-5.4	F2-03
1127	50	IPI00853061	COL6A3	alpha 3 type VI collagen isoform 2 precursor	80	2	2.4	113269	5.54	125-165 kDa	4.6-5.4	F2-03
1128	51	IPI00013976	LAMB1	Laminin subunit beta-1	77	1	1.2	205178	4.84	125-165 kDa	4.6-5.4	F2-03
1129	52	IPI00217683	AKAP12	A kinase (PRKA) anchor protein 12 isoform 2	63	1	1.2	182150	4.4	125-165 kDa	4.6-5.4	F2-03
1130	53	IPI00006482	ATP1A1	Isoform Long of Sodium/potassium-transporting ATPase subunit alpha-1	57	1	1.5	114135	5.33	125-165 kDa	4.6-5.4	F2-03
1131	54	IPI00001580	FYCO1	Isoform 1 of FYVE and coiled-coil domain-containing protein 1	53	1	0.9	168562	4.85	125-165 kDa	4.6-5.4	F2-03
1132	55	IPI00329482	LAMA4	Isoform 1 of Laminin subunit alpha-4	53	1	0.9	205024	5.9	125-165 kDa	4.6-5.4	F2-03
1133	56	IPI00024067	CLTC	Isoform 1 of Clathrin heavy chain 1	50	1	1.7	193260	5.48	125-165 kDa	4.6-5.4	F2-03
1134	57	IPI00008603	ACTA2	Actin, aortic smooth muscle	50	1	4.2	42381	5.23	125-165 kDa	4.6-5.4	F2-03
1135	58	IPI00006070	CD34	Isoform CD34-F of Hematopoietic progenitor cell antigen CD34	49	1	6.5	41091	7	125-165 kDa	4.6-5.4	F2-03
1136	59	IPI00737638	FAM169A	Isoform 1 of Protein FAM169A	49	1	4	75251	4.52	125-165 kDa	4.6-5.4	F2-03
1137	60	IPI00306604	ITGA5	Integrin alpha-5	48	1	1.3	115605	5.5	125-165 kDa	4.6-5.4	F2-03
1138	1	IPI00013808	ACTN4	Alpha-actinin-4	3040	85	52.1	105245	5.27	95-125 kDa	4.6-5.4	F2-04
1139	2	IPI00247063	MME	Neprilysin	2590	73	42	86144	5.54	95-125 kDa	4.6-5.4	F2-04
1140	3	IPI00019359	KRT9	Keratin, type I cytoskeletal 9	1890	41	41.6	62255	5.14	95-125 kDa	4.6-5.4	F2-04
1141	4	IPI00220327	KRT1	Keratin, type II cytoskeletal 1	1750	44	44.1	66170	8.15	95-125 kDa	4.6-5.4	F2-04
1142	5	IPI00298281	LAMC1	Laminin subunit gamma-1	1412	36	24.6	183191	5.01	95-125 kDa	4.6-5.4	F2-04
1143	6	IPI00010800	NES	Nestin	1375	45	22.6	177788	4.35	95-125 kDa	4.6-5.4	F2-04
1144	7	IPI00009865	KRT10	Keratin, type I cytoskeletal 10	1169	29	36.6	59020	5.13	95-125 kDa	4.6-5.4	F2-04
1145	8	IPI00783665	LAMA5	Laminin subunit alpha-5	1022	22	5.8	412085	6.63	95-125 kDa	4.6-5.4	F2-04
1146	9	IPI00844287	NES	Nestin	958	32	40.7	66169	5.22	95-125 kDa	4.6-5.4	F2-04
1147	10	IPI00291136	COL6A1	Collagen alpha-1(VI) chain	910	23	18.5	109602	5.26	95-125 kDa	4.6-5.4	F2-04
1148	11	IPI00296922	LAMB2	Laminin subunit beta-2	907	23	12.7	202982	6.07	95-125 kDa	4.6-5.4	F2-04
1149	12	IPI00013508	ACTN1	Alpha-actinin-1	880	27	18.7	103563	5.25	95-125 kDa	4.6-5.4	F2-04
1150	13	IPI00003406	DBN1	Isoform 1 of Drebrin	700	15	22.8	71842	4.41	95-125 kDa	4.6-5.4	F2-04
1151	14	IPI00019502	MYH9	Isoform 1 of Myosin-9	697	16	9.9	227646	5.5	95-125 kDa	4.6-5.4	F2-04
1152	15	IPI00217563	ITGB1	Isoform Beta-1A of Integrin beta-1	668	21	19.4	91664	5.27	95-125 kDa	4.6-5.4	F2-04
1153	16	IPI00215995	ITGA3	Isoform Alpha-3A of Integrin alpha-3	608	16	12.1	117735	6.32	95-125 kDa	4.6-5.4	F2-04
1154	17	IPI00013079	EMILIN1	EMILIN-1	532	12	16.1	107913	5.07	95-125 kDa	4.6-5.4	F2-04
1155	18	IPI00021304	KRT2	Keratin, type II cytoskeletal 2 epidermal	519	13	24.2	66110	8.07	95-125 kDa	4.6-5.4	F2-04
1156	19	IPI00027505	ITGAV	Isoform 1 of Integrin alpha-V	445	15	14.1	117048	5.45	95-125 kDa	4.6-5.4	F2-04
1157	20	IPI00384542	NID1	Isoform 2 of Nidogen-1	316	9	14.2	123765	5.26	95-125 kDa	4.6-5.4	F2-04
1158	21	IPI00299145	KRT6C	Keratin, type II cytoskeletal 6C	313	5	11.3	60273	8.09	95-125 kDa	4.6-5.4	F2-04
1159	22	IPI00418471	VIM	Vimentin	275	5	14.8	53676	5.06	95-125 kDa	4.6-5.4	F2-04
1160	23	IPI00015525	MMRN2	Multimerin-2	242	6	7.9	105036	5.5	95-125 kDa	4.6-5.4	F2-04
1161	24	IPI00303283	ITGB3	Isoform Beta-3A of Integrin beta-3	237	6	9.1	90194	5.09	95-125 kDa	4.6-5.4	F2-04
1162	25	IPI00299116	PODXL	Podocalyxin-like protein 1 precursor	236	5	10.2	55992	5.36	95-125 kDa	4.6-5.4	F2-04
1163	26	IPI00027258	SYNPO	Isoform 2 of Synaptopodin	217	6	6.1	96736	9.79	95-125 kDa	4.6-5.4	F2-04
1164	27	IPI00553169	FLNA	Putative uncharacterized protein FLNA	214	5	3	248149	5.65	95-125 kDa	4.6-5.4	F2-04
1165	28	IPI00946775	AKAP2	Putative uncharacterized protein AKAP2	214	3	5.5	85573	4.86	95-125 kDa	4.6-5.4	F2-04
1166	29	IPI00470360	KIRREL	Isoform 1 of Kin of IRRE-like protein 1	209	4	6.5	84111	5.49	95-125 kDa	4.6-5.4	F2-04
1167	30	IPI00013945	UMOD	Isoform 1 of Uromodulin	195	4	6.9	72451	5.05	95-125 kDa	4.6-5.4	F2-04
1168	31	IPI00022418	FN1	Isoform 1 of Fibronectin	184	4	3.3	266034	5.45	95-125 kDa	4.6-5.4	F2-04
1169	32	IPI00024284	HSPG2	Basement membrane-specific heparan sulfate proteoglycan core protein	181	4	2.4	479221	6.06	95-125 kDa	4.6-5.4	F2-04
1170	33	IPI00024046	CDH13	Cadherin-13	179	3	4.6	83983	4.94	95-125 kDa	4.6-5.4	F2-04
1171	34	IPI00014375	ENPEP	Glutamyl aminopeptidase	176	4	5.4	109717	5.34	95-125 kDa	4.6-5.4	F2-04
1172	35	IPI00023673	LGALS3BP	Galectin-3-binding protein	161	4	9.1	66202	5.13	95-125 kDa	4.6-5.4	F2-04
1173	36	IPI00003021	ATP1A2	Sodium/potassium-transporting ATPase subunit alpha-2	158	3	3.2	113505	5.47	95-125 kDa	4.6-5.4	F2-04
1174	37	IPI00006070	CD34	Isoform CD34-F of Hematopoietic progenitor cell antigen CD34	155	3	5.2	41091	7	95-125 kDa	4.6-5.4	F2-04
1175	38	IPI00032258	C4A	Complement C4-A	154	2	0.9	194247	6.65	95-125 kDa	4.6-5.4	F2-04
1176	39	IPI00029741	ITGB5	Integrin beta-5	150	2	1.8	91303	5.72	95-125 kDa	4.6-5.4	F2-04
1177	40	IPI00027230	HSP90B1	Endoplasmin	149	2	2.4	92696	4.76	95-125 kDa	4.6-5.4	F2-04
1178	41	IPI00295618	PECAM1	Isoform Long of Platelet endothelial cell adhesion molecule	145	3	7.2	83396	6.55	95-125 kDa	4.6-5.4	F2-04
1179	42	IPI00218803	FBLN1	Isoform B of Fibulin-1	143	3	8	81079	5.12	95-125 kDa	4.6-5.4	F2-04
1180	43	IPI00008494	ICAM1	Intercellular adhesion molecule 1	138	3	5.3	58587	8.31	95-125 kDa	4.6-5.4	F2-04
1181	44	IPI00438230	TRIM28	Isoform 2 of Transcription intermediary factor 1-beta	133	2	2.4	80621	5.67	95-125 kDa	4.6-5.4	F2-04
1182	45	IPI00217683	AKAP12	A kinase (PRKA) anchor protein 12 isoform 2	130	2	2.4	182150	4.4	95-125 kDa	4.6-5.4	F2-04
1183	46	IPI00293033	NID2	NID2 protein	125	3	4.7	109410	5.38	95-125 kDa	4.6-5.4	F2-04
1184	47	IPI00843765	SPTAN1	Isoform 3 of Spectrin alpha chain, brain	124	4	1.4	282906	5.21	95-125 kDa	4.6-5.4	F2-04
1185	48	IPI00215743	RRBP1	Isoform 3 of Ribosome-binding protein 1	117	1	1.3	152780	8.69	95-125 kDa	4.6-5.4	F2-04
1186	49	IPI00163849	EPS15L1	Epidermal growth factor receptor substrate 15-like 1	117	2	2.2	99660	4.89	95-125 kDa	4.6-5.4	F2-04
1187	50	IPI00884105	LAMP1	Lysosome-associated membrane glycoprotein 1	113	3	6	45367	9	95-125 kDa	4.6-5.4	F2-04
1188	51	IPI00384444	KRT14	Keratin, type I cytoskeletal 14	112	3	12.9	51872	5.09	95-125 kDa	4.6-5.4	F2-04
1189	52	IPI00220216	TNC	Isoform 6 of Tenascin	98	3	3.6	176894	4.97	95-125 kDa	4.6-5.4	F2-04
1190	53	IPI00374563	AGRN	Agrin	93	1	1.1	222861	6.02	95-125 kDa	4.6-5.4	F2-04
1191	54	IPI00847646	TNKS1BP1	Isoform 2 of 182 kDa tankyrase-1-binding protein	91	1	2.2	83140	4.49	95-125 kDa	4.6-5.4	F2-04
1192	55	IPI00853061	COL6A3	alpha 3 type VI collagen isoform 2 precursor	91	2	2.4	113269	5.54	95-125 kDa	4.6-5.4	F2-04
1193	56	IPI00743104	ITGA1	Integrin alpha-1	84	2	4.2	132304	5.91	95-125 kDa	4.6-5.4	F2-04
1194	57	IPI00012792	CDH5	Cadherin-5	77	1	1.7	87804	5.22	95-125 kDa	4.6-5.4	F2-04
1195	58	IPI00293464	DDB1	LOC100290337 DNA damage-binding protein 1	73	1	2.6	128142	5.14	95-125 kDa	4.6-5.4	F2-04
1196	59	IPI00011454	GANAB	Isoform 2 of Neutral alpha-glucosidase AB	68	1	1.6	109825	5.82	95-125 kDa	4.6-5.4	F2-04
1197	60	IPI00005614	SPTBN1	Isoform Long of Spectrin beta chain, brain 1	66	1	0.7	275237	5.39	95-125 kDa	4.6-5.4	F2-04
1198	61	IPI00217882	SORT1	Sortilin	64	1	1.8	92979	5.46	95-125 kDa	4.6-5.4	F2-04
1199	62	IPI00186711	PLEC	Isoform 2 of Plectin-1	61	2	0.9	520095	5.6	95-125 kDa	4.6-5.4	F2-04
1200	63	IPI00782965	HIP1	Huntingtin-interacting protein 1	60	1	2.9	117232	5.2	95-125 kDa	4.6-5.4	F2-04
1201	64	IPI00022143	ESYT1	Isoform 1 of Extended synaptotagmin-1	55	1	1.4	123293	5.57	95-125 kDa	4.6-5.4	F2-04
1202	65	IPI00299048	IQGAP2	Isoform 1 of Ras GTPase-activating-like protein IQGAP2	54	1	1.8	181071	5.43	95-125 kDa	4.6-5.4	F2-04
1203	66	IPI00179330	RPS27A	UBC;UBB ubiquitin and ribosomal protein S27a precursor	52	1	10.3	18296	9.68	95-125 kDa	4.6-5.4	F2-04
1204	67	IPI00013976	LAMB1	Laminin subunit beta-1	50	1	1	205178	4.84	95-125 kDa	4.6-5.4	F2-04
1205	68	IPI00031583	USO1	Putative uncharacterized protein DKFZp451D234	48	1	1.8	110031	4.83	95-125 kDa	4.6-5.4	F2-04
1206	69	IPI00182757	KIAA1967	Isoform 1 of Protein KIAA1967	48	1	1.5	103465	5.14	95-125 kDa	4.6-5.4	F2-04
1207	1	IPI00013808	ACTN4	Alpha-actinin-4	8964	217	58.8	105245	5.27	75-95 kDa	4.6-5.4	F2-05
1208	2	IPI00921118	ACTN1	Actinin alpha 1 isoform 3	2702	71	35.3	107644	5.38	75-95 kDa	4.6-5.4	F2-05
1209	3	IPI00027230	HSP90B1	Endoplasmin	2391	64	33.5	92696	4.76	75-95 kDa	4.6-5.4	F2-05
1210	4	IPI00220327	KRT1	Keratin, type II cytoskeletal 1	2029	43	41.5	66170	8.15	75-95 kDa	4.6-5.4	F2-05
1211	5	IPI00019359	KRT9	Keratin, type I cytoskeletal 9	1854	36	31.9	62255	5.14	75-95 kDa	4.6-5.4	F2-05
1212	6	IPI00009865	KRT10	Keratin, type I cytoskeletal 10	1225	32	42.6	59020	5.13	75-95 kDa	4.6-5.4	F2-05
1213	7	IPI00002406	BCAM	Basal cell adhesion molecule	951	25	29.5	68161	5.53	75-95 kDa	4.6-5.4	F2-05
1214	8	IPI00021304	KRT2	Keratin, type II cytoskeletal 2 epidermal	827	21	36	66110	8.07	75-95 kDa	4.6-5.4	F2-05
1215	9	IPI00010800	NES	Nestin	682	19	13.6	177788	4.35	75-95 kDa	4.6-5.4	F2-05
1216	10	IPI00783665	LAMA5	Laminin subunit alpha-5	573	11	3	412085	6.63	75-95 kDa	4.6-5.4	F2-05
1217	11	IPI00296922	LAMB2	Laminin subunit beta-2	562	11	5.4	202982	6.07	75-95 kDa	4.6-5.4	F2-05
1218	12	IPI00217561	ITGB1	Isoform Beta-1C of Integrin beta-1	556	16	12.7	94981	5.31	75-95 kDa	4.6-5.4	F2-05
1219	13	IPI00298281	LAMC1	Laminin subunit gamma-1	513	11	6.4	183191	5.01	75-95 kDa	4.6-5.4	F2-05
1220	14	IPI00418471	VIM	Vimentin	419	9	20.2	53676	5.06	75-95 kDa	4.6-5.4	F2-05
1221	15	IPI00006070	CD34	Isoform CD34-F of Hematopoietic progenitor cell antigen CD34	399	7	11.7	41091	7	75-95 kDa	4.6-5.4	F2-05
1222	16	IPI00020984	CANX	Calnexin	363	10	13.2	71971	4.58	75-95 kDa	4.6-5.4	F2-05
1223	17	IPI00291136	COL6A1	Collagen alpha-1(VI) chain	313	6	6.9	109602	5.26	75-95 kDa	4.6-5.4	F2-05
1224	18	IPI00784295	HSP90AA1	Isoform 1 of Heat shock protein HSP 90-alpha	311	9	14.5	85006	4.94	75-95 kDa	4.6-5.4	F2-05
1225	19	IPI00215743	RRBP1	Isoform 3 of Ribosome-binding protein 1	297	6	3.5	152780	8.69	75-95 kDa	4.6-5.4	F2-05
1226	20	IPI00009342	IQGAP1	Ras GTPase-activating-like protein IQGAP1	255	6	6.2	189761	6.08	75-95 kDa	4.6-5.4	F2-05
1227	21	IPI00247063	MME	Neprilysin	226	7	13.7	86144	5.54	75-95 kDa	4.6-5.4	F2-05
1228	22	IPI00299145	KRT6C	Keratin, type II cytoskeletal 6C	222	4	11.3	60273	8.09	75-95 kDa	4.6-5.4	F2-05
1229	23	IPI00008494	ICAM1	Intercellular adhesion molecule 1	174	3	2.6	58587	8.31	75-95 kDa	4.6-5.4	F2-05
1230	24	IPI00026154	PRKCSH	Glucosidase 2 subunit beta	170	6	14	61066	4.35	75-95 kDa	4.6-5.4	F2-05
1231	25	IPI00294578	TGM2	Isoform 1 of Protein-glutamine gamma-glutamyltransferase 2	167	5	14	78420	5.11	75-95 kDa	4.6-5.4	F2-05
1232	26	IPI00217963	KRT16	Keratin, type I cytoskeletal 16	158	3	5.5	51578	4.99	75-95 kDa	4.6-5.4	F2-05
1233	27	IPI00743104	ITGA1	Integrin alpha-1	147	4	3.6	132304	5.91	75-95 kDa	4.6-5.4	F2-05
1234	28	IPI00026944	NID1	Isoform 1 of Nidogen-1	144	2	2.6	139142	5.12	75-95 kDa	4.6-5.4	F2-05
1235	29	IPI00027505	ITGAV	Isoform 1 of Integrin alpha-V	134	3	5.4	117048	5.45	75-95 kDa	4.6-5.4	F2-05
1236	30	IPI00013945	UMOD	Isoform 1 of Uromodulin	133	3	4.8	72451	5.05	75-95 kDa	4.6-5.4	F2-05
1237	31	IPI00215980	PVRL2	Isoform Alpha of Poliovirus receptor-related protein 2	131	3	6.5	51669	5	75-95 kDa	4.6-5.4	F2-05
1238	32	IPI00017567	ENG	Isoform Long of Endoglin	126	3	4.7	71559	6.14	75-95 kDa	4.6-5.4	F2-05
1239	33	IPI00339225	FN1	Isoform 5 of Fibronectin	117	2	2.2	246528	5.48	75-95 kDa	4.6-5.4	F2-05
1240	34	IPI00456887	HNRNPUL2	Heterogeneous nuclear ribonucleoprotein U-like protein 2	109	2	6.4	85622	4.85	75-95 kDa	4.6-5.4	F2-05
1241	35	IPI00027258	SYNPO	Isoform 2 of Synaptopodin	107	3	6.1	96736	9.79	75-95 kDa	4.6-5.4	F2-05
1242	36	IPI00294004	PROS1	Vitamin K-dependent protein S	105	1	2.2	77127	5.48	75-95 kDa	4.6-5.4	F2-05
1243	37	IPI00299116	PODXL	Podocalyxin-like protein 1 precursor	105	2	2.5	55992	5.36	75-95 kDa	4.6-5.4	F2-05
1244	38	IPI00877626	SUN2	Unc-84 homolog B	103	1	8.4	25000	6.71	75-95 kDa	4.6-5.4	F2-05
1245	39	IPI00002495	EPN1	Isoform 1 of Epsin-1	97	1	4.2	57596	4.77	75-95 kDa	4.6-5.4	F2-05
1246	40	IPI00479217	HNRNPU	Isoform Short of Heterogeneous nuclear ribonucleoprotein U	87	2	2.4	89665	5.6	75-95 kDa	4.6-5.4	F2-05
1247	41	IPI00032064	AKAP2	PALM2-AKAP2 Isoform 2 of A-kinase anchor protein 2	87	1	1.9	122510	4.99	75-95 kDa	4.6-5.4	F2-05
1248	42	IPI00000877	HYOU1	Hypoxia up-regulated protein 1	86	1	2.1	111494	5.16	75-95 kDa	4.6-5.4	F2-05
1249	43	IPI00026314	GSN	Isoform 1 of Gelsolin	86	1	1.9	86043	5.9	75-95 kDa	4.6-5.4	F2-05
1250	44	IPI00032258	C4A	Complement C4-A	83	1	0.9	194247	6.65	75-95 kDa	4.6-5.4	F2-05
1251	45	IPI00220834	XRCC5	ATP-dependent DNA helicase 2 subunit 2	75	1	2.6	83222	5.55	75-95 kDa	4.6-5.4	F2-05
1252	46	IPI00024046	CDH13	Cadherin-13	70	1	3	83983	4.94	75-95 kDa	4.6-5.4	F2-05
1253	47	IPI00003021	ATP1A2	Sodium/potassium-transporting ATPase subunit alpha-2	64	1	1.5	113505	5.47	75-95 kDa	4.6-5.4	F2-05
1254	48	IPI00745092	SPTAN1	Putative uncharacterized protein SPTAN1	62	1	3.6	57037	6.08	75-95 kDa	4.6-5.4	F2-05
1255	49	IPI00788911	AP1B1	Putative uncharacterized protein AP1B1	59	1	6.9	19502	4.75	75-95 kDa	4.6-5.4	F2-05
1256	50	IPI00328103	KRT27	Keratin, type I cytoskeletal 27	59	1	3.9	50420	5.06	75-95 kDa	4.6-5.4	F2-05
1257	51	IPI00217683	AKAP12	A kinase (PRKA) anchor protein 12 isoform 2	59	1	1.2	182150	4.4	75-95 kDa	4.6-5.4	F2-05
1258	52	IPI00299048	IQGAP2	Isoform 1 of Ras GTPase-activating-like protein IQGAP2	58	1	1.8	181071	5.43	75-95 kDa	4.6-5.4	F2-05
1259	53	IPI00014375	ENPEP	Glutamyl aminopeptidase	58	1	2	109717	5.34	75-95 kDa	4.6-5.4	F2-05
1260	54	IPI00015973	EPB41L2	Band 4.1-like protein 2	55	1	2	113032	5.34	75-95 kDa	4.6-5.4	F2-05
1261	55	IPI00215995	ITGA3	Isoform Alpha-3A of Integrin alpha-3	55	1	1.8	117735	6.32	75-95 kDa	4.6-5.4	F2-05
1262	56	IPI00024284	HSPG2	Basement membrane-specific heparan sulfate proteoglycan core protein	53	1	0.8	479221	6.06	75-95 kDa	4.6-5.4	F2-05
1263	57	IPI00479116	CPN2	Carboxypeptidase N subunit 2	51	1	5	61431	5.63	75-95 kDa	4.6-5.4	F2-05
1264	58	IPI00023410	ITGA8	Integrin alpha-8	50	1	3.5	118626	5.37	75-95 kDa	4.6-5.4	F2-05
1265	59	IPI00927752	KIAA1324L	Putative uncharacterized protein KIAA1324L	48	1	0.7	108723	6.5	75-95 kDa	4.6-5.4	F2-05
1266	1	IPI00013808	ACTN4	Alpha-actinin-4	3998	101	53.9	105245	5.27	58-75 kDa	4.6-5.4	F2-06
1267	2	IPI00220327	KRT1	Keratin, type II cytoskeletal 1	2294	51	45.7	66170	8.15	58-75 kDa	4.6-5.4	F2-06
1268	3	IPI00019359	KRT9	Keratin, type I cytoskeletal 9	1895	42	42.4	62255	5.14	58-75 kDa	4.6-5.4	F2-06
1269	4	IPI00009865	KRT10	Keratin, type I cytoskeletal 10	1231	32	44.9	59020	5.13	58-75 kDa	4.6-5.4	F2-06
1270	5	IPI00298281	LAMC1	Laminin subunit gamma-1	1086	26	15.4	183191	5.01	58-75 kDa	4.6-5.4	F2-06
1271	6	IPI00921118	ACTN1	Actinin alpha 1 isoform 3	1065	30	16.7	107644	5.38	58-75 kDa	4.6-5.4	F2-06
1272	7	IPI00247063	MME	Neprilysin	920	23	23.2	86144	5.54	58-75 kDa	4.6-5.4	F2-06
1273	8	IPI00003362	HSPA5	HSPA5 protein	850	20	26.9	72492	5.07	58-75 kDa	4.6-5.4	F2-06
1274	9	IPI00783665	LAMA5	Laminin subunit alpha-5	788	17	4.7	412085	6.63	58-75 kDa	4.6-5.4	F2-06
1275	10	IPI00418471	VIM	Vimentin	726	17	22.1	53676	5.06	58-75 kDa	4.6-5.4	F2-06
1276	11	IPI00021304	KRT2	Keratin, type II cytoskeletal 2 epidermal	725	17	26.8	66110	8.07	58-75 kDa	4.6-5.4	F2-06
1277	12	IPI00011932	HSPA12A	Heat shock 70 kDa protein 12A	680	19	25	75217	6.32	58-75 kDa	4.6-5.4	F2-06
1278	13	IPI00296922	LAMB2	Laminin subunit beta-2	615	14	9.6	202982	6.07	58-75 kDa	4.6-5.4	F2-06
1279	14	IPI00010800	NES	Nestin	518	15	9.7	177788	4.35	58-75 kDa	4.6-5.4	F2-06
1280	15	IPI00219365	MSN	Moesin	478	13	19.2	67892	6.08	58-75 kDa	4.6-5.4	F2-06
1281	16	IPI00027230	HSP90B1	Endoplasmin	460	11	10.8	92696	4.76	58-75 kDa	4.6-5.4	F2-06
1282	17	IPI00020986	LUM	Lumican	422	11	24.6	38747	6.16	58-75 kDa	4.6-5.4	F2-06
1283	18	IPI00002406	BCAM	Basal cell adhesion molecule	392	7	11.8	68161	5.53	58-75 kDa	4.6-5.4	F2-06
1284	19	IPI00023673	LGALS3BP	Galectin-3-binding protein	356	9	15.9	66202	5.13	58-75 kDa	4.6-5.4	F2-06
1285	20	IPI00017367	RDX	Radixin, isoform CRA_a	288	6	10.4	71176	6.3	58-75 kDa	4.6-5.4	F2-06
1286	21	IPI00215980	PVRL2	Isoform Alpha of Poliovirus receptor-related protein 2	286	10	19.2	51669	5	58-75 kDa	4.6-5.4	F2-06
1287	22	IPI00299048	IQGAP2	Isoform 1 of Ras GTPase-activating-like protein IQGAP2	265	7	5.6	181071	5.43	58-75 kDa	4.6-5.4	F2-06
1288	23	IPI00020984	CANX	Calnexin	250	5	5.6	71971	4.58	58-75 kDa	4.6-5.4	F2-06
1289	24	IPI00291262	CLU	Isoform 1 of Clusterin	238	7	17.6	53031	5.89	58-75 kDa	4.6-5.4	F2-06
1290	25	IPI00300725	KRT6A	Keratin, type II cytoskeletal 6A	231	6	11	60293	8.09	58-75 kDa	4.6-5.4	F2-06
1291	26	IPI00843975	EZR	Ezrin	224	5	9.7	69484	5.94	58-75 kDa	4.6-5.4	F2-06
1292	27	IPI00218694	CALD1	Isoform 2 of Caldesmon	222	4	8.2	65725	6.37	58-75 kDa	4.6-5.4	F2-06
1293	28	IPI00395772	MYH9	Isoform 2 of Myosin-9	217	4	3.5	160790	5.76	58-75 kDa	4.6-5.4	F2-06
1294	29	IPI00217561	ITGB1	Isoform Beta-1C of Integrin beta-1	214	8	11.6	94981	5.31	58-75 kDa	4.6-5.4	F2-06
1295	30	IPI00446294	TOM1L2	Isoform 1 of TOM1-like protein 2	212	3	7.1	55864	4.69	58-75 kDa	4.6-5.4	F2-06
1296	31	IPI00886833	LOC100129958	hCG1643231	210	4	4.4	35706	6.86	58-75 kDa	4.6-5.4	F2-06
1297	32	IPI00413058	SYNPO	Isoform 1 of Synaptopodin	206	6	7.5	99915	8.92	58-75 kDa	4.6-5.4	F2-06
1298	33	IPI00003406	DBN1	Isoform 1 of Drebrin	205	5	11.2	71842	4.41	58-75 kDa	4.6-5.4	F2-06
1299	34	IPI00009477	ICAM2	Intercellular adhesion molecule 2	201	2	5.8	31148	7.1	58-75 kDa	4.6-5.4	F2-06
1300	35	IPI00215948	CTNNA1	Isoform 1 of Catenin alpha-1	187	3	6.4	100693	5.95	58-75 kDa	4.6-5.4	F2-06
1301	36	IPI00021405	LMNA	Isoform A of Lamin-A/C	185	5	6.9	74380	6.57	58-75 kDa	4.6-5.4	F2-06
1302	37	IPI00220002	PALM	Isoform 2 of Paralemmin	182	3	5.5	37306	4.92	58-75 kDa	4.6-5.4	F2-06
1303	38	IPI00418163	C4B	complement component 4B preproprotein	181	3	2.1	194170	6.89	58-75 kDa	4.6-5.4	F2-06
1304	39	IPI00291136	COL6A1	Collagen alpha-1(VI) chain	180	6	8.9	109602	5.26	58-75 kDa	4.6-5.4	F2-06
1305	40	IPI00877626	SUN2	Unc-84 homolog B	175	2	17.2	25000	6.71	58-75 kDa	4.6-5.4	F2-06
1306	41	IPI00339225	FN1	Isoform 5 of Fibronectin	163	4	4.3	246528	5.48	58-75 kDa	4.6-5.4	F2-06
1307	42	IPI00013945	UMOD	Isoform 1 of Uromodulin	159	3	5.8	72451	5.05	58-75 kDa	4.6-5.4	F2-06
1308	43	IPI00217683	AKAP12	A kinase (PRKA) anchor protein 12 isoform 2	159	3	3.4	182150	4.4	58-75 kDa	4.6-5.4	F2-06
1309	44	IPI00298971	VTN	Vitronectin	157	4	9	55069	5.55	58-75 kDa	4.6-5.4	F2-06
1310	45	IPI00024046	CDH13	Cadherin-13	152	3	4.6	83983	4.94	58-75 kDa	4.6-5.4	F2-06
1311	46	IPI00946775	AKAP2	Putative uncharacterized protein AKAP2	152	2	5.5	85573	4.86	58-75 kDa	4.6-5.4	F2-06
1312	47	IPI00030275	TRAP1	Heat shock protein 75 kDa, mitochondrial	152	2	2	80345	8.3	58-75 kDa	4.6-5.4	F2-06
1313	48	IPI00374563	AGRN	Agrin	150	3	1.7	222861	6.02	58-75 kDa	4.6-5.4	F2-06
1314	49	IPI00215743	RRBP1	Isoform 3 of Ribosome-binding protein 1	148	2	1.3	152780	8.69	58-75 kDa	4.6-5.4	F2-06
1315	50	IPI00163902	CD164	Isoform 4 of Sialomucin core protein 24	148	3	16.9	19632	7.48	58-75 kDa	4.6-5.4	F2-06
1316	51	IPI00003865	HSPA8	Isoform 1 of Heat shock cognate 71 kDa protein	140	2	4.5	71082	5.37	58-75 kDa	4.6-5.4	F2-06
1317	52	IPI00479217	HNRNPU	Isoform Short of Heterogeneous nuclear ribonucleoprotein U	140	4	8.6	89665	5.6	58-75 kDa	4.6-5.4	F2-06
1318	53	IPI00026337	RANBP3	Isoform 1 of Ran-binding protein 3	135	2	3.5	60515	4.7	58-75 kDa	4.6-5.4	F2-06
1319	54	IPI00307820	HSPA12B	Heat shock 70 kDa protein 12B	133	3	6.9	76324	8.81	58-75 kDa	4.6-5.4	F2-06
1320	55	IPI00215995	ITGA3	Isoform Alpha-3A of Integrin alpha-3	132	3	4.9	117735	6.32	58-75 kDa	4.6-5.4	F2-06
1321	56	IPI00008494	ICAM1	Intercellular adhesion molecule 1	131	3	2.6	58587	8.31	58-75 kDa	4.6-5.4	F2-06
1322	57	IPI00743104	ITGA1	Integrin alpha-1	124	3	2.3	132304	5.91	58-75 kDa	4.6-5.4	F2-06
1323	58	IPI00456887	HNRNPUL2	Heterogeneous nuclear ribonucleoprotein U-like protein 2	123	3	6.4	85622	4.85	58-75 kDa	4.6-5.4	F2-06
1324	59	IPI00910888	NPNT	Homo sapiens nephronectin (NPNT), mRNA	122	3	6.9	67323	8.66	58-75 kDa	4.6-5.4	F2-06
1325	60	IPI00027505	ITGAV	Isoform 1 of Integrin alpha-V	116	3	4.2	117048	5.45	58-75 kDa	4.6-5.4	F2-06
1326	61	IPI00852820	POR	16 kDa protein	114	1	13	16412	4.74	58-75 kDa	4.6-5.4	F2-06
1327	62	IPI00299116	PODXL	Podocalyxin-like protein 1 precursor	112	2	2.5	55992	5.36	58-75 kDa	4.6-5.4	F2-06
1328	63	IPI00026944	NID1	Isoform 1 of Nidogen-1	106	3	5.7	139142	5.12	58-75 kDa	4.6-5.4	F2-06
1329	64	IPI00024284	HSPG2	Basement membrane-specific heparan sulfate proteoglycan core protein	106	3	1	479221	6.06	58-75 kDa	4.6-5.4	F2-06
1330	65	IPI00022822	COL18A1	Isoform 2 of Collagen alpha-1(XVIII) chain	106	1	1.1	154607	5.45	58-75 kDa	4.6-5.4	F2-06
1331	66	IPI00293033	NID2	NID2 protein	100	1	3	109410	5.38	58-75 kDa	4.6-5.4	F2-06
1332	67	IPI00186711	PLEC	Isoform 2 of Plectin-1	97	1	0.3	520095	5.6	58-75 kDa	4.6-5.4	F2-06
1333	68	IPI00025874	RPN1	Dolichyl-diphosphooligosaccharide--protein glycosyltransferase subunit 1 precursor	97	3	4.6	72847	5.87	58-75 kDa	4.6-5.4	F2-06
1334	69	IPI00384280	PCYOX1	Prenylcysteine oxidase 1	91	1	3.6	57003	5.8	58-75 kDa	4.6-5.4	F2-06
1335	70	IPI00412499	RABEP2	Isoform 1 of Rab GTPase-binding effector protein 2	86	2	5.1	63960	4.76	58-75 kDa	4.6-5.4	F2-06
1336	71	IPI00163849	EPS15L1	Epidermal growth factor receptor substrate 15-like 1	84	1	2.2	99660	4.89	58-75 kDa	4.6-5.4	F2-06
1337	72	IPI00745872	ALB	Isoform 1 of Serum albumin	82	2	3.6	71317	5.92	58-75 kDa	4.6-5.4	F2-06
1338	73	IPI00384444	KRT14	Keratin, type I cytoskeletal 14	79	2	6.6	51872	5.09	58-75 kDa	4.6-5.4	F2-06
1339	74	IPI00927825	FLNA	Putative uncharacterized protein FLNA	79	2	2.9	65810	9.2	58-75 kDa	4.6-5.4	F2-06
1340	75	IPI00011675	SP100	Isoform Sp100-HMG of Nuclear autoantigen Sp-100	76	2	2.5	101495	8.49	58-75 kDa	4.6-5.4	F2-06
1341	76	IPI00021440	ACTG1	Actin, cytoplasmic 2	76	2	6.9	42108	5.31	58-75 kDa	4.6-5.4	F2-06
1342	77	IPI00024502	UBQLN4	Ubiquilin-4	75	1	3.3	63869	5.14	58-75 kDa	4.6-5.4	F2-06
1343	78	IPI00026154	PRKCSH	Glucosidase 2 subunit beta	75	1	2.4	61066	4.35	58-75 kDa	4.6-5.4	F2-06
1344	79	IPI00007935	PDLIM5	PDZ and LIM domain protein 5	74	1	4	65159	8.55	58-75 kDa	4.6-5.4	F2-06
1345	80	IPI00022133	EPB41L2	4.1G protein	70	2	15.8	26057	4.79	58-75 kDa	4.6-5.4	F2-06
1346	81	IPI00853087	PLXNB2	PLXNB2 protein (Fragment)	68	1	9.3	32491	5.65	58-75 kDa	4.6-5.4	F2-06
1347	82	IPI00398625	HRNR	Hornerin	66	1	0.7	283140	10.05	58-75 kDa	4.6-5.4	F2-06
1348	83	IPI00182126	FKBP9	Peptidyl-prolyl cis-trans isomerase FKBP9	65	1	2.1	63500	4.91	58-75 kDa	4.6-5.4	F2-06
1349	84	IPI00007084	SLC25A13	Calcium-binding mitochondrial carrier protein Aralar2	64	1	3	74528	8.79	58-75 kDa	4.6-5.4	F2-06
1350	85	IPI00009315	ACBD3	Golgi resident protein GCP60	62	1	3	60841	5.02	58-75 kDa	4.6-5.4	F2-06
1351	86	IPI00438230	TRIM28	Isoform 2 of Transcription intermediary factor 1-beta	62	1	2.4	80621	5.67	58-75 kDa	4.6-5.4	F2-06
1352	87	IPI00012545	TGOLN2	Isoform TGN51 of Trans-Golgi network integral membrane protein 2	61	1	4	51082	5.53	58-75 kDa	4.6-5.4	F2-06
1353	88	IPI00012503	PSAP	Isoform Sap-mu-0 of Proactivator polypeptide	61	1	2.9	59899	5.06	58-75 kDa	4.6-5.4	F2-06
1354	89	IPI00294615	FBLN5	Fibulin-5	60	1	2.7	52485	4.58	58-75 kDa	4.6-5.4	F2-06
1355	90	IPI00296176	F9	Coagulation factor IX	60	1	4.1	53114	5.34	58-75 kDa	4.6-5.4	F2-06
1356	91	IPI00010418	MYO1C	Isoform 2 of Myosin-Ic	59	1	1.9	118674	9.48	58-75 kDa	4.6-5.4	F2-06
1357	92	IPI00294578	TGM2	Isoform 1 of Protein-glutamine gamma-glutamyltransferase 2	57	1	1.9	78420	5.11	58-75 kDa	4.6-5.4	F2-06
1358	93	IPI00550991	SERPI	NA3 cDNA FLJ35730 fis, clone TESTI2003131, highly similar to ALPHA-1-ANTICHYMOTRYPSIN	57	1	4.2	50737	5.42	58-75 kDa	4.6-5.4	F2-06
1359	94	IPI00376344	MYO1B	Isoform 1 of Myosin-Ib	57	1	1.2	132928	9.43	58-75 kDa	4.6-5.4	F2-06
1360	95	IPI00922333	SMC1A	Structural maintenance of chromosome 1-like 1 protein	55	1	1.9	59338	9.28	58-75 kDa	4.6-5.4	F2-06
1361	96	IPI00289758	CAPN2	Calpain-2 catalytic subunit	55	1	3.1	80814	4.88	58-75 kDa	4.6-5.4	F2-06
1362	97	IPI00172513	APPL2	DCC-interacting protein 13 beta	52	1	2.5	75708	4.85	58-75 kDa	4.6-5.4	F2-06
1363	98	IPI00141318	CKAP4	Isoform 1 of Cytoskeleton-associated protein 4	52	1	2	66097	5.63	58-75 kDa	4.6-5.4	F2-06
1364	99	IPI00021766	RTN4	Isoform 1 of Reticulon-4	51	1	1.3	130250	4.43	58-75 kDa	4.6-5.4	F2-06
1365	100	IPI00853061	COL6A3	alpha 3 type VI collagen isoform 2 precursor	50	1	2.4	113269	5.54	58-75 kDa	4.6-5.4	F2-06
1366	101	IPI00006070	CD34	Isoform CD34-F of Hematopoietic progenitor cell antigen CD34	50	1	5.2	41091	7	58-75 kDa	4.6-5.4	F2-06
1367	102	IPI00019912	HSD17B4	Peroxisomal multifunctional enzyme type 2	49	1	1.8	80092	8.96	58-75 kDa	4.6-5.4	F2-06
1368	103	IPI00009342	IQGAP1	Ras GTPase-activating-like protein IQGAP1	49	1	1.1	189761	6.08	58-75 kDa	4.6-5.4	F2-06
1369	104	IPI00004860	RARS	Isoform Complexed of Arginyl-tRNA synthetase, cytoplasmic	47	1	1.7	76129	6.26	58-75 kDa	4.6-5.4	F2-06
1370	105	IPI00140420	SND1	Staphylococcal nuclease domain-containing protein 1	47	1	1.4	102618	6.74	58-75 kDa	4.6-5.4	F2-06
1371	106	IPI00020990	OMD	Osteomodulin	47	1	3.1	49973	5.34	58-75 kDa	4.6-5.4	F2-06
1372	107	IPI00018780	CDK5RAP3	Isoform 2 of CDK5 regulatory subunit-associated protein 3	47	1	3.3	46664	4.56	58-75 kDa	4.6-5.4	F2-06
1373	1	IPI00418471	VIM	Vimentin	6110	137	50.4	53676	5.06	49-58 kDa	4.6-5.4	F2-07
1374	2	IPI00019359	KRT9	Keratin, type I cytoskeletal 9	2827	59	51.4	62255	5.14	49-58 kDa	4.6-5.4	F2-07
1375	3	IPI00220327	KRT1	Keratin, type II cytoskeletal 1	2758	63	48	66170	8.15	49-58 kDa	4.6-5.4	F2-07
1376	4	IPI00009865	KRT10	Keratin, type I cytoskeletal 10	1663	42	45.5	59020	5.13	49-58 kDa	4.6-5.4	F2-07
1377	5	IPI00013808	ACTN4	Alpha-actinin-4	1374	36	27.8	105245	5.27	49-58 kDa	4.6-5.4	F2-07
1378	6	IPI00010796	P4HB	Protein disulfide-isomerase	1364	39	44.7	57480	4.76	49-58 kDa	4.6-5.4	F2-07
1379	7	IPI00021304	KRT2	Keratin, type II cytoskeletal 2 epidermal	1118	25	32.9	66110	8.07	49-58 kDa	4.6-5.4	F2-07
1380	8	IPI00141318	CKAP4	Isoform 1 of Cytoskeleton-associated protein 4	909	18	28.4	66097	5.63	49-58 kDa	4.6-5.4	F2-07
1381	9	IPI00299145	KRT6C	Keratin, type II cytoskeletal 6C	551	13	21.8	60273	8.09	49-58 kDa	4.6-5.4	F2-07
1382	10	IPI00027230	HSP90B1	Endoplasmin	492	13	16.8	92696	4.76	49-58 kDa	4.6-5.4	F2-07
1383	11	IPI00298281	LAMC1	Laminin subunit gamma-1	487	13	8.5	183191	5.01	49-58 kDa	4.6-5.4	F2-07
1384	12	IPI00293665	KRT6B	Keratin, type II cytoskeletal 6B	443	11	21.8	60315	8.09	49-58 kDa	4.6-5.4	F2-07
1385	13	IPI00296922	LAMB2	Laminin subunit beta-2	425	8	4	202982	6.07	49-58 kDa	4.6-5.4	F2-07
1386	14	IPI00384444	KRT14	Keratin, type I cytoskeletal 14	369	10	22	51872	5.09	49-58 kDa	4.6-5.4	F2-07
1387	15	IPI00021458	EHD3	EH domain-containing protein 3	348	10	12.8	61971	6.06	49-58 kDa	4.6-5.4	F2-07
1388	16	IPI00783665	LAMA5	Laminin subunit alpha-5	345	7	2.4	412085	6.63	49-58 kDa	4.6-5.4	F2-07
1389	17	IPI00217963	KRT16	Keratin, type I cytoskeletal 16	336	9	19.5	51578	4.99	49-58 kDa	4.6-5.4	F2-07
1390	18	IPI00553177	SERPINA1	Isoform 1 of Alpha-1-antitrypsin	335	8	17.9	46878	5.37	49-58 kDa	4.6-5.4	F2-07
1391	19	IPI00020986	LUM	Lumican	303	8	13.6	38747	6.16	49-58 kDa	4.6-5.4	F2-07
1392	20	IPI00009867	KRT5	Keratin, type II cytoskeletal 5	241	7	14.9	62568	7.59	49-58 kDa	4.6-5.4	F2-07
1393	21	IPI00886833	LOC100129958	hCG1643231	230	5	4.4	35706	6.86	49-58 kDa	4.6-5.4	F2-07
1394	22	IPI00298971	VTN	Vitronectin	206	6	9	55069	5.55	49-58 kDa	4.6-5.4	F2-07
1395	23	IPI00021405	LMNA	Isoform A of Lamin-A/C	190	6	11.3	74380	6.57	49-58 kDa	4.6-5.4	F2-07
1396	24	IPI00026337	RANBP3	Isoform 1 of Ran-binding protein 3	181	2	3.5	60515	4.7	49-58 kDa	4.6-5.4	F2-07
1397	25	IPI00021439	ACTB	Actin, cytoplasmic 1	177	5	6.9	42052	5.29	49-58 kDa	4.6-5.4	F2-07
1398	26	IPI00023191	TOM1	Target of Myb protein 1	177	3	8.6	55083	4.69	49-58 kDa	4.6-5.4	F2-07
1399	27	IPI00020599	CALR	Calreticulin	169	4	6.2	48283	4.29	49-58 kDa	4.6-5.4	F2-07
1400	28	IPI00328178	TOM1L2	Isoform 3 of TOM1-like protein 2	167	3	13	50819	4.63	49-58 kDa	4.6-5.4	F2-07
1401	29	IPI00514395	GDI2	GDP dissociation inhibitor 2	154	2	9.1	24050	9.21	49-58 kDa	4.6-5.4	F2-07
1402	30	IPI00010800	NES	Nestin	145	4	3.1	177788	4.35	49-58 kDa	4.6-5.4	F2-07
1403	31	IPI00045511	CLCC1	Isoform 1 of Chloride channel CLIC-like protein 1	142	3	8.5	62667	5.36	49-58 kDa	4.6-5.4	F2-07
1404	32	IPI00008961	TERF2IP	Telomeric repeat-binding factor 2-interacting protein 1	141	3	11.3	44404	4.64	49-58 kDa	4.6-5.4	F2-07
1405	33	IPI00302925	CCT8	59 kDa protein	127	4	6.9	60011	5.54	49-58 kDa	4.6-5.4	F2-07
1406	34	IPI00008223	RAD23B	UV excision repair protein RAD23 homolog B	120	2	7.1	43202	4.79	49-58 kDa	4.6-5.4	F2-07
1407	35	IPI00029658	EFEMP1	Isoform 1 of EGF-containing fibulin-like extracellular matrix protein 1	116	1	3	56885	4.95	49-58 kDa	4.6-5.4	F2-07
1408	36	IPI00002406	BCAM	Basal cell adhesion molecule	114	2	4.3	68161	5.53	49-58 kDa	4.6-5.4	F2-07
1409	37	IPI00554737	PPP2R1A	Serine/threonine-protein phosphatase 2A 65 kDa regulatory subunit A alpha isoform	111	3	5.1	66065	5	49-58 kDa	4.6-5.4	F2-07
1410	38	IPI00299116	PODXL	Podocalyxin-like protein 1 precursor	110	2	2.5	55992	5.36	49-58 kDa	4.6-5.4	F2-07
1411	39	IPI00020984	CANX	Calnexin	103	2	5.6	71971	4.58	49-58 kDa	4.6-5.4	F2-07
1412	40	IPI00003362	HSPA5	HSPA5 protein	102	2	2.6	72492	5.07	49-58 kDa	4.6-5.4	F2-07
1413	41	IPI00013945	UMOD	Isoform 1 of Uromodulin	102	2	2.5	72451	5.05	49-58 kDa	4.6-5.4	F2-07
1414	42	IPI00748819	NPNT	Homo sapiens nephronectin (NPNT), mRNA	100	3	4.5	66191	8.9	49-58 kDa	4.6-5.4	F2-07
1415	43	IPI00299024	BASP1	Isoform 1 of Brain acid soluble protein 1	97	3	23.3	22680	4.64	49-58 kDa	4.6-5.4	F2-07
1416	44	IPI00470360	KIRREL	Isoform 1 of Kin of IRRE-like protein 1	96	1	2	84111	5.49	49-58 kDa	4.6-5.4	F2-07
1417	45	IPI00550991	SERPINA3	ALPHA-1-ANTICHYMOTRYPSIN	94	2	8.3	50737	5.42	49-58 kDa	4.6-5.4	F2-07
1418	46	IPI00410079	FAM82A2	Isoform 1 of Regulator of microtubule dynamics protein 3	84	1	4.9	52542	5.02	49-58 kDa	4.6-5.4	F2-07
1419	47	IPI00215743	RRBP1	Isoform 3 of Ribosome-binding protein 1	83	1	1.3	152780	8.69	49-58 kDa	4.6-5.4	F2-07
1420	48	IPI00550523	ATL3	Isoform 1 of Atlastin-3	79	1	5.5	60960	5.43	49-58 kDa	4.6-5.4	F2-07
1421	49	IPI00018901	GGT1	Isoform 1 of Gamma-glutamyltranspeptidase 1	78	1	3.2	61714	6.65	49-58 kDa	4.6-5.4	F2-07
1422	50	IPI00427739	LRRC1	Isoform 1 of Leucine-rich repeat-containing protein 1	73	2	2.7	59946	4.94	49-58 kDa	4.6-5.4	F2-07
1423	51	IPI00479309	COL18A1	Putative uncharacterized protein COL18A1	72	1	2.5	70919	9.24	49-58 kDa	4.6-5.4	F2-07
1424	52	IPI00020501	MYH11	Myosin-11	65	1	0.8	228054	5.42	49-58 kDa	4.6-5.4	F2-07
1425	53	IPI00003021	ATP1A2	Sodium/potassium-transporting ATPase subunit alpha-2	64	1	1.5	113505	5.47	49-58 kDa	4.6-5.4	F2-07
1426	54	IPI00028031	ACADVL	Very-long-chain specific acyl-CoAdehydrogenase, mitochondrial	59	1	2.1	75618	9.16	49-58 kDa	4.6-5.4	F2-07
1427	55	IPI00374563	AGRN	Agrin	57	1	0.8	222861	6.02	49-58 kDa	4.6-5.4	F2-07
1428	56	IPI00006070	CD34	Isoform CD34-F of Hematopoietic progenitor cell antigen CD34	57	1	5.2	41091	7	49-58 kDa	4.6-5.4	F2-07
1429	57	IPI00026944	NID1	Isoform 1 of Nidogen-1	57	1	2.6	139142	5.12	49-58 kDa	4.6-5.4	F2-07
1430	58	IPI00032179	SERPINC1	Antithrombin-III	57	2	3.7	53025	6.32	49-58 kDa	4.6-5.4	F2-07
1431	59	IPI00009904	PDIA4	Protein disulfide-isomerase A4	56	1	1.7	73229	4.96	49-58 kDa	4.6-5.4	F2-07
1432	60	IPI00003406	DBN1	Isoform 1 of Drebrin	55	1	2.8	71842	4.41	49-58 kDa	4.6-5.4	F2-07
1433	61	IPI00215995	ITGA3	Isoform Alpha-3A of Integrin alpha-3	55	1	1.2	117735	6.32	49-58 kDa	4.6-5.4	F2-07
1434	62	IPI00477227	KRT78	Isoform 1 of Keratin, type II cytoskeletal 78	55	1	2.7	57629	5.79	49-58 kDa	4.6-5.4	F2-07
1435	63	IPI00332887	SIRPA	signal-regulatory protein alpha precursor	53	1	2.6	55446	6.51	49-58 kDa	4.6-5.4	F2-07
1436	64	IPI00000816	YWHAE	14-3-3 protein epsilon	53	1	5.1	29326	4.63	49-58 kDa	4.6-5.4	F2-07
1437	65	IPI00009342	IQGAP1	Ras GTPase-activating-like protein IQGAP1	51	1	1.8	189761	6.08	49-58 kDa	4.6-5.4	F2-07
1438	66	IPI00024046	CDH13	Cadherin-13	51	1	1.6	83983	4.94	49-58 kDa	4.6-5.4	F2-07
1439	67	IPI00027505	ITGAV	Isoform 1 of Integrin alpha-V	50	1	2.5	117048	5.45	49-58 kDa	4.6-5.4	F2-07
1440	68	IPI00946775	AKAP2	Putative uncharacterized protein AKAP2	49	1	2.8	85573	4.86	49-58 kDa	4.6-5.4	F2-07
1441	1	IPI00418471	VIM	Vimentin	14218	283	71.2	53676	5.06	44-49 kDa	4.6-5.4	F2-08
1442	2	IPI00019359	KRT9	Keratin, type I cytoskeletal 9	2449	48	42.7	62255	5.14	44-49 kDa	4.6-5.4	F2-08
1443	3	IPI00220327	KRT1	Keratin, type II cytoskeletal 1	2197	49	45.8	66170	8.15	44-49 kDa	4.6-5.4	F2-08
1444	4	IPI00009865	KRT10	Keratin, type I cytoskeletal 10	1972	50	43.7	59020	5.13	44-49 kDa	4.6-5.4	F2-08
1445	5	IPI00303476	ATP5B	ATP synthase subunit beta, mitochondrial	1762	51	62.6	56525	5.26	44-49 kDa	4.6-5.4	F2-08
1446	6	IPI00909140	TUBB	Tubulin beta chain	1474	43	57.4	50095	4.78	44-49 kDa	4.6-5.4	F2-08
1447	7	IPI00007752	TUBB2C	Tubulin beta-2C chain	1057	36	57.3	50255	4.79	44-49 kDa	4.6-5.4	F2-08
1448	8	IPI00930715	TUBB2A	Homo sapiens tubulin, beta polypeptide (TUBB), mRNA	977	33	51.9	50264	4.78	44-49 kDa	4.6-5.4	F2-08
1449	9	IPI00013808	ACTN4	Alpha-actinin-4	974	22	25.9	105245	5.27	44-49 kDa	4.6-5.4	F2-08
1450	10	IPI00021304	KRT2	Keratin, type II cytoskeletal 2 epidermal	855	20	31.3	66110	8.07	44-49 kDa	4.6-5.4	F2-08
1451	11	IPI00020599	CALR	Calreticulin	445	13	35	48283	4.29	44-49 kDa	4.6-5.4	F2-08
1452	12	IPI00792677	TUBA1B	Tubulin alpha-ubiquitous chain	428	7	22.1	46797	4.96	44-49 kDa	4.6-5.4	F2-08
1453	13	IPI00553177	SERPINA1	Isoform 1 of Alpha-1-antitrypsin	354	12	28.7	46878	5.37	44-49 kDa	4.6-5.4	F2-08
1454	14	IPI00027230	HSP90B1	Endoplasmin	337	9	12.3	92696	4.76	44-49 kDa	4.6-5.4	F2-08
1455	15	IPI00910801	TINAGL1	Tubulointerstitial nephritis antigen-like	329	8	18.3	49973	7	44-49 kDa	4.6-5.4	F2-08
1456	16	IPI00550069	RNH1	Ribonuclease inhibitor	303	7	11.9	51766	4.71	44-49 kDa	4.6-5.4	F2-08
1457	17	IPI00300725	KRT6A	Keratin, type II cytoskeletal 6A	300	7	8.3	60293	8.09	44-49 kDa	4.6-5.4	F2-08
1458	18	IPI00063234	PRKAR2A	Protein kinase, cAMP-dependent, regulatory, type II, alpha, isoform CRA_b	247	7	18.3	43382	4.97	44-49 kDa	4.6-5.4	F2-08
1459	19	IPI00299571	PDIA6	Isoform 2 of Protein disulfide-isomerase A6	207	6	19.7	54380	5.17	44-49 kDa	4.6-5.4	F2-08
1460	20	IPI00554752	PRKAR2B	cAMP-dependent protein kinase type II-beta regulatory subunit	167	3	10.3	46672	4.82	44-49 kDa	4.6-5.4	F2-08
1461	21	IPI00010796	P4HB	Protein disulfide-isomerase	164	3	11.4	57480	4.76	44-49 kDa	4.6-5.4	F2-08
1462	22	IPI00003362	HSPA5	HSPA5 protein	132	2	4.9	72492	5.07	44-49 kDa	4.6-5.4	F2-08
1463	23	IPI00783665	LAMA5	Laminin subunit alpha-5	114	1	0.8	412085	6.63	44-49 kDa	4.6-5.4	F2-08
1464	24	IPI00789405	LAMB2	15 kDa protein	113	1	14.6	14834	10.24	44-49 kDa	4.6-5.4	F2-08
1465	25	IPI00293033	NID2	NID2 protein	111	2	3	109410	5.38	44-49 kDa	4.6-5.4	F2-08
1466	26	IPI00328319	RBBP4	Histone-binding protein RBBP4	110	5	19.5	47911	4.74	44-49 kDa	4.6-5.4	F2-08
1467	27	IPI00925564	PCYOX1	Putative uncharacterized protein PCYOX1	107	1	6.1	32580	6.23	44-49 kDa	4.6-5.4	F2-08
1468	28	IPI00002243	GGT5	Isoform 1 of Gamma-glutamyltransferase 5	107	2	2.6	62736	7.24	44-49 kDa	4.6-5.4	F2-08
1469	29	IPI00217963	KRT16	Keratin, type I cytoskeletal 16	106	3	11.6	51578	4.99	44-49 kDa	4.6-5.4	F2-08
1470	30	IPI00043598	IKBIP	Isoform 4 of Inhibitor of nuclear factor kappa-B kinase-interacting protein	100	1	4.8	43228	4.86	44-49 kDa	4.6-5.4	F2-08
1471	31	IPI00021440	ACTG1	Actin, cytoplasmic 2	99	3	10.4	42108	5.31	44-49 kDa	4.6-5.4	F2-08
1472	32	IPI00298281	LAMC1	Laminin subunit gamma-1	97	2	1.7	183191	5.01	44-49 kDa	4.6-5.4	F2-08
1473	33	IPI00298971	VTN	Vitronectin	87	2	3.1	55069	5.55	44-49 kDa	4.6-5.4	F2-08
1474	34	IPI00021766	RTN4	Isoform 1 of Reticulon-4	86	2	1.1	130250	4.43	44-49 kDa	4.6-5.4	F2-08
1475	35	IPI00023122	PDLIM7	Isoform 1 of PDZ and LIM domain protein 7	80	1	6.8	50896	8.76	44-49 kDa	4.6-5.4	F2-08
1476	36	IPI00550523	ATL3	Isoform 1 of Atlastin-3	78	2	10.2	60960	5.43	44-49 kDa	4.6-5.4	F2-08
1477	37	IPI00032258	C4A	Complement C4-A	75	1	0.9	194247	6.65	44-49 kDa	4.6-5.4	F2-08
1478	38	IPI00020984	CANX	Calnexin	72	1	2.7	71971	4.58	44-49 kDa	4.6-5.4	F2-08
1479	39	IPI00026240	BST1	ADP-ribosyl cyclase 2	68	1	4.1	36328	7.97	44-49 kDa	4.6-5.4	F2-08
1480	40	IPI00026944	NID1	Isoform 1 of Nidogen-1	61	1	2.6	139142	5.12	44-49 kDa	4.6-5.4	F2-08
1481	41	IPI00013260	LSP1	LOC390387 Lymphocyte-specific protein 1	60	1	8	37397	4.69	44-49 kDa	4.6-5.4	F2-08
1482	42	IPI00298237	TPP1	Tripeptidyl-peptidase 1	56	1	4.7	62686	6.17	44-49 kDa	4.6-5.4	F2-08
1483	43	IPI00009904	PDIA4	Protein disulfide-isomerase A4	55	1	1.7	73229	4.96	44-49 kDa	4.6-5.4	F2-08
1484	44	IPI00013945	UMOD	Isoform 1 of Uromodulin	55	1	2.5	72451	5.05	44-49 kDa	4.6-5.4	F2-08
1485	45	IPI00003527	SLC9A3R1	Na(+)/H(+) exchange regulatory cofactor NHE-RF1	51	1	3.9	39130	5.55	44-49 kDa	4.6-5.4	F2-08
1486	46	IPI00291412	PPM1F	Protein phosphatase 1F	51	1	5.7	49971	4.99	44-49 kDa	4.6-5.4	F2-08
1487	47	IPI00027505	ITGAV	Isoform 1 of Integrin alpha-V	50	1	1.3	117048	5.45	44-49 kDa	4.6-5.4	F2-08
1488	48	IPI00022200	COL6A3	Isoform 1 of Collagen alpha-3(VI) chain	48	1	0.5	345163	6.26	44-49 kDa	4.6-5.4	F2-08
1489	49	IPI00020194	TAF15	Isoform Short of TATA-binding protein-associated factor 2N	47	1	5.8	61749	8.04	44-49 kDa	4.6-5.4	F2-08
1490	1	IPI00418471	VIM	Vimentin	9647	207	66.7	53676	5.06	40-44 kDa	4.6-5.4	F2-09
1491	2	IPI00220327	KRT1	Keratin, type II cytoskeletal 1	2034	44	46.7	66170	8.15	40-44 kDa	4.6-5.4	F2-09
1492	3	IPI00019359	KRT9	Keratin, type I cytoskeletal 9	1844	42	44.9	62255	5.14	40-44 kDa	4.6-5.4	F2-09
1493	4	IPI00021439	ACTB	Actin, cytoplasmic 1	1690	51	62.7	42052	5.29	40-44 kDa	4.6-5.4	F2-09
1494	5	IPI00009865	KRT10	Keratin, type I cytoskeletal 10	990	30	42.3	59020	5.13	40-44 kDa	4.6-5.4	F2-09
1495	6	IPI00021304	KRT2	Keratin, type II cytoskeletal 2 epidermal	974	21	30.4	66110	8.07	40-44 kDa	4.6-5.4	F2-09
1496	7	IPI00013808	ACTN4	Alpha-actinin-4	822	20	22.7	105245	5.27	40-44 kDa	4.6-5.4	F2-09
1497	8	IPI00008603	ACTA2	Actin, aortic smooth muscle	634	29	36.3	42381	5.23	40-44 kDa	4.6-5.4	F2-09
1498	9	IPI00296922	LAMB2	Laminin subunit beta-2	494	9	5.4	202982	6.07	40-44 kDa	4.6-5.4	F2-09
1499	10	IPI00739539	POTEF	POTE ankyrin domain family member F	482	18	9	123020	5.83	40-44 kDa	4.6-5.4	F2-09
1500	11	IPI00473006	HLA-C	HLA class I histocompatibility antigen, Cw-17 alpha chain	478	10	21	41612	6.33	40-44 kDa	4.6-5.4	F2-09
1501	12	IPI00954092	HLA-C	MHC class I antigen (Fragment)	440	11	25	35675	6.32	40-44 kDa	4.6-5.4	F2-09
1502	13	IPI00413108	RPSA	RPSAP15 33 kDa protein	432	10	35	33464	4.79	40-44 kDa	4.6-5.4	F2-09
1503	14	IPI00472282	HLA-B	HLA class I histocompatibility antigen, B-54 alpha chain	418	9	24	40640	5.89	40-44 kDa	4.6-5.4	F2-09
1504	15	IPI00930140	MICA	MHC class I antigen	412	11	30.1	40823	6.03	40-44 kDa	4.6-5.4	F2-09
1505	16	IPI00555809	ACT	Pseudogene candidate	411	8	17	26180	5.93	40-44 kDa	4.6-5.4	F2-09
1506	17	IPI00472138	HLA-B	HLA class I histocompatibility antigen, B-58 alpha chain	403	9	28.2	40597	5.9	40-44 kDa	4.6-5.4	F2-09
1507	18	IPI00876963	HLA-A	HLA class I histocompatibility antigen, A-2 alpha chain	399	8	18.6	41181	6.5	40-44 kDa	4.6-5.4	F2-09
1508	19	IPI00954584	HLA-A	MHC class I antigen (Fragment)	397	10	28.6	31805	5.82	40-44 kDa	4.6-5.4	F2-09
1509	20	IPI00941670	HLA-C	MHC class I antigen (Fragment)	371	9	47	21336	8.47	40-44 kDa	4.6-5.4	F2-09
1510	21	IPI00940303	HLA-C	HLA-Cw*2 (Fragment)	366	11	31.9	34749	5.63	40-44 kDa	4.6-5.4	F2-09
1511	22	IPI00935944	HLA-A	MHC class I antigen (Fragment)	359	8	30	31655	5.51	40-44 kDa	4.6-5.4	F2-09
1512	23	IPI00384444	KRT14	Keratin, type I cytoskeletal 14	353	10	24.6	51872	5.09	40-44 kDa	4.6-5.4	F2-09
1513	24	IPI00946857	HLA-C	MHC class I antigen (Fragment)	319	8	24.5	31836	5.52	40-44 kDa	4.6-5.4	F2-09
1514	25	IPI00013945	UMOD	Isoform 1 of Uromodulin	313	6	6.1	72451	5.05	40-44 kDa	4.6-5.4	F2-09
1515	26	IPI00217963	KRT16	Keratin, type I cytoskeletal 16	287	8	20.3	51578	4.99	40-44 kDa	4.6-5.4	F2-09
1516	27	IPI00299145	KRT6C	Keratin, type II cytoskeletal 6C	266	5	14	60273	8.09	40-44 kDa	4.6-5.4	F2-09
1517	28	IPI00005198	ILF2	Interleukin enhancer-binding factor 2	256	8	24.9	43263	5.19	40-44 kDa	4.6-5.4	F2-09
1518	29	IPI00015842	RCN1	Reticulocalbin-1	228	4	12.1	38866	4.86	40-44 kDa	4.6-5.4	F2-09
1519	30	IPI00218694	CALD1	Isoform 2 of Caldesmon	217	3	5.3	65725	6.37	40-44 kDa	4.6-5.4	F2-09
1520	31	IPI00026240	BST1	ADP-ribosyl cyclase 2	190	7	13.5	36328	7.97	40-44 kDa	4.6-5.4	F2-09
1521	32	IPI00018963	PARVA	Isoform 1 of Alpha-parvin	187	4	11.8	42274	5.69	40-44 kDa	4.6-5.4	F2-09
1522	33	IPI00298281	LAMC1	Laminin subunit gamma-1	170	5	2.8	183191	5.01	40-44 kDa	4.6-5.4	F2-09
1523	34	IPI00783665	LAMA5	Laminin subunit alpha-5	162	2	0.8	412085	6.63	40-44 kDa	4.6-5.4	F2-09
1524	35	IPI00025049	M6PR	Cation-dependent mannose-6-phosphate receptor	160	2	11.6	31487	5.57	40-44 kDa	4.6-5.4	F2-09
1525	36	IPI00003527	SLC9A3R1	Na(+)/H(+) exchange regulatory cofactor NHE-RF1	160	3	15.1	39130	5.55	40-44 kDa	4.6-5.4	F2-09
1526	37	IPI00479145	KRT19	Keratin, type I cytoskeletal 19	138	5	12.5	44065	5.04	40-44 kDa	4.6-5.4	F2-09
1527	38	IPI00156689	VAT1	Synaptic vesicle membrane protein VAT-1 homolog	138	3	8.1	42122	5.88	40-44 kDa	4.6-5.4	F2-09
1528	39	IPI00020984	CANX	Calnexin	124	2	5.3	71971	4.58	40-44 kDa	4.6-5.4	F2-09
1529	40	IPI00011454	GANAB	Isoform 2 of Neutral alpha-glucosidase AB	118	2	1.6	109825	5.82	40-44 kDa	4.6-5.4	F2-09
1530	41	IPI00002406	BCAM	Basal cell adhesion molecule	117	2	5.3	68161	5.53	40-44 kDa	4.6-5.4	F2-09
1531	42	IPI00009867	KRT5	Keratin, type II cytoskeletal 5	116	2	5.4	62568	7.59	40-44 kDa	4.6-5.4	F2-09
1532	43	IPI00101987	BABAM1	Isoform 1 of BRCA1-A complex subunit MERIT40	112	1	7	37050	4.6	40-44 kDa	4.6-5.4	F2-09
1533	44	IPI00298971	VTN	Vitronectin	109	3	9	55069	5.55	40-44 kDa	4.6-5.4	F2-09
1534	45	IPI00003362	HSPA5	HSPA5 protein	107	3	4.9	72492	5.07	40-44 kDa	4.6-5.4	F2-09
1535	46	IPI00886833	LOC100129958	hCG1643231	103	2	4.4	35706	6.86	40-44 kDa	4.6-5.4	F2-09
1536	47	IPI00395559	WASH1	Actin nucleation promoting factor (Fragment)	100	1	4.1	43853	5.45	40-44 kDa	4.6-5.4	F2-09
1537	48	IPI00554788	KRT18	Keratin, type I cytoskeletal 18	92	1	5.3	48029	5.34	40-44 kDa	4.6-5.4	F2-09
1538	49	IPI00328103	KRT27	Keratin, type I cytoskeletal 27	89	3	5.9	50420	5.06	40-44 kDa	4.6-5.4	F2-09
1539	50	IPI00027230	HSP90B1	Endoplasmin	86	2	2.4	92696	4.76	40-44 kDa	4.6-5.4	F2-09
1540	51	IPI00028911	DAG1	Dystroglycan	83	1	3.2	97723	8.71	40-44 kDa	4.6-5.4	F2-09
1541	52	IPI00641181	MARCKSL1	MARCKS-related protein	79	1	7.7	19574	4.68	40-44 kDa	4.6-5.4	F2-09
1542	53	IPI00828201	COL6A2	COL6A2 protein	77	1	5.7	25249	6.59	40-44 kDa	4.6-5.4	F2-09
1543	54	IPI00008994	NDRG2	Isoform 1 of Protein NDRG2	76	1	8.4	41114	5.08	40-44 kDa	4.6-5.4	F2-09
1544	55	IPI00247063	MME	Neprilysin	73	2	4.3	86144	5.54	40-44 kDa	4.6-5.4	F2-09
1545	56	IPI00414909	NAGA	Alpha-N-acetylgalactosaminidase	71	2	7.5	47047	4.98	40-44 kDa	4.6-5.4	F2-09
1546	57	IPI00909159	MRPS27	Mitochondrial 28S ribosomal protein S27	69	1	12.3	22078	4.97	40-44 kDa	4.6-5.4	F2-09
1547	58	IPI00028387	DDRGK1	Isoform 1 of DDRGK domain-containing protein 1	68	1	5.4	35589	5.12	40-44 kDa	4.6-5.4	F2-09
1548	59	IPI00328571	WASH3P	50 kDa protein	67	1	3.7	50396	5.52	40-44 kDa	4.6-5.4	F2-09
1549	60	IPI00946334	NDUFS2	NADH dehydrogenase (ubiquinone) Fe-S protein 2 isoform 2 precursor	64	1	5	52218	8.33	40-44 kDa	4.6-5.4	F2-09
1550	61	IPI00291262	CLU	Isoform 1 of Clusterin	63	1	2.7	53031	5.89	40-44 kDa	4.6-5.4	F2-09
1551	62	IPI00026337	RANBP3	Isoform 1 of Ran-binding protein 3	61	1	3.5	60515	4.7	40-44 kDa	4.6-5.4	F2-09
1552	63	IPI00955494	SPARC	Cysteine-rich protein (Fragment)	60	1	27.5	8399	5.39	40-44 kDa	4.6-5.4	F2-09
1553	64	IPI00045396	CALU	Isoform 2 of Calumenin	60	1	7.6	37225	4.41	40-44 kDa	4.6-5.4	F2-09
1554	65	IPI00027107	TUFM	Tu translation elongation factor, mitochondrial precursor	59	1	3.1	50185	7.26	40-44 kDa	4.6-5.4	F2-09
1555	66	IPI00401264	ERP44	Endoplasmic reticulum resident protein 44	58	1	3.7	47341	5.09	40-44 kDa	4.6-5.4	F2-09
1556	67	IPI00106642	SDF2L1	Dihydropyrimidinase-like 2	56	1	4.4	67545	5.62	40-44 kDa	4.6-5.4	F2-09
1557	68	IPI00397801	FLG2	Filaggrin-2	56	1	1	249296	8.45	40-44 kDa	4.6-5.4	F2-09
1558	69	IPI00027505	ITGAV	Isoform 1 of Integrin alpha-V	56	1	2.5	117048	5.45	40-44 kDa	4.6-5.4	F2-09
1559	70	IPI00219898	NPHS1	PRODH2 Isoform 2 of Nephrin	53	1	1.4	131548	5.33	40-44 kDa	4.6-5.4	F2-09
1560	71	IPI00026944	NID1	Isoform 1 of Nidogen-1	51	1	1.3	139142	5.12	40-44 kDa	4.6-5.4	F2-09
1561	72	IPI00014177	SEPT2	Isoform 1 of Septin-2	50	1	3.9	41689	6.15	40-44 kDa	4.6-5.4	F2-09
1562	73	IPI00374563	AGRN	Agrin	48	1	0.8	222861	6.02	40-44 kDa	4.6-5.4	F2-09
1563	74	IPI00553177	SERPINA1	Isoform 1 of Alpha-1-antitrypsin	48	1	3.8	46878	5.37	40-44 kDa	4.6-5.4	F2-09
1564	75	IPI00013466	ASNA1	ATPase ASNA1	48	1	2.6	39224	4.81	40-44 kDa	4.6-5.4	F2-09
1565	1	IPI00220327	KRT1	Keratin, type II cytoskeletal 1	2697	60	46.9	66170	8.15	36-40 kDa	4.6-5.4	F2-10
1566	2	IPI00019359	KRT9	Keratin, type I cytoskeletal 9	2055	48	49.4	62255	5.14	36-40 kDa	4.6-5.4	F2-10
1567	3	IPI00009865	KRT10	Keratin, type I cytoskeletal 10	1901	49	49.5	59020	5.13	36-40 kDa	4.6-5.4	F2-10
1568	4	IPI00021304	KRT2	Keratin, type II cytoskeletal 2 epidermal	1152	30	41.1	66110	8.07	36-40 kDa	4.6-5.4	F2-10
1569	5	IPI00418471	VIM	Vimentin	998	26	32.8	53676	5.06	36-40 kDa	4.6-5.4	F2-10
1570	6	IPI00220709	TPM2	Isoform 2 of Tropomyosin beta chain	624	23	29.9	33027	4.63	36-40 kDa	4.6-5.4	F2-10
1571	7	IPI00013808	ACTN4	Alpha-actinin-4	608	18	16.5	105245	5.27	36-40 kDa	4.6-5.4	F2-10
1572	8	IPI00291262	CLU	Isoform 1 of Clusterin	573	14	17.6	53031	5.89	36-40 kDa	4.6-5.4	F2-10
1573	9	IPI00021440	ACTG1	Actin, cytoplasmic 2	567	19	37.9	42108	5.31	36-40 kDa	4.6-5.4	F2-10
1574	10	IPI00300725	KRT6A	Keratin, type II cytoskeletal 6A	508	14	19	60293	8.09	36-40 kDa	4.6-5.4	F2-10
1575	11	IPI00217906	GNAI2	Isoform 2 of Guanine nucleotide-binding protein G(i) subunit alpha-2	499	12	30.7	39075	5.27	36-40 kDa	4.6-5.4	F2-10
1576	12	IPI00218820	TPM2	Isoform 3 of Tropomyosin beta chain	498	20	28.2	28666	4.61	36-40 kDa	4.6-5.4	F2-10
1577	13	IPI00293665	KRT6B	Keratin, type II cytoskeletal 6B	487	15	17.4	60315	8.09	36-40 kDa	4.6-5.4	F2-10
1578	14	IPI00216592	HNRNPC	Isoform C1 of Heterogeneous nuclear ribonucleoproteins C1/C2	483	11	26.6	32375	4.94	36-40 kDa	4.6-5.4	F2-10
1579	15	IPI00384444	KRT14	Keratin, type I cytoskeletal 14	421	14	29.9	51872	5.09	36-40 kDa	4.6-5.4	F2-10
1580	16	IPI00940343	TPM1	Tropomyosin 1 (Alpha), isoform CRA_f	414	15	21.5	37487	4.67	36-40 kDa	4.6-5.4	F2-10
1581	17	IPI00220740	NPM1	Isoform 2 of Nucleophosmin	412	11	25.3	29617	4.47	36-40 kDa	4.6-5.4	F2-10
1582	18	IPI00743203	LAMB2	Similar to S-laminin	393	7	3.7	202988	5.98	36-40 kDa	4.6-5.4	F2-10
1583	19	IPI00018963	PARVA	Isoform 1 of Alpha-parvin	385	7	15.6	42274	5.69	36-40 kDa	4.6-5.4	F2-10
1584	20	IPI00217963	KRT16	Keratin, type I cytoskeletal 16	380	12	21.6	51578	4.99	36-40 kDa	4.6-5.4	F2-10
1585	21	IPI00009867	KRT5	Keratin, type II cytoskeletal 5	369	12	16.8	62568	7.59	36-40 kDa	4.6-5.4	F2-10
1586	22	IPI00023048	EEF1D	Isoform 1 of Elongation factor 1-delta	343	9	26.7	31217	4.9	36-40 kDa	4.6-5.4	F2-10
1587	23	IPI00005171	HLA-DRA	HLA class II histocompatibility antigen, DR alpha chain	321	5	11.4	28760	4.91	36-40 kDa	4.6-5.4	F2-10
1588	24	IPI00289876	STX7	Isoform 1 of Syntaxin-7	312	7	30.3	29911	5.41	36-40 kDa	4.6-5.4	F2-10
1589	25	IPI00216975	TPM4	Isoform 2 of Tropomyosin alpha-4 chain	298	14	16.9	32874	4.69	36-40 kDa	4.6-5.4	F2-10
1590	26	IPI00020956	HDGF	Hepatoma-derived growth factor	256	7	25	26886	4.7	36-40 kDa	4.6-5.4	F2-10
1591	27	IPI00303476	ATP5B	ATP synthase subunit beta, mitochondrial	255	8	24	56525	5.26	36-40 kDa	4.6-5.4	F2-10
1592	28	IPI00220578	GNAI3	Guanine nucleotide-binding protein G(k) subunit alpha	210	4	15	41076	5.5	36-40 kDa	4.6-5.4	F2-10
1593	29	IPI00298281	LAMC1	Laminin subunit gamma-1	197	4	2.8	183191	5.01	36-40 kDa	4.6-5.4	F2-10
1594	30	IPI00397645	MXRA7	Isoform 2 of Matrix-remodeling-associated protein 7	186	3	17.1	17539	4.18	36-40 kDa	4.6-5.4	F2-10
1595	31	IPI00005685	PNMA1	Paraneoplastic antigen Ma1	173	4	15.9	39907	4.78	36-40 kDa	4.6-5.4	F2-10
1596	32	IPI00013945	UMOD	Isoform 1 of Uromodulin	164	3	4.1	72451	5.05	36-40 kDa	4.6-5.4	F2-10
1597	33	IPI00020984	CANX	Calnexin	143	2	5.3	71971	4.58	36-40 kDa	4.6-5.4	F2-10
1598	34	IPI00024046	CDH13	Cadherin-13	119	2	1.6	83983	4.94	36-40 kDa	4.6-5.4	F2-10
1599	35	IPI00020599	CALR	Calreticulin	107	2	6.2	48283	4.29	36-40 kDa	4.6-5.4	F2-10
1600	36	IPI00298971	VTN	Vitronectin	87	2	6.5	55069	5.55	36-40 kDa	4.6-5.4	F2-10
1601	37	IPI00473006	HLA-C	HLA class I histocompatibility antigen, Cw-17 alpha chain	83	2	7.5	41612	6.33	36-40 kDa	4.6-5.4	F2-10
1602	38	IPI00641181	MARCKSL1	MARCKS-related protein	80	1	7.7	19574	4.68	36-40 kDa	4.6-5.4	F2-10
1603	39	IPI00027230	HSP90B1	Endoplasmin	79	1	2.4	92696	4.76	36-40 kDa	4.6-5.4	F2-10
1604	40	IPI00555809	ACT	Pseudogene candidate	78	2	10	26180	5.93	36-40 kDa	4.6-5.4	F2-10
1605	41	IPI00413451	SERPINB6	Serpin B6	78	1	4.2	46885	5.55	36-40 kDa	4.6-5.4	F2-10
1606	42	IPI00856050	FN1	Fibronectin splice variant F	75	1	4.4	37375	6.66	36-40 kDa	4.6-5.4	F2-10
1607	43	IPI00217561	ITGB1	Isoform Beta-1C of Integrin beta-1	71	2	2.1	94981	5.31	36-40 kDa	4.6-5.4	F2-10
1608	44	IPI00021263	YWHAZ	14-3-3 protein zeta/delta	66	1	5.7	27899	4.73	36-40 kDa	4.6-5.4	F2-10
1609	45	IPI00026154	PRKCSH	Glucosidase 2 subunit beta	65	1	2.4	61066	4.35	36-40 kDa	4.6-5.4	F2-10
1610	46	IPI00215995	ITGA3	Isoform Alpha-3A of Integrin alpha-3	59	1	1.2	117735	6.32	36-40 kDa	4.6-5.4	F2-10
1611	47	IPI00034159	ATP6V0D1	V-type proton ATPase subunit d 1	58	1	3.7	40759	4.89	36-40 kDa	4.6-5.4	F2-10
1612	48	IPI00513773	PTRF	Isoform 2 of Polymerase I and transcript release factor	55	1	5	33342	5.03	36-40 kDa	4.6-5.4	F2-10
1613	49	IPI00297037	PPAP2A	Isoform 1 of Lipid phosphate phosphohydrolase 1	54	1	7	32535	8.1	36-40 kDa	4.6-5.4	F2-10
1614	50	IPI00644301	UTRN	Utrophin	52	1	1	114423	6.49	36-40 kDa	4.6-5.4	F2-10
1615	51	IPI00099583	BTN3A2	Butyrophilin subfamily 3 member A2	52	1	7.5	36690	5.23	36-40 kDa	4.6-5.4	F2-10
1616	52	IPI00334627	ANXA2P2	Putative annexin A2-like protein	51	1	3.2	38806	6.49	36-40 kDa	4.6-5.4	F2-10
1617	53	IPI00031821	ITM2B	Integral membrane protein 2B	51	1	4.9	30832	5	36-40 kDa	4.6-5.4	F2-10
1618	54	IPI00783665	LAMA5	Laminin subunit alpha-5	51	1	0.6	412085	6.63	36-40 kDa	4.6-5.4	F2-10
1619	55	IPI00477227	KRT78	Isoform 1 of Keratin, type II cytoskeletal 78	51	1	2.7	57629	5.79	36-40 kDa	4.6-5.4	F2-10
1620	56	IPI00060715	KCTD12	BTB/POZ domain-containing protein KCTD12	50	1	4.6	35964	5.51	36-40 kDa	4.6-5.4	F2-10
1621	57	IPI00009507	SYPL1	Isoform 1 of Synaptophysin-like protein 1	49	1	4.2	28889	8.69	36-40 kDa	4.6-5.4	F2-10
1622	58	IPI00411639	RPSA	RPSAP15 Laminin receptor-like protein LAMRL5	48	1	5.1	33089	4.84	36-40 kDa	4.6-5.4	F2-10
1623	59	IPI00444262	NCL	Nucleolin	48	1	1.5	65979	4.45	36-40 kDa	4.6-5.4	F2-10
1624	60	IPI00002406	BCAM	Basal cell adhesion molecule	47	1	2.7	68161	5.53	36-40 kDa	4.6-5.4	F2-10
1625	61	IPI00171445	ATAD1	Isoform 1 of ATPase family AAA domain-containing protein 1	47	1	4.4	41060	6.43	36-40 kDa	4.6-5.4	F2-10
1626	1	IPI00220327	KRT1	Keratin, type II cytoskeletal 1	1992	45	48.9	66170	8.15	32-36 kDa	4.6-5.4	F2-11
1627	2	IPI00009865	KRT10	Keratin, type I cytoskeletal 10	1587	36	40.9	59020	5.13	32-36 kDa	4.6-5.4	F2-11
1628	3	IPI00019359	KRT9	Keratin, type I cytoskeletal 9	1557	38	49	62255	5.14	32-36 kDa	4.6-5.4	F2-11
1629	4	IPI00328415	CYB5R3	Isoform 1 of NADH-cytochrome b5 reductase 3	1045	24	33.6	34441	7.18	32-36 kDa	4.6-5.4	F2-11
1630	5	IPI00021304	KRT2	Keratin, type II cytoskeletal 2 epidermal	1025	25	36.3	66110	8.07	32-36 kDa	4.6-5.4	F2-11
1631	6	IPI00013808	ACTN4	Alpha-actinin-4	906	21	19.5	105245	5.27	32-36 kDa	4.6-5.4	F2-11
1632	7	IPI00329801	ANXA5	Annexin A5	849	23	47.8	35971	4.94	32-36 kDa	4.6-5.4	F2-11
1633	8	IPI00303476	ATP5B	ATP synthase subunit beta, mitochondrial	700	24	26.3	56525	5.26	32-36 kDa	4.6-5.4	F2-11
1634	9	IPI00021440	ACTG1	Actin, cytoplasmic 2	589	17	29.6	42108	5.31	32-36 kDa	4.6-5.4	F2-11
1635	10	IPI00005171	HLA-DRA	HLA class II histocompatibility antigen, DR alpha chain	558	12	23.2	28760	4.91	32-36 kDa	4.6-5.4	F2-11
1636	11	IPI00513773	PTRF	Isoform 2 of Polymerase I and transcript release factor	509	9	22.7	33342	5.03	32-36 kDa	4.6-5.4	F2-11
1637	12	IPI00014581	TPM1	Isoform 1 of Tropomyosin alpha-1 chain	438	17	27.5	32746	4.69	32-36 kDa	4.6-5.4	F2-11
1638	13	IPI00291262	CLU	Isoform 1 of Clusterin	370	12	20.9	53031	5.89	32-36 kDa	4.6-5.4	F2-11
1639	14	IPI00844287	NES	Nestin	366	8	12.3	66169	5.22	32-36 kDa	4.6-5.4	F2-11
1640	15	IPI00300725	KRT6A	Keratin, type II cytoskeletal 6A	365	11	17	60293	8.09	32-36 kDa	4.6-5.4	F2-11
1641	16	IPI00299145	KRT6C	Keratin, type II cytoskeletal 6C	337	10	17	60273	8.09	32-36 kDa	4.6-5.4	F2-11
1642	17	IPI00014230	C1QBP	Complement component 1 Q subcomponent-binding protein, mitochondrial	325	9	31.6	31742	4.74	32-36 kDa	4.6-5.4	F2-11
1643	18	IPI00922277	PARVA	Alpha-parvin	322	7	23.8	32912	5.84	32-36 kDa	4.6-5.4	F2-11
1644	19	IPI00418471	VIM	Vimentin	302	9	11.4	53676	5.06	32-36 kDa	4.6-5.4	F2-11
1645	20	IPI00018288	POLR2C	DNA-directed RNA polymerase II subunit RPB3	245	5	18.2	31764	4.79	32-36 kDa	4.6-5.4	F2-11
1646	21	IPI00910322	TPM4	Tropomyosin alpha-4 chain	241	7	27.3	17681	4.72	32-36 kDa	4.6-5.4	F2-11
1647	22	IPI00216592	HNRNPC	Isoform C1 of Heterogeneous nuclear ribonucleoproteins C1/C2	234	4	9.2	32375	4.94	32-36 kDa	4.6-5.4	F2-11
1648	23	IPI00216393	CLTA	Isoform Non-brain of Clathrin light chain A	233	4	13.8	23704	4.45	32-36 kDa	4.6-5.4	F2-11
1649	24	IPI00009867	KRT5	Keratin, type II cytoskeletal 5	232	9	13.4	62568	7.59	32-36 kDa	4.6-5.4	F2-11
1650	25	IPI00878953	APOE	MRNA for apolipoprotein E	218	4	18.8	32652	6.99	32-36 kDa	4.6-5.4	F2-11
1651	26	IPI00032003	EMD	Emerin	214	7	32.7	29033	5.29	32-36 kDa	4.6-5.4	F2-11
1652	27	IPI00021428	ACTA1	Actin, alpha skeletal muscle	210	11	23.1	42366	5.23	32-36 kDa	4.6-5.4	F2-11
1653	28	IPI00021700	PCNA	Proliferating cell nuclear antigen	207	5	21.1	29092	4.57	32-36 kDa	4.6-5.4	F2-11
1654	29	IPI00384444	KRT14	Keratin, type I cytoskeletal 14	202	7	18.6	51872	5.09	32-36 kDa	4.6-5.4	F2-11
1655	30	IPI00023048	EEF1D	Isoform 1 of Elongation factor 1-delta	190	5	21.7	31217	4.9	32-36 kDa	4.6-5.4	F2-11
1656	31	IPI00217963	KRT16	Keratin, type I cytoskeletal 16	180	5	11.6	51578	4.99	32-36 kDa	4.6-5.4	F2-11
1657	32	IPI00064086	EEF1D	eukaryotic translation elongation factor 1 delta isoform 4	177	5	22.6	28654	4.81	32-36 kDa	4.6-5.4	F2-11
1658	33	IPI00296922	LAMB2	Laminin subunit beta-2	168	3	1.7	202982	6.07	32-36 kDa	4.6-5.4	F2-11
1659	34	IPI00027230	HSP90B1	Endoplasmin	168	4	5.5	92696	4.76	32-36 kDa	4.6-5.4	F2-11
1660	35	IPI00418169	ANXA2	Isoform 2 of Annexin A2	165	6	15.7	40671	8.53	32-36 kDa	4.6-5.4	F2-11
1661	36	IPI00555809	ACT	Pseudogene candidate	159	2	10	26180	5.93	32-36 kDa	4.6-5.4	F2-11
1662	37	IPI00374563	AGRN	Agrin	159	6	3.2	222861	6.02	32-36 kDa	4.6-5.4	F2-11
1663	38	IPI00892521	ST13	Putative uncharacterized protein ST13	155	3	18.5	16491	4.65	32-36 kDa	4.6-5.4	F2-11
1664	39	IPI00013945	UMOD	Isoform 1 of Uromodulin	152	4	7.3	72451	5.05	32-36 kDa	4.6-5.4	F2-11
1665	40	IPI00023748	NACA	Nascent polypeptide-associated complex subunit alpha	152	2	7	23370	4.52	32-36 kDa	4.6-5.4	F2-11
1666	41	IPI00305692	TXNL1	Thioredoxin-like protein 1	148	2	5.2	32630	4.84	32-36 kDa	4.6-5.4	F2-11
1667	42	IPI00385901	COQ9	Isoform 2 of Ubiquinone biosynthesis protein COQ9, mitochondrial	148	2	15.6	14667	5.03	32-36 kDa	4.6-5.4	F2-11
1668	43	IPI00216049	HNRNPK	Isoform 1 of Heterogeneous nuclear ribonucleoprotein K	147	5	9.3	51230	5.39	32-36 kDa	4.6-5.4	F2-11
1669	44	IPI00298281	LAMC1	Laminin subunit gamma-1	143	3	2.1	183191	5.01	32-36 kDa	4.6-5.4	F2-11
1670	45	IPI00009253	NAPA	Alpha-soluble NSF attachment protein	136	3	15.6	33667	5.23	32-36 kDa	4.6-5.4	F2-11
1671	46	IPI00306382	SCAMP3	Isoform 1 of Secretory carrier-associated membrane protein 3	129	2	4.6	38661	7.55	32-36 kDa	4.6-5.4	F2-11
1672	47	IPI00019269	WDR61	WD repeat-containing protein 61	125	2	9.5	33731	5.16	32-36 kDa	4.6-5.4	F2-11
1673	48	IPI00329332	STX12	Syntaxin-12	125	2	11.2	31736	5.45	32-36 kDa	4.6-5.4	F2-11
1674	49	IPI00029730	STX4	Syntaxin-4	125	2	4.4	34273	5.92	32-36 kDa	4.6-5.4	F2-11
1675	50	IPI00022426	AMBP	Protein AMBP	124	3	8.2	39886	5.95	32-36 kDa	4.6-5.4	F2-11
1676	51	IPI00645452	TUBB	Tubulin, beta	123	4	13.8	48135	4.7	32-36 kDa	4.6-5.4	F2-11
1677	52	IPI00398576	LIMS2	Isoform 2 of LIM and senescent cell antigen-like-containing domain protein 2	120	2	8.5	43366	8.71	32-36 kDa	4.6-5.4	F2-11
1678	53	IPI00328103	KRT27	Keratin, type I cytoskeletal 27	117	4	5.9	50420	5.06	32-36 kDa	4.6-5.4	F2-11
1679	54	IPI00298971	VTN	Vitronectin	114	5	6.5	55069	5.55	32-36 kDa	4.6-5.4	F2-11
1680	55	IPI00297037	PPAP2A	Isoform 1 of Lipid phosphate phosphohydrolase 1	111	1	7	32535	8.1	32-36 kDa	4.6-5.4	F2-11
1681	56	IPI00221209	STX2	Isoform 1 of Syntaxin-2	106	2	4.9	33430	5.66	32-36 kDa	4.6-5.4	F2-11
1682	57	IPI00025974	CHMP4B	Charged multivesicular body protein 4b	104	2	18.3	24935	4.76	32-36 kDa	4.6-5.4	F2-11
1683	58	IPI00871621	COL6A3	132 kDa protein	103	2	2.2	132185	6.08	32-36 kDa	4.6-5.4	F2-11
1684	59	IPI00299116	PODXL	Podocalyxin-like protein 1 precursor	100	2	2.5	55992	5.36	32-36 kDa	4.6-5.4	F2-11
1685	60	IPI00026241	BST2	Bone marrow stromal antigen 2	98	3	13.9	20041	5.43	32-36 kDa	4.6-5.4	F2-11
1686	61	IPI00215995	ITGA3	Isoform Alpha-3A of Integrin alpha-3	91	3	2	117735	6.32	32-36 kDa	4.6-5.4	F2-11
1687	62	IPI00020984	CANX	Calnexin	90	2	5.3	71971	4.58	32-36 kDa	4.6-5.4	F2-11
1688	63	IPI00003833	MTCH2	Mitochondrial carrier homolog 2	89	2	4.6	33936	8.25	32-36 kDa	4.6-5.4	F2-11
1689	64	IPI00028888	HNRNPD	Isoform 1 of Heterogeneous nuclear ribonucleoprotein D0	86	2	3.9	38581	7.62	32-36 kDa	4.6-5.4	F2-11
1690	65	IPI00289876	STX7	Isoform 1 of Syntaxin-7	86	2	5.7	29911	5.41	32-36 kDa	4.6-5.4	F2-11
1691	66	IPI00021263	YWHAZ	14-3-3 protein zeta/delta	85	1	5.7	27899	4.73	32-36 kDa	4.6-5.4	F2-11
1692	67	IPI00017184	EHD1	EH domain-containing protein 1	83	2	2.1	60646	6.35	32-36 kDa	4.6-5.4	F2-11
1693	68	IPI00003362	HSPA5	HSPA5 protein	82	2	2.6	72492	5.07	32-36 kDa	4.6-5.4	F2-11
1694	69	IPI00021711	HLA-DPA1	HLA class II histocompatibility antigen, DP alpha 1 chain	77	2	11.2	29590	5.07	32-36 kDa	4.6-5.4	F2-11
1695	70	IPI00301021	SSR1	Isoform 1 of Translocon-associated protein subunit alpha	77	3	8	32215	4.39	32-36 kDa	4.6-5.4	F2-11
1696	71	IPI00022792	MFAP4	Microfibril-associated glycoprotein 4	74	2	7.1	28972	5.38	32-36 kDa	4.6-5.4	F2-11
1697	72	IPI00009950	LMAN2	Vesicular integral-membrane protein VIP36	74	1	3.1	40545	6.46	32-36 kDa	4.6-5.4	F2-11
1698	73	IPI00013949	SGTA	Small glutamine-rich tetratricopeptide repeat-containing protein alpha	72	1	4.2	34270	4.81	32-36 kDa	4.6-5.4	F2-11
1699	74	IPI00000581	OTUB1	Ubiquitin thioesterase protein OTUB1	71	1	4.9	35615	5.4	32-36 kDa	4.6-5.4	F2-11
1700	75	IPI00073454	COL6A2	Isoform 2C2A~ of Collagen alpha-2(VI) chain	70	3	3.5	88366	5.66	32-36 kDa	4.6-5.4	F2-11
1701	76	IPI00007750	TUBA4A	Tubulin alpha-4A chain	67	1	3.1	50634	4.95	32-36 kDa	4.6-5.4	F2-11
1702	77	IPI00026268	GNB1	Guanine nucleotide-binding protein G(I)/G(S)/G(T) subunit beta-1	64	1	7.1	38151	5.6	32-36 kDa	4.6-5.4	F2-11
1703	78	IPI00925564	PCYOX1	Putative uncharacterized protein PCYOX1	64	1	6.1	32580	6.23	32-36 kDa	4.6-5.4	F2-11
1704	79	IPI00783665	LAMA5	Laminin subunit alpha-5	64	1	0.8	412085	6.63	32-36 kDa	4.6-5.4	F2-11
1705	80	IPI00103387	GIMAP1	GTPase IMAP family member 1	63	1	2.7	42222	8.86	32-36 kDa	4.6-5.4	F2-11
1706	81	IPI00398625	HRNR	Hornerin	63	1	0.7	283140	10.05	32-36 kDa	4.6-5.4	F2-11
1707	82	IPI00788612	LIMS1	Particularly interesting new Cys-His protein	62	1	3.6	40277	8.43	32-36 kDa	4.6-5.4	F2-11
1708	83	IPI00027505	ITGAV	Isoform 1 of Integrin alpha-V	62	1	2.5	117048	5.45	32-36 kDa	4.6-5.4	F2-11
1709	84	IPI00219217	LDHB	L-lactate dehydrogenase B chain	56	1	4.8	36900	5.71	32-36 kDa	4.6-5.4	F2-11
1710	85	IPI00394818	KANK3	Isoform 1 of KN motif and ankyrin repeat domain-containing protein 3	52	1	1.3	88999	5.17	32-36 kDa	4.6-5.4	F2-11
1711	86	IPI00472169	HLA-DRB1	HLA class II histocompatibility antigen, DRB1-15 beta chain	50	1	3.4	30289	7.64	32-36 kDa	4.6-5.4	F2-11
1712	87	IPI00009507	SYPL1	Isoform 1 of Synaptophysin-like protein 1	50	1	4.2	28889	8.69	32-36 kDa	4.6-5.4	F2-11
1713	88	IPI00024307	EFNB1	Ephrin-B1	49	1	3.8	38382	9.1	32-36 kDa	4.6-5.4	F2-11
1714	89	IPI00013678	MTX1	Isoform 1 of Metaxin-1	48	1	3	51673	9.8	32-36 kDa	4.6-5.4	F2-11
1715	90	IPI00075561	GIMAP5	Isoform 2 of GTPase IMAP family member 5	46	1	4.6	40130	6.86	32-36 kDa	4.6-5.4	F2-11
1716	1	IPI00000816	YWHAE	14-3-3 protein epsilon	1789	47	72.5	29326	4.63	28-32 kDa	4.6-5.4	F2-12
1717	2	IPI00220327	KRT1	Keratin, type II cytoskeletal 1	1691	39	48.3	66170	8.15	28-32 kDa	4.6-5.4	F2-12
1718	3	IPI00019359	KRT9	Keratin, type I cytoskeletal 9	1509	34	48.8	62255	5.14	28-32 kDa	4.6-5.4	F2-12
1719	4	IPI00021263	YWHAZ	14-3-3 protein zeta/delta	1150	30	59.2	27899	4.73	28-32 kDa	4.6-5.4	F2-12
1720	5	IPI00009865	KRT10	Keratin, type I cytoskeletal 10	1142	27	38.7	59020	5.13	28-32 kDa	4.6-5.4	F2-12
1721	6	IPI00418471	VIM	Vimentin	1128	32	44.6	53676	5.06	28-32 kDa	4.6-5.4	F2-12
1722	7	IPI00216318	YWHAB	Isoform Long of 14-3-3 protein beta/alpha	777	20	65.9	28179	4.76	28-32 kDa	4.6-5.4	F2-12
1723	8	IPI00018146	YWHAQ	14-3-3 protein theta	752	21	37.1	28032	4.68	28-32 kDa	4.6-5.4	F2-12
1724	9	IPI00220642	YWHAG	14-3-3 protein gamma	696	19	54.7	28456	4.8	28-32 kDa	4.6-5.4	F2-12
1725	10	IPI00010779	TPM4	Isoform 1 of Tropomyosin alpha-4 chain	690	21	23.4	28619	4.67	28-32 kDa	4.6-5.4	F2-12
1726	11	IPI00218319	TPM3	Isoform 2 of Tropomyosin alpha-3 chain	631	21	32.3	29243	4.75	28-32 kDa	4.6-5.4	F2-12
1727	12	IPI00021304	KRT2	Keratin, type II cytoskeletal 2 epidermal	621	17	29.9	66110	8.07	28-32 kDa	4.6-5.4	F2-12
1728	13	IPI00013808	ACTN4	Alpha-actinin-4	480	14	13.4	105245	5.27	28-32 kDa	4.6-5.4	F2-12
1729	14	IPI00216592	HNRNPC	Isoform C1 of Heterogeneous nuclear ribonucleoproteins C1/C2	450	10	19.5	32375	4.94	28-32 kDa	4.6-5.4	F2-12
1730	15	IPI00296922	LAMB2	Laminin subunit beta-2	449	11	5.1	202982	6.07	28-32 kDa	4.6-5.4	F2-12
1731	16	IPI00329801	ANXA5	Annexin A5	407	11	30.9	35971	4.94	28-32 kDa	4.6-5.4	F2-12
1732	17	IPI00294443	CLIC5	Isoform 1 of Chloride intracellular channel protein 5	386	12	46.2	28389	5.7	28-32 kDa	4.6-5.4	F2-12
1733	18	IPI00746667	HLA-DRB1	HLA class II histocompatibility antigen, DRB1-11 beta chain	372	9	36.5	30483	6.71	28-32 kDa	4.6-5.4	F2-12
1734	19	IPI00021440	ACTG1	Actin, cytoplasmic 2	352	12	30.4	42108	5.31	28-32 kDa	4.6-5.4	F2-12
1735	20	IPI00815678	HLA-DPB1	Major histocompatibility complex, class II, DP beta 1	291	6	17.9	26548	7.82	28-32 kDa	4.6-5.4	F2-12
1736	21	IPI00026268	GNB1	Guanine nucleotide-binding protein G(I)/G(S)/G(T) subunit beta-1	277	6	22.4	38151	5.6	28-32 kDa	4.6-5.4	F2-12
1737	22	IPI00384444	KRT14	Keratin, type I cytoskeletal 14	273	8	19.1	51872	5.09	28-32 kDa	4.6-5.4	F2-12
1738	23	IPI00216134	TPM1	tropomyosin 1 alpha chain isoform 7	271	11	22.2	28730	4.78	28-32 kDa	4.6-5.4	F2-12
1739	24	IPI00291262	CLU	Isoform 1 of Clusterin	254	7	13.8	53031	5.89	28-32 kDa	4.6-5.4	F2-12
1740	25	IPI00003348	GNB2	Guanine nucleotide-binding protein G(I)/G(S)/G(T) subunit beta-2	243	5	18.8	38048	5.6	28-32 kDa	4.6-5.4	F2-12
1741	26	IPI00738107	HLA-DRB1	HLA class II histocompatibility antigen, DRB1-1 beta chain	233	5	26.3	30294	7.62	28-32 kDa	4.6-5.4	F2-12
1742	27	IPI00178440	EEF1B2	Elongation factor 1-beta	221	4	12.4	24919	4.5	28-32 kDa	4.6-5.4	F2-12
1743	28	IPI00216319	YWHAH	14-3-3 protein eta	215	9	25.2	28372	4.76	28-32 kDa	4.6-5.4	F2-12
1744	29	IPI00219682	STOM	Erythrocyte band 7 integral membrane protein	200	5	13.5	31882	7.71	28-32 kDa	4.6-5.4	F2-12
1745	30	IPI00299145	KRT6C	Keratin, type II cytoskeletal 6C	184	6	12.2	60273	8.09	28-32 kDa	4.6-5.4	F2-12
1746	31	IPI00005171	HLA-DRA	HLA class II histocompatibility antigen, DR alpha chain	179	2	6.7	28760	4.91	28-32 kDa	4.6-5.4	F2-12
1747	32	IPI00013945	UMOD	Isoform 1 of Uromodulin	157	3	4.5	72451	5.05	28-32 kDa	4.6-5.4	F2-12
1748	33	IPI00555809	ACT	Pseudogene candidate	150	3	17	26180	5.93	28-32 kDa	4.6-5.4	F2-12
1749	34	IPI00218694	CALD1	Isoform 2 of Caldesmon	149	2	6.2	65725	6.37	28-32 kDa	4.6-5.4	F2-12
1750	35	IPI00399319	COPE	epsilon subunit of coatomer protein complex isoform c	148	3	18.8	28869	5.11	28-32 kDa	4.6-5.4	F2-12
1751	36	IPI00026944	NID1	Isoform 1 of Nidogen-1	140	3	4.8	139142	5.12	28-32 kDa	4.6-5.4	F2-12
1752	37	IPI00217963	KRT16	Keratin, type I cytoskeletal 16	139	4	7.2	51578	4.99	28-32 kDa	4.6-5.4	F2-12
1753	38	IPI00027230	HSP90B1	Endoplasmin	138	3	3.9	92696	4.76	28-32 kDa	4.6-5.4	F2-12
1754	39	IPI00018963	PARVA	Isoform 1 of Alpha-parvin	136	2	8.1	42274	5.69	28-32 kDa	4.6-5.4	F2-12
1755	40	IPI00220117	CD99	Putative uncharacterized protein CD99	133	2	19.2	17798	4.6	28-32 kDa	4.6-5.4	F2-12
1756	41	IPI00006211	VAPB	Isoform 1 of Vesicle-associated membrane protein-associated protein B/C	123	4	17.3	27439	6.85	28-32 kDa	4.6-5.4	F2-12
1757	42	IPI00003362	HSPA5	HSPA5 protein	118	3	4	72492	5.07	28-32 kDa	4.6-5.4	F2-12
1758	43	IPI00010896	CLIC1	Chloride intracellular channel protein 1	115	2	14.5	27248	5.09	28-32 kDa	4.6-5.4	F2-12
1759	44	IPI00026241	BST2	Bone marrow stromal antigen 2	108	3	13.9	20041	5.43	28-32 kDa	4.6-5.4	F2-12
1760	45	IPI00298971	VTN	Vitronectin	106	2	5.6	55069	5.55	28-32 kDa	4.6-5.4	F2-12
1761	46	IPI00005161	ARPC2	Actin-related protein 2/3 complex subunit 2	103	4	16.3	34426	6.84	28-32 kDa	4.6-5.4	F2-12
1762	47	IPI00029264	CYC1	Cytochrome c1, heme protein, mitochondrial	101	2	8.9	35709	9.15	28-32 kDa	4.6-5.4	F2-12
1763	48	IPI00027505	ITGAV	Isoform 1 of Integrin alpha-V	101	2	1.2	117048	5.45	28-32 kDa	4.6-5.4	F2-12
1764	49	IPI00217232	SUCLA2	Isoform 2 of Succinyl-CoA ligase [ADP-forming] subunit beta, mitochondrial	99	2	5.2	48351	6.63	28-32 kDa	4.6-5.4	F2-12
1765	50	IPI00011229	CTSD	Cathepsin D	96	2	7.5	45037	6.1	28-32 kDa	4.6-5.4	F2-12
1766	51	IPI00020599	CALR	Calreticulin	93	2	5.5	48283	4.29	28-32 kDa	4.6-5.4	F2-12
1767	52	IPI00020984	CANX	Calnexin	90	2	2.7	71971	4.58	28-32 kDa	4.6-5.4	F2-12
1768	53	IPI00009867	KRT5	Keratin, type II cytoskeletal 5	90	3	5.6	62568	7.59	28-32 kDa	4.6-5.4	F2-12
1769	54	IPI00398625	HRNR	Hornerin	82	2	1.4	283140	10.05	28-32 kDa	4.6-5.4	F2-12
1770	55	IPI00013179	PTGDS	Prostaglandin-H2 D-isomerase	82	2	24.2	21243	7.66	28-32 kDa	4.6-5.4	F2-12
1771	56	IPI00640417	HP1BP3	Heterochromatin protein 1, binding protein 3	81	2	5.4	31566	9.52	28-32 kDa	4.6-5.4	F2-12
1772	57	IPI00215995	ITGA3	Isoform Alpha-3A of Integrin alpha-3	80	3	3.8	117735	6.32	28-32 kDa	4.6-5.4	F2-12
1773	58	IPI00028888	HNRNPD	Isoform 1 of Heterogeneous nuclear ribonucleoprotein D0	80	1	3.9	38581	7.62	28-32 kDa	4.6-5.4	F2-12
1774	59	IPI00291136	COL6A1	Collagen alpha-1(VI) chain	78	2	1.4	109602	5.26	28-32 kDa	4.6-5.4	F2-12
1775	60	IPI00022426	AMBP	Protein AMBP	72	1	3.4	39886	5.95	28-32 kDa	4.6-5.4	F2-12
1776	61	IPI00028911	DAG1	Dystroglycan	71	1	1.2	97723	8.71	28-32 kDa	4.6-5.4	F2-12
1777	62	IPI00099386	TINAG	Isoform 1 of Tubulointerstitial nephritis antigen	69	2	2.9	55947	8.31	28-32 kDa	4.6-5.4	F2-12
1778	63	IPI00219729	SLC25A11	Mitochondrial 2-oxoglutarate/malate carrier protein	66	1	3.8	34211	9.92	28-32 kDa	4.6-5.4	F2-12
1779	64	IPI00014589	CLTB	Isoform Brain of Clathrin light chain B	66	2	8.3	25289	4.57	28-32 kDa	4.6-5.4	F2-12
1780	65	IPI00019502	MYH9	Isoform 1 of Myosin-9	63	1	0.8	227646	5.5	28-32 kDa	4.6-5.4	F2-12
1781	66	IPI00470674	CYB5R1	NADH-cytochrome b5 reductase 1	61	1	3.6	34244	9.41	28-32 kDa	4.6-5.4	F2-12
1782	67	IPI00106642	SDF2L1	Dihydropyrimidinase-like 2	60	1	4.4	67545	5.62	28-32 kDa	4.6-5.4	F2-12
1783	68	IPI00297164	MYCT1	Myc target protein 1	60	1	5.1	26804	9.88	28-32 kDa	4.6-5.4	F2-12
1784	69	IPI00295098	SRPRB	Signal recognition particle receptor subunit beta	59	1	7	29912	9.17	28-32 kDa	4.6-5.4	F2-12
1785	70	IPI00397801	FLG2	Filaggrin-2	58	1	0.8	249296	8.45	28-32 kDa	4.6-5.4	F2-12
1786	71	IPI00178839	STX10	Isoform 2 of Syntaxin-10	58	1	8	22545	4.55	28-32 kDa	4.6-5.4	F2-12
1787	72	IPI00302592	FLNA	Isoform 2 of Filamin-A	57	1	0.6	282581	5.69	28-32 kDa	4.6-5.4	F2-12
1788	73	IPI00292793	MDFIC	Isoform 1 of MyoD family inhibitor domain-containing protein	56	1	4.5	38614	8.87	28-32 kDa	4.6-5.4	F2-12
1789	74	IPI00910133	TINAGL1	Tubulointerstitial nephritis antigen-like	54	1	5.1	31319	8.7	28-32 kDa	4.6-5.4	F2-12
1790	75	IPI00892668	PPP1CB	Serine/threonine-protein phosphatase	54	1	7.2	16073	5.1	28-32 kDa	4.6-5.4	F2-12
1791	76	IPI00014230	C1QBP	Complement component 1 Q subcomponent-binding protein, mitochondrial	54	1	4.6	31742	4.74	28-32 kDa	4.6-5.4	F2-12
1792	77	IPI00013621	THTPA	Thiamine-triphosphatase	52	1	13.5	25721	4.75	28-32 kDa	4.6-5.4	F2-12
1793	78	IPI00289876	STX7	Isoform 1 of Syntaxin-7	51	1	5.7	29911	5.41	28-32 kDa	4.6-5.4	F2-12
1794	79	IPI00398576	LIMS2	Isoform 2 of LIM and senescent cell antigen-like-containing domain protein 2	51	1	4.4	43366	8.71	28-32 kDa	4.6-5.4	F2-12
1795	80	IPI00220350	ITGB3	Isoform Beta-3B of Integrin beta-3	50	1	1.9	89249	5.12	28-32 kDa	4.6-5.4	F2-12
1796	81	IPI00008530	RPLP0	60S acidic ribosomal protein P0	49	1	9.8	34423	5.71	28-32 kDa	4.6-5.4	F2-12
1797	82	IPI00012074	HNRNPR	Isoform 1 of Heterogeneous nuclear ribonucleoprotein R	48	1	2.4	71184	8.23	28-32 kDa	4.6-5.4	F2-12
1798	83	IPI00002406	BCAM	Basal cell adhesion molecule	48	1	3	68161	5.53	28-32 kDa	4.6-5.4	F2-12
1799	84	IPI00006662	APOD	Apolipoprotein D	48	1	4.8	21547	5.06	28-32 kDa	4.6-5.4	F2-12
1800	85	IPI00010796	P4HB	Protein disulfide-isomerase	48	1	5.9	57480	4.76	28-32 kDa	4.6-5.4	F2-12
1801	1	IPI00220327	KRT1	Keratin, type II cytoskeletal 1	2781	68	50	66170	8.15	24-28 kDa	4.6-5.4	F2-13
1802	2	IPI00216318	YWHAB	Isoform Long of 14-3-3 protein beta/alpha	2028	45	69.5	28179	4.76	24-28 kDa	4.6-5.4	F2-13
1803	3	IPI00019359	KRT9	Keratin, type I cytoskeletal 9	1815	38	42.7	62255	5.14	24-28 kDa	4.6-5.4	F2-13
1804	4	IPI00021304	KRT2	Keratin, type II cytoskeletal 2 epidermal	1771	37	47	66110	8.07	24-28 kDa	4.6-5.4	F2-13
1805	5	IPI00009865	KRT10	Keratin, type I cytoskeletal 10	1483	44	51	59020	5.13	24-28 kDa	4.6-5.4	F2-13
1806	6	IPI00021263	YWHAZ	14-3-3 protein zeta/delta	1441	35	62	27899	4.73	24-28 kDa	4.6-5.4	F2-13
1807	7	IPI00013808	ACTN4	Alpha-actinin-4	1146	32	17.6	105245	5.27	24-28 kDa	4.6-5.4	F2-13
1808	8	IPI00418471	VIM	Vimentin	989	29	40.3	53676	5.06	24-28 kDa	4.6-5.4	F2-13
1809	9	IPI00003348	GNB2	Guanine nucleotide-binding protein G(I)/G(S)/G(T) subunit beta-2	776	14	25	38048	5.6	24-28 kDa	4.6-5.4	F2-13
1810	10	IPI00216319	YWHAH	14-3-3 protein eta	736	18	45.9	28372	4.76	24-28 kDa	4.6-5.4	F2-13
1811	11	IPI00026268	GNB1	Guanine nucleotide-binding protein G(I)/G(S)/G(T) subunit beta-1	734	15	32.1	38151	5.6	24-28 kDa	4.6-5.4	F2-13
1812	12	IPI00291922	PSMA5	Proteasome subunit alpha type-5	521	16	50.6	26565	4.74	24-28 kDa	4.6-5.4	F2-13
1813	13	IPI00220642	YWHAG	14-3-3 protein gamma	505	12	45.3	28456	4.8	24-28 kDa	4.6-5.4	F2-13
1814	14	IPI00018146	YWHAQ	14-3-3 protein theta	502	12	35.1	28032	4.68	24-28 kDa	4.6-5.4	F2-13
1815	15	IPI00299145	KRT6C	Keratin, type II cytoskeletal 6C	444	12	19.1	60273	8.09	24-28 kDa	4.6-5.4	F2-13
1816	16	IPI00011284	COMT	Isoform Membrane-bound of Catechol O-methyltransferase	399	10	41.7	30474	5.26	24-28 kDa	4.6-5.4	F2-13
1817	17	IPI00293665	KRT6B	Keratin, type II cytoskeletal 6B	397	12	20.9	60315	8.09	24-28 kDa	4.6-5.4	F2-13
1818	18	IPI00414676	HSP90AB1	Heat shock protein HSP 90-beta	362	10	8.6	83554	4.97	24-28 kDa	4.6-5.4	F2-13
1819	19	IPI00384444	KRT14	Keratin, type I cytoskeletal 14	359	13	21.2	51872	5.09	24-28 kDa	4.6-5.4	F2-13
1820	20	IPI00018801	FAM176B	Protein FAM176B	346	7	56.4	18476	4.62	24-28 kDa	4.6-5.4	F2-13
1821	21	IPI00005202	PGRMC2	Membrane-associated progesterone receptor component 2	339	7	25.9	26211	5.2	24-28 kDa	4.6-5.4	F2-13
1822	22	IPI00382470	HSP90AA1	Isoform 2 of Heat shock protein HSP 90-alpha	330	10	7.3	98670	5.07	24-28 kDa	4.6-5.4	F2-13
1823	23	IPI00217963	KRT16	Keratin, type I cytoskeletal 16	311	12	25.6	51578	4.99	24-28 kDa	4.6-5.4	F2-13
1824	24	IPI00910360	HSP90B1	Endoplasmin	279	5	34.4	18712	5.11	24-28 kDa	4.6-5.4	F2-13
1825	25	IPI00009867	KRT5	Keratin, type II cytoskeletal 5	254	8	14.6	62568	7.59	24-28 kDa	4.6-5.4	F2-13
1826	26	IPI00025084	CAPNS1	Calpain small subunit 1	247	6	17.2	28469	5.05	24-28 kDa	4.6-5.4	F2-13
1827	27	IPI00291262	CLU	Isoform 1 of Clusterin	225	6	8.7	53031	5.89	24-28 kDa	4.6-5.4	F2-13
1828	28	IPI00021439	ACTB	Actin, cytoplasmic 1	222	8	25.1	42052	5.29	24-28 kDa	4.6-5.4	F2-13
1829	29	IPI00028911	DAG1	Dystroglycan	214	5	4.5	97723	8.71	24-28 kDa	4.6-5.4	F2-13
1830	30	IPI00059472	VTI1A	Vesicle transport through interaction with t-SNAREs homolog 1A	211	5	16.7	23535	5.92	24-28 kDa	4.6-5.4	F2-13
1831	31	IPI00010105	EIF6	Eukaryotic translation initiation factor 6	205	7	29.4	27095	4.56	24-28 kDa	4.6-5.4	F2-13
1832	32	IPI00027505	ITGAV	Isoform 1 of Integrin alpha-V	202	5	2.3	117048	5.45	24-28 kDa	4.6-5.4	F2-13
1833	33	IPI00003815	ARHGDIA	Rho GDP-dissociation inhibitor 1	192	5	20.6	23250	5.02	24-28 kDa	4.6-5.4	F2-13
1834	34	IPI00003362	HSPA5	HSPA5 protein	191	5	6.1	72492	5.07	24-28 kDa	4.6-5.4	F2-13
1835	35	IPI00026944	NID1	Isoform 1 of Nidogen-1	187	6	5.6	139142	5.12	24-28 kDa	4.6-5.4	F2-13
1836	36	IPI00020599	CALR	Calreticulin	178	5	14.6	48283	4.29	24-28 kDa	4.6-5.4	F2-13
1837	37	IPI00010438	SNAP23	Isoform SNAP-23a of Synaptosomal-associated protein 23	166	4	27	23682	4.89	24-28 kDa	4.6-5.4	F2-13
1838	38	IPI00328103	KRT27	Keratin, type I cytoskeletal 27	160	7	9.8	50420	5.06	24-28 kDa	4.6-5.4	F2-13
1839	39	IPI00004397	RALB	Ras-related protein Ral-B	158	4	23.2	26121	7.63	24-28 kDa	4.6-5.4	F2-13
1840	40	IPI00385095	C19orf50	MSTP096	138	2	18.4	20307	5.49	24-28 kDa	4.6-5.4	F2-13
1841	41	IPI00783665	LAMA5	Laminin subunit alpha-5	134	3	0.9	412085	6.63	24-28 kDa	4.6-5.4	F2-13
1842	42	IPI00178926	IGJ	Immunoglobulin J chain	133	2	7.5	18543	5.12	24-28 kDa	4.6-5.4	F2-13
1843	43	IPI00218200	BCAP31	B-cell receptor-associated protein 31	123	1	7.7	28031	8.44	24-28 kDa	4.6-5.4	F2-13
1844	44	IPI00007755	RAB21	Ras-related protein Rab-21	121	2	8.4	24731	8.11	24-28 kDa	4.6-5.4	F2-13
1845	45	IPI00296922	LAMB2	Laminin subunit beta-2	115	2	1.3	202982	6.07	24-28 kDa	4.6-5.4	F2-13
1846	46	IPI00645452	TUBB	Tubulin, beta	112	3	8.9	48135	4.7	24-28 kDa	4.6-5.4	F2-13
1847	47	IPI00246975	GSTM3	Glutathione S-transferase Mu 3	111	2	11.6	26998	5.37	24-28 kDa	4.6-5.4	F2-13
1848	48	IPI00299116	PODXL	Podocalyxin-like protein 1 precursor	107	2	2.5	55992	5.36	24-28 kDa	4.6-5.4	F2-13
1849	49	IPI00152540	CD109	Isoform 1 of CD109 antigen	99	2	2.3	162500	5.59	24-28 kDa	4.6-5.4	F2-13
1850	50	IPI00329801	ANXA5	Annexin A5	99	1	5	35971	4.94	24-28 kDa	4.6-5.4	F2-13
1851	51	IPI00006034	CRIP2	Cysteine-rich protein 2	98	2	16.8	23276	9.01	24-28 kDa	4.6-5.4	F2-13
1852	52	IPI00007188	SLC25A5	ADP/ATP translocase 2	93	2	4	33102	9.76	24-28 kDa	4.6-5.4	F2-13
1853	53	IPI00023542	TMED9	Transmembrane emp24 domain-containing protein 9	91	2	4.7	27374	7.82	24-28 kDa	4.6-5.4	F2-13
1854	54	IPI00003817	ARHGDIB	Rho GDP-dissociation inhibitor 2	89	2	8.5	23031	5.1	24-28 kDa	4.6-5.4	F2-13
1855	55	IPI00003799	HEBP2	Isoform 2 of Heme-binding protein 2	86	1	7.1	20846	4.75	24-28 kDa	4.6-5.4	F2-13
1856	56	IPI00218694	CALD1	Isoform 2 of Caldesmon	85	1	3.4	65725	6.37	24-28 kDa	4.6-5.4	F2-13
1857	57	IPI00016339	RAB5C	Ras-related protein Rab-5C	85	3	16.2	23696	8.64	24-28 kDa	4.6-5.4	F2-13
1858	58	IPI00472035	HLA-C	Isoform 2 of HLA class I histocompatibility antigen, Cw-16 alpha chain	84	2	8.6	37231	5.84	24-28 kDa	4.6-5.4	F2-13
1859	59	IPI00011635	BCL2L13	Isoform 2 of Bcl-2-like protein 13	82	1	3.5	52805	4.41	24-28 kDa	4.6-5.4	F2-13
1860	60	IPI00020418	RRAS	Ras-related protein R-Ras	81	2	9.2	23637	6.43	24-28 kDa	4.6-5.4	F2-13
1861	61	IPI00619951	TPD52	tumor protein D52 isoform 2	80	2	21.7	22464	5.3	24-28 kDa	4.6-5.4	F2-13
1862	62	IPI00000816	YWHAE	14-3-3 protein epsilon	79	3	9	29326	4.63	24-28 kDa	4.6-5.4	F2-13
1863	63	IPI00217563	ITGB1	Isoform Beta-1A of Integrin beta-1	77	2	2.5	91664	5.27	24-28 kDa	4.6-5.4	F2-13
1864	64	IPI00398625	HRNR	Hornerin	76	2	1.4	283140	10.05	24-28 kDa	4.6-5.4	F2-13
1865	65	IPI00029264	CYC1	Cytochrome c1, heme protein, mitochondrial	74	1	7.4	35709	9.15	24-28 kDa	4.6-5.4	F2-13
1866	66	IPI00027437	TSPAN9	Tetraspanin-9	72	1	4.6	27559	7.89	24-28 kDa	4.6-5.4	F2-13
1867	67	IPI00418163	C4B	complement component 4B preproprotein	69	1	1.3	194170	6.89	24-28 kDa	4.6-5.4	F2-13
1868	68	IPI00334587	HNRNPAB	Isoform 2 of Heterogeneous nuclear ribonucleoprotein A/B	69	2	4.2	36059	6.49	24-28 kDa	4.6-5.4	F2-13
1869	69	IPI00015148	RAP1B	Ras-related protein Rap-1b	68	1	8.2	21040	5.65	24-28 kDa	4.6-5.4	F2-13
1870	70	IPI00640417	HP1BP3	Heterochromatin protein 1, binding protein 3	66	1	5.4	31566	9.52	24-28 kDa	4.6-5.4	F2-13
1871	71	IPI00006662	APOD	Apolipoprotein D	61	2	11.6	21547	5.06	24-28 kDa	4.6-5.4	F2-13
1872	72	IPI00002406	BCAM	Basal cell adhesion molecule	57	1	2.4	68161	5.53	24-28 kDa	4.6-5.4	F2-13
1873	73	IPI00022418	FN1	Isoform 1 of Fibronectin	57	1	0.9	266034	5.45	24-28 kDa	4.6-5.4	F2-13
1874	74	IPI00012887	CTSL1	Cathepsin L1	55	1	6.9	37996	5.31	24-28 kDa	4.6-5.4	F2-13
1875	75	IPI00026241	BST2	Bone marrow stromal antigen 2	53	1	5.6	20041	5.43	24-28 kDa	4.6-5.4	F2-13
1876	76	IPI00027569	HNRNPCL1	Heterogeneous nuclear ribonucleoprotein C-like 1	51	1	4.1	32180	4.93	24-28 kDa	4.6-5.4	F2-13
1877	77	IPI00298971	VTN	Vitronectin	50	1	2.5	55069	5.55	24-28 kDa	4.6-5.4	F2-13
1878	78	IPI00299240	CACNA1S	Voltage-dependent L-type calcium channel subunit alpha-1S	50	1	0.5	214550	6.17	24-28 kDa	4.6-5.4	F2-13
1879	79	IPI00908480	CSNK2B	Casein kinase 2, beta polypeptide, isoform CRA_c	50	1	12.7	12938	4.09	24-28 kDa	4.6-5.4	F2-13
1880	80	IPI00887421	LOC652460	plectin 1, partial	50	1	0.7	158343	7.15	24-28 kDa	4.6-5.4	F2-13
1881	81	IPI00061492	C7orf30	Uncharacterized protein C7orf30	50	1	9	26495	5.32	24-28 kDa	4.6-5.4	F2-13
1882	82	IPI00073454	COL6A2	Isoform 2C2A~ of Collagen alpha-2(VI) chain	48	1	2.4	88366	5.66	24-28 kDa	4.6-5.4	F2-13
1883	83	IPI00853061	COL6A3	alpha 3 type VI collagen isoform 2 precursor	48	1	1.5	113269	5.54	24-28 kDa	4.6-5.4	F2-13
1884	1	IPI00220327	KRT1	Keratin, type II cytoskeletal 1	3054	78	50.5	66170	8.15	20-24 kDa	4.6-5.4	F2-14
1885	2	IPI00019359	KRT9	Keratin, type I cytoskeletal 9	3035	63	52.2	62255	5.14	20-24 kDa	4.6-5.4	F2-14
1886	3	IPI00009865	KRT10	Keratin, type I cytoskeletal 10	1756	44	50.7	59020	5.13	20-24 kDa	4.6-5.4	F2-14
1887	4	IPI00021304	KRT2	Keratin, type II cytoskeletal 2 epidermal	1353	31	39.7	66110	8.07	20-24 kDa	4.6-5.4	F2-14
1888	5	IPI00300725	KRT6A	Keratin, type II cytoskeletal 6A	893	25	21.8	60293	8.09	20-24 kDa	4.6-5.4	F2-14
1889	6	IPI00299145	KRT6C	Keratin, type II cytoskeletal 6C	889	25	21.8	60273	8.09	20-24 kDa	4.6-5.4	F2-14
1890	7	IPI00010320	CBX1	Chromobox protein homolog 1	814	15	23.8	21519	4.85	20-24 kDa	4.6-5.4	F2-14
1891	8	IPI00293665	KRT6B	Keratin, type II cytoskeletal 6B	748	24	23.6	60315	8.09	20-24 kDa	4.6-5.4	F2-14
1892	9	IPI00013808	ACTN4	Alpha-actinin-4	742	19	14.7	105245	5.27	20-24 kDa	4.6-5.4	F2-14
1893	10	IPI00217963	KRT16	Keratin, type I cytoskeletal 16	511	13	23	51578	4.99	20-24 kDa	4.6-5.4	F2-14
1894	11	IPI00220739	PGRMC1	Membrane-associated progesterone receptor component 1	495	13	56.9	21772	4.56	20-24 kDa	4.6-5.4	F2-14
1895	12	IPI00514023	PTRF	Polymerase I and transcript release factor	483	9	16.8	40459	5.2	20-24 kDa	4.6-5.4	F2-14
1896	13	IPI00384444	KRT14	Keratin, type I cytoskeletal 14	447	12	22.9	51872	5.09	20-24 kDa	4.6-5.4	F2-14
1897	14	IPI00005719	RAB1A	Isoform 1 of Ras-related protein Rab-1A	410	9	46.3	22891	5.93	20-24 kDa	4.6-5.4	F2-14
1898	15	IPI00013508	ACTN1	Alpha-actinin-1	399	11	8.2	103563	5.25	20-24 kDa	4.6-5.4	F2-14
1899	16	IPI00008964	RAB1B	Ras-related protein Rab-1B	378	9	38.8	22328	5.55	20-24 kDa	4.6-5.4	F2-14
1900	17	IPI00000787	PSMB9	Isoform LMP2.L of Proteasome subunit beta type-9	363	9	21.9	23364	4.93	20-24 kDa	4.6-5.4	F2-14
1901	18	IPI00018801	FAM176B	Protein FAM176B	338	7	56.4	18476	4.62	20-24 kDa	4.6-5.4	F2-14
1902	19	IPI00009867	KRT5	Keratin, type II cytoskeletal 5	330	12	16.8	62568	7.59	20-24 kDa	4.6-5.4	F2-14
1903	20	IPI00020418	RRAS	Ras-related protein R-Ras	314	6	22	23637	6.43	20-24 kDa	4.6-5.4	F2-14
1904	21	IPI00031169	RAB2A	Ras-related protein Rab-2A	311	5	20.3	23702	6.08	20-24 kDa	4.6-5.4	F2-14
1905	22	IPI00217943	RAB6A	Isoform 2 of Ras-related protein Rab-6A	258	5	21.6	23648	5.42	20-24 kDa	4.6-5.4	F2-14
1906	23	IPI00418471	VIM	Vimentin	253	10	17.4	53676	5.06	20-24 kDa	4.6-5.4	F2-14
1907	24	IPI00005202	PGRMC2	Membrane-associated progesterone receptor component 2	246	5	17	26211	5.2	20-24 kDa	4.6-5.4	F2-14
1908	25	IPI00026199	GPX3	Glutathione peroxidase 3	244	7	15.5	25774	8.2	20-24 kDa	4.6-5.4	F2-14
1909	26	IPI00000041	RHOB	Rho-related GTP-binding protein RhoB	244	5	8.7	22565	5.1	20-24 kDa	4.6-5.4	F2-14
1910	27	IPI00946572	HLA-C	MHC class I antigen (Fragment)	241	4	23.2	21131	5.48	20-24 kDa	4.6-5.4	F2-14
1911	28	IPI00015148	RAP1B	Ras-related protein Rap-1b	226	4	14.7	21040	5.65	20-24 kDa	4.6-5.4	F2-14
1912	29	IPI00006865	SEC22B	Vesicle-trafficking protein SEC22b	222	4	20.9	24896	8.67	20-24 kDa	4.6-5.4	F2-14
1913	30	IPI00953894	HLA-B	MHC class I antigen (Fragment)	216	4	23.2	21119	5.97	20-24 kDa	4.6-5.4	F2-14
1914	31	IPI00014577	RAB18	Ras-related protein Rab-18	212	6	27.2	23248	5.11	20-24 kDa	4.6-5.4	F2-14
1915	32	IPI00016513	RAB10	Ras-related protein Rab-10	202	8	43.5	22755	8.59	20-24 kDa	4.6-5.4	F2-14
1916	33	IPI00009943	TPT1	Tumor protein, translationally-controlled 1	190	4	18.6	21626	5.34	20-24 kDa	4.6-5.4	F2-14
1917	34	IPI00218924	CHP	Calcium-binding protein p22	187	5	25.6	22442	4.98	20-24 kDa	4.6-5.4	F2-14
1918	35	IPI00291262	CLU	Isoform 1 of Clusterin	181	5	11.4	53031	5.89	20-24 kDa	4.6-5.4	F2-14
1919	36	IPI00023410	ITGA8	Integrin alpha-8	167	6	5	118626	5.37	20-24 kDa	4.6-5.4	F2-14
1920	37	IPI00291928	RAB14	Ras-related protein Rab-14	146	4	24.7	24110	5.85	20-24 kDa	4.6-5.4	F2-14
1921	38	IPI00020436	RAB11B	Ras-related protein Rab-11B	142	1	9.6	24588	5.64	20-24 kDa	4.6-5.4	F2-14
1922	39	IPI00218694	CALD1	Isoform 2 of Caldesmon	142	2	3.4	65725	6.37	20-24 kDa	4.6-5.4	F2-14
1923	40	IPI00021439	ACTB	Actin, cytoplasmic 1	134	5	13.1	42052	5.29	20-24 kDa	4.6-5.4	F2-14
1924	41	IPI00020599	CALR	Calreticulin	130	2	6.2	48283	4.29	20-24 kDa	4.6-5.4	F2-14
1925	42	IPI00178926	IGJ	Immunoglobulin J chain	126	2	7.5	18543	5.12	20-24 kDa	4.6-5.4	F2-14
1926	43	IPI00296922	LAMB2	Laminin subunit beta-2	126	2	1.9	202982	6.07	20-24 kDa	4.6-5.4	F2-14
1927	44	IPI00033143	EIF3K	Eukaryotic translation initiation factor 3 subunit K	125	2	6.4	25329	4.81	20-24 kDa	4.6-5.4	F2-14
1928	45	IPI00009236	CAV1	Isoform Alpha of Caveolin-1	125	2	7.9	20630	5.65	20-24 kDa	4.6-5.4	F2-14
1929	46	IPI00026944	NID1	Isoform 1 of Nidogen-1	124	3	4.4	139142	5.12	20-24 kDa	4.6-5.4	F2-14
1930	47	IPI00029133	ATP5F1	ATP synthase subunit b, mitochondrial	115	3	14.8	28947	9.37	20-24 kDa	4.6-5.4	F2-14
1931	48	IPI00016342	RAB7A	Ras-related protein Rab-7a	113	3	13	23760	6.4	20-24 kDa	4.6-5.4	F2-14
1932	49	IPI00001871	PAWR	PRKC apoptosis WT1 regulator protein	97	2	8.5	36659	5.35	20-24 kDa	4.6-5.4	F2-14
1933	50	IPI00303954	CYB5B	cytochrome b5 outer mitochondrial membrane precursor	92	1	8	16798	4.88	20-24 kDa	4.6-5.4	F2-14
1934	51	IPI00021298	KRT20	Keratin, type I cytoskeletal 20	82	3	4.2	48514	5.52	20-24 kDa	4.6-5.4	F2-14
1935	52	IPI00026337	RANBP3	Isoform 1 of Ran-binding protein 3	82	1	2.6	60515	4.7	20-24 kDa	4.6-5.4	F2-14
1936	53	IPI00010796	P4HB	Protein disulfide-isomerase	80	1	3.1	57480	4.76	20-24 kDa	4.6-5.4	F2-14
1937	54	IPI00334282	FAM3C	Protein FAM3C	80	1	7	24950	8.52	20-24 kDa	4.6-5.4	F2-14
1938	55	IPI00783665	LAMA5	Laminin subunit alpha-5	79	2	0.6	412085	6.63	20-24 kDa	4.6-5.4	F2-14
1939	56	IPI00073454	COL6A2	Isoform 2C2A~ of Collagen alpha-2(VI) chain	78	3	3.5	88366	5.66	20-24 kDa	4.6-5.4	F2-14
1940	57	IPI00033494	MYL12B	Myosin regulatory light chain 12B	78	1	11.6	19824	4.71	20-24 kDa	4.6-5.4	F2-14
1941	58	IPI00844287	NES	Nestin	77	2	5.2	66169	5.22	20-24 kDa	4.6-5.4	F2-14
1942	59	IPI00418234	MECP2	Isoform A of Methyl-CpG-binding protein 2	76	2	2.9	52580	9.95	20-24 kDa	4.6-5.4	F2-14
1943	60	IPI00398625	HRNR	Hornerin	75	2	1.5	283140	10.05	20-24 kDa	4.6-5.4	F2-14
1944	61	IPI00232311	SIRPA	RcPTPNS1 (Fragment)	74	1	4.5	44654	6.47	20-24 kDa	4.6-5.4	F2-14
1945	62	IPI00021263	YWHAZ	14-3-3 protein zeta/delta	72	1	5.7	27899	4.73	20-24 kDa	4.6-5.4	F2-14
1946	63	IPI00452565	EMCN	Isoform 1 of Endomucin	72	2	8	27549	7.71	20-24 kDa	4.6-5.4	F2-14
1947	64	IPI00220766	GLO1	Lactoylglutathione lyase	71	2	5.4	20992	5.12	20-24 kDa	4.6-5.4	F2-14
1948	65	IPI00010270	RAC2	Ras-related C3 botulinum toxin substrate 2	68	1	5.2	21814	7.52	20-24 kDa	4.6-5.4	F2-14
1949	66	IPI00027547	DCD	Dermcidin	67	1	12.7	11391	6.08	20-24 kDa	4.6-5.4	F2-14
1950	67	IPI00023542	TMED9	Transmembrane emp24 domain-containing protein 9	66	2	4.7	27374	7.82	20-24 kDa	4.6-5.4	F2-14
1951	68	IPI00026268	GNB1	Guanine nucleotide-binding protein G(I)/G(S)/G(T) subunit beta-1	64	1	5.3	38151	5.6	20-24 kDa	4.6-5.4	F2-14
1952	69	IPI00299116	PODXL	Podocalyxin-like protein 1 precursor	63	1	2.5	55992	5.36	20-24 kDa	4.6-5.4	F2-14
1953	70	IPI00397801	FLG2	Filaggrin-2	62	2	1	249296	8.45	20-24 kDa	4.6-5.4	F2-14
1954	71	IPI00000005	NRAS	GTPase NRas	53	1	13.2	21501	5.01	20-24 kDa	4.6-5.4	F2-14
1955	72	IPI00335168	MYL6	MYL6B Isoform Non-muscle of Myosin light polypeptide 6	53	1	8.6	17090	4.56	20-24 kDa	4.6-5.4	F2-14
1956	73	IPI00003377	SRSF7	Isoform 1 of Splicing factor, arginine/serine-rich 7	53	1	5.9	27578	11.83	20-24 kDa	4.6-5.4	F2-14
1957	74	IPI00022822	COL18A1	Isoform 2 of Collagen alpha-1(XVIII) chain	53	1	2	154607	5.45	20-24 kDa	4.6-5.4	F2-14
1958	75	IPI00411639	RPSA	Laminin receptor-like protein LAMRL5	51	1	5.1	33089	4.84	20-24 kDa	4.6-5.4	F2-14
1959	76	IPI00395769	ATP5C1	Isoform Heart of ATP synthase subunit gamma, mitochondrial	50	1	10.4	32917	9.31	20-24 kDa	4.6-5.4	F2-14
1960	77	IPI00007188	SLC25A5	ADP/ATP translocase 2	49	1	4	33102	9.76	20-24 kDa	4.6-5.4	F2-14
1961	78	IPI00291136	COL6A1	Collagen alpha-1(VI) chain	49	1	1.6	109602	5.26	20-24 kDa	4.6-5.4	F2-14
1962	79	IPI00220487	ATP5H	Isoform 1 of ATP synthase subunit d, mitochondrial	49	1	10.6	18537	5.21	20-24 kDa	4.6-5.4	F2-14
1963	80	IPI00010845	NDUFS8	NADH dehydrogenase [ubiquinone] iron-sulfur protein 8, mitochondrial	49	1	5.7	24203	6	20-24 kDa	4.6-5.4	F2-14
1964	81	IPI00013945	UMOD	Isoform 1 of Uromodulin	47	1	2.5	72451	5.05	20-24 kDa	4.6-5.4	F2-14
1965	1	IPI00220327	KRT1	Keratin, type II cytoskeletal 1	2442	55	44.3	66170	8.15	<20 kDa	4.6-5.4	F2-15
1966	2	IPI00019359	KRT9	Keratin, type I cytoskeletal 9	2121	45	46.7	62255	5.14	<20 kDa	4.6-5.4	F2-15
1967	3	IPI00009865	KRT10	Keratin, type I cytoskeletal 10	1740	43	46.1	59020	5.13	<20 kDa	4.6-5.4	F2-15
1968	4	IPI00219219	LGALS1	Galectin-1	1332	31	51.1	15048	5.34	<20 kDa	4.6-5.4	F2-15
1969	5	IPI00021304	KRT2	Keratin, type II cytoskeletal 2 epidermal	933	24	34.1	66110	8.07	<20 kDa	4.6-5.4	F2-15
1970	6	IPI00033494	MYL12B	Myosin regulatory light chain 12B	771	19	57	19824	4.71	<20 kDa	4.6-5.4	F2-15
1971	7	IPI00335168	MYL6	MYL6B Isoform Non-muscle of Myosin light polypeptide 6	748	19	64.9	17090	4.56	<20 kDa	4.6-5.4	F2-15
1972	8	IPI00018534	HIST1H2BL	Histone H2B type 1-L	746	16	19.8	13944	10.31	<20 kDa	4.6-5.4	F2-15
1973	9	IPI00220278	MYL9	Myosin regulatory light polypeptide 9	596	15	45.3	19871	4.8	<20 kDa	4.6-5.4	F2-15
1974	10	IPI00553138	VAMP2	Vesicle-associated membrane protein 2	516	8	34.5	12712	7.85	<20 kDa	4.6-5.4	F2-15
1975	11	IPI00220528	SNRPF	Small nuclear ribonucleoprotein F	504	11	55.8	9776	4.7	<20 kDa	4.6-5.4	F2-15
1976	12	IPI00418471	VIM	Vimentin	442	11	29.4	53676	5.06	<20 kDa	4.6-5.4	F2-15
1977	13	IPI00013808	ACTN4	Alpha-actinin-4	434	12	8.2	105245	5.27	<20 kDa	4.6-5.4	F2-15
1978	14	IPI00300725	KRT6A	Keratin, type II cytoskeletal 6A	425	11	16	60293	8.09	<20 kDa	4.6-5.4	F2-15
1979	15	IPI00549343	VAMP3	Vesicle-associated membrane protein 3	403	6	40	11359	8.89	<20 kDa	4.6-5.4	F2-15
1980	16	IPI00293756	VAMP5	Vesicle-associated membrane protein 5	316	6	22.4	12968	7.68	<20 kDa	4.6-5.4	F2-15
1981	17	IPI00654755	HBB	Hemoglobin subunit beta	316	10	55.8	16102	6.75	<20 kDa	4.6-5.4	F2-15
1982	18	IPI00220740	NPM1	Isoform 2 of Nucleophosmin	307	7	23.4	29617	4.47	<20 kDa	4.6-5.4	F2-15
1983	19	IPI00015148	RAP1B	Ras-related protein Rap-1b	304	7	37	21040	5.65	<20 kDa	4.6-5.4	F2-15
1984	20	IPI00016670	LAMTOR1	RhoA activator C11orf59	293	7	41	17848	5.01	<20 kDa	4.6-5.4	F2-15
1985	21	IPI00019345	RAP1A	Ras-related protein Rap-1A	266	6	22.8	21316	6.38	<20 kDa	4.6-5.4	F2-15
1986	22	IPI00303954	CYB5B	cytochrome b5 outer mitochondrial membrane precursor	254	6	43.3	16798	4.88	<20 kDa	4.6-5.4	F2-15
1987	23	IPI00397860	CYB5A	Isoform 1 of Cytochrome b5	246	8	63.4	15321	4.88	<20 kDa	4.6-5.4	F2-15
1988	24	IPI00792677	TUBA1B	Tubulin alpha-ubiquitous chain	244	6	14.4	46797	4.96	<20 kDa	4.6-5.4	F2-15
1989	25	IPI00026268	GNB1	Guanine nucleotide-binding protein G(I)/G(S)/G(T) subunit beta-1	241	5	19.1	38151	5.6	<20 kDa	4.6-5.4	F2-15
1990	26	IPI00000190	CD81	CD81 antigen	238	6	18.2	26476	5.09	<20 kDa	4.6-5.4	F2-15
1991	27	IPI00024976	TOMM22	Mitochondrial import receptor subunit TOM22 homolog	227	5	26.1	15512	4.27	<20 kDa	4.6-5.4	F2-15
1992	28	IPI00217963	KRT16	Keratin, type I cytoskeletal 16	224	7	23.7	51578	4.99	<20 kDa	4.6-5.4	F2-15
1993	29	IPI00008922	IFITM2	Interferon-induced transmembrane protein 2	224	3	12.1	14794	6.89	<20 kDa	4.6-5.4	F2-15
1994	30	IPI00384444	KRT14	Keratin, type I cytoskeletal 14	224	7	23.9	51872	5.09	<20 kDa	4.6-5.4	F2-15
1995	31	IPI00410714	HBA1	HBA2 Hemoglobin subunit alpha	203	9	36.6	15305	8.72	<20 kDa	4.6-5.4	F2-15
1996	32	IPI00008418	DIABLO	Diablo homolog, mitochondrial precursor	202	5	14	36279	9.38	<20 kDa	4.6-5.4	F2-15
1997	33	IPI00453473	HIST1H4A	Histone H4	201	7	29.1	11360	11.36	<20 kDa	4.6-5.4	F2-15
1998	34	IPI00008529	RPLP2	60S acidic ribosomal protein P2	180	6	69.6	11658	4.42	<20 kDa	4.6-5.4	F2-15
1999	35	IPI00293088	GAA	Lysosomal alpha-glucosidase	176	3	2.9	106107	5.61	<20 kDa	4.6-5.4	F2-15
[truncated: 3,336 more rows]
