# Supplementary material for: Profiling and annotation of human kidney glomerulus proteome
Source: Proteome Sci. 2013 Apr 8;11:13. doi: 10.1186/1477-5956-11-13 (PMC3639854; doi:10.1186/1477-5956-11-13)
Supplement: Additional file 10 — Proteins expressed in the glomerulus excreted into urine. Among proteins commonly identified in both glomerulus and urine proteome [Adachi et al., Genome Biol, 2006, 7, R80], the proteins that were confirmed to be expressed in the glomerulus by immunohistochemistry (Human Protein Atlas) were selected and summarized in this file. [file 1477-5956-11-13-S10.xls]

## Sheet: Description
Additional file 10
Cui et al
Human glomerular proteins identified in human urine proteome
Among proteins commonly identified in both glomerulus proteome and human urine proteome [15], glomerular proteins, confirmed to be expressed in the glomerulus by immunohistochemistry (the Human Protein Atlas), were selected and are summarized in this file. Proteins with gene symbols highlighted with red color were highly or specifically enriched in the glomerulus. Relative abundance of protein in…

## Sheet: Glomerular proteins
ID	Accession	Gene symbol	Protein name	Protein score	Protein Mw	Peptide match	Relataive protein abundance in glomerulus proteome
1	IPI00384280	PCYOX1	Prenylcysteine oxidase 1	378	57003	7	63
2	IPI00024689	AQP1	Aquaporin-1	335	28736	4	67.6
3	IPI00003815	ARHGDIA	Rho GDP-dissociation inhibitor 1	305	23250	8	178.4
4	IPI00016786	CDC42	Isoform 2 of Cell division control protein 42 homolog	272	21587	9	214.3
5	IPI00395488	VASN	Vasorin	248	72751	7	47.3
6	IPI00025084	CAPNS1	Calpain small subunit 1	247	28469	6	101.8
7	IPI00419585	PPIA	Peptidyl-prolyl cis-trans isomerase A	245	18229	6	165.4
8	IPI00008922	IFITM2	Interferon-induced transmembrane protein 2	224	14794	3	103.4
9	IPI00001767	PTPRO	Isoform 1 of Receptor-type tyrosine-protein phosphatase O	219	139282	6	22.4
10	IPI00470360	KIRREL	Isoform 1 of Kin of IRRE-like protein 1	216	84111	3	18
11	IPI00026087	BANF1	Barrier-to-autointegration factor	150	10280	3	153.3
12	IPI00216691	PFN1	Profilin-1	148	15216	3	97.5
13	IPI00413451	SERPINB6	Serpin B6	132	46885	2	22.2
14	IPI00012503	PSAP	Isoform Sap-mu-0 of Proactivator polypeptide	85	59899	3	26
15	IPI00413641	AKR1B1	Aldose reductase	82	36230	2	28.8
16	IPI00452565	EMCN	Isoform 1 of Endomucin	72	27549	2	34.9
17	IPI00015902	PDGFRB	Beta-type platelet-derived growth factor receptor	69	124973	1	4.1
18	IPI00298558	PDCD10	Programmed cell death protein 10	68	24686	2	42.9
19	IPI00293276	MIF	Macrophage migration inhibitory factor	65	12639	2	79.1
20	IPI00027166	TIMP2	Metalloproteinase inhibitor 2	65	25067	1	20.7
21	IPI00012545	TGOLN2	Isoform TGN51 of Trans-Golgi network integral membrane protein 2	64	51082	1	9.5
22	IPI00005162	ARPC3	Actin-related protein 2/3 complex subunit 3	62	20761	1	25.6
23	IPI00473014	DSTN	Destrin	62	18950	1	27.6
24	IPI00165949	ERAP1	Isoform 2 of Endoplasmic reticulum aminopeptidase 1	59	108343	1	4.8
25	IPI00215920	ARF6	ADP-ribosylation factor 6	55	20183	1	26
26	IPI00332887	SIRPA	signal-regulatory protein alpha precursor	53	55446	1	9
27	IPI00031821	ITM2B	Integral membrane protein 2B	51	30832	1	15.5
28	IPI00016334	MCAM	Isoform 1 of Cell surface glycoprotein MUC18	51	72532	1	7
29	IPI00291175	VCL	Isoform 1 of Vinculin	4596	117220	115	490.6
30	IPI00298994	TLN1	Talin-1	4387	271766	99	177.2
31	IPI00219219	LGALS1	Galectin-1	4105	15048	60	2021.3
32	IPI00019502	MYH9	Isoform 1 of Myosin-9	2727	227646	64	148.5
33	IPI00216308	VDAC1	Voltage-dependent anion-selective channel protein 1	2403	30868	56	900
34	IPI00027230	HSP90B1	Endoplasmin	2391	92696	64	362.5
35	IPI00216318	YWHAB	Isoform Long of 14-3-3 protein beta/alpha	2028	28179	45	832
36	IPI00021405	LMNA	Isoform A of Lamin-A/C	2019	74380	51	349.3
37	IPI00000816	YWHAE	14-3-3 protein epsilon	1789	29326	47	838.3
38	IPI00302592	FLNA	Isoform 2 of Filamin-A	1678	282581	43	74.1
39	IPI00027438	FLOT1	Flotillin-1	1656	47554	37	394.1
40	IPI00304925	HSPA1A	HSPA1B Heat shock 70 kDa protein 1A/1B	1493	70294	38	269.6
41	IPI00021263	YWHAZ	14-3-3 protein zeta/delta	1441	27899	35	649.7
42	IPI00031008	TNC	Isoform 1 of Tenascin	1374	246345	38	78.5
43	IPI00296922	LAMB2	Laminin subunit beta-2	1356	202982	28	70.8
44	IPI00455315	ANXA2	Isoform 1 of Annexin A2	1332	38808	35	469.6
45	IPI00396383	VWA1	Isoform 1 of von Willebrand factor A domain-containing protein 1	1080	46889	22	224.8
46	IPI00014375	ENPEP	Glutamyl aminopeptidase	1048	109717	26	123.6
47	IPI00022774	VCP	Transitional endoplasmic reticulum ATPase	996	89950	21	118.5
48	IPI00220301	PRDX6	Peroxiredoxin-6	942	25133	24	487.3
49	IPI00075248	CALM2	CALM1;CALM3 Calmodulin	776	16827	16	488.4
50	IPI00003527	SLC9A3R1	Na(+)/H(+) exchange regulatory cofactor NHE-RF1	721	39130	14	177.9
51	IPI00299571	PDIA6	Isoform 2 of Protein disulfide-isomerase A6	702	54380	16	147.9
52	IPI00219365	MSN	Moesin	578	67892	12	94.6
53	IPI00005719	RAB1A	Isoform 1 of Ras-related protein Rab-1A	576	22891	12	266.2
54	IPI00299116	PODXL	Podocalyxin-like protein 1 precursor	525	55992	13	112
55	IPI00029601	CTTN	Src substrate cortactin	476	61720	9	74.4
56	IPI00009342	IQGAP1	Ras GTPase-activating-like protein IQGAP1	471	189761	11	30.2
57	IPI00025418	COL7A1	Isoform 1 of Collagen alpha-1(VII) chain	407	296010	12	18.5
58	IPI00024046	CDH13	Cadherin-13	298	83983	6	35.9
59	IPI00607804	CRB2	Isoform 3 of Crumbs homolog 2	131	103414	3	14.3
